# Supplementary material for: Identification of non-coding RNA related prognosis biomarkers based on ceRNA network in thyroid cancer
Source: Front Genet. 2023 Apr 20;14:1157438. doi: 10.3389/fgene.2023.1157438 (PMC10158935; doi:10.3389/fgene.2023.1157438)
Supplement: Supplementary file 1 [file DataSheet4.CSV]

cell_type	B.cell_TIMER	T.cell.CD4._TIMER	T.cell.CD8._TIMER	Neutrophil_TIMER	Macrophage_TIMER	Myeloid.dendritic.cell_TIMER	B.cell.naive_CIBERSORT	B.cell.memory_CIBERSORT	B.cell.plasma_CIBERSORT	T.cell.CD8._CIBERSORT	T.cell.CD4..naive_CIBERSORT	T.cell.CD4..memory.resting_CIBERSORT	T.cell.CD4..memory.activated_CIBERSORT	T.cell.follicular.helper_CIBERSORT	T.cell.regulatory..Tregs._CIBERSORT	T.cell.gamma.delta_CIBERSORT	NK.cell.resting_CIBERSORT	NK.cell.activated_CIBERSORT	Monocyte_CIBERSORT	Macrophage.M0_CIBERSORT	Macrophage.M1_CIBERSORT	Macrophage.M2_CIBERSORT	Myeloid.dendritic.cell.resting_CIBERSORT	Myeloid.dendritic.cell.activated_CIBERSORT	Mast.cell.activated_CIBERSORT	Mast.cell.resting_CIBERSORT	Eosinophil_CIBERSORT	Neutrophil_CIBERSORT	B.cell.naive_CIBERSORT.ABS	B.cell.memory_CIBERSORT.ABS	B.cell.plasma_CIBERSORT.ABS	T.cell.CD8._CIBERSORT.ABS	T.cell.CD4..naive_CIBERSORT.ABS	T.cell.CD4..memory.resting_CIBERSORT.ABS	T.cell.CD4..memory.activated_CIBERSORT.ABS	T.cell.follicular.helper_CIBERSORT.ABS	T.cell.regulatory..Tregs._CIBERSORT.ABS	T.cell.gamma.delta_CIBERSORT.ABS	NK.cell.resting_CIBERSORT.ABS	NK.cell.activated_CIBERSORT.ABS	Monocyte_CIBERSORT.ABS	Macrophage.M0_CIBERSORT.ABS	Macrophage.M1_CIBERSORT.ABS	Macrophage.M2_CIBERSORT.ABS	Myeloid.dendritic.cell.resting_CIBERSORT.ABS	Myeloid.dendritic.cell.activated_CIBERSORT.ABS	Mast.cell.activated_CIBERSORT.ABS	Mast.cell.resting_CIBERSORT.ABS	Eosinophil_CIBERSORT.ABS
TCGA-EM-A3AP-01	0.101241256941318	0.0538817754884081	0.252018245896959	0.0853563402233389	0.183847823311678	0.332399278823379	0	0.0353970283958494	0.0209473992023509	0.0401651235273553	0	0.139336445642242	0	0.0274123850801173	0.00517675298458845	0	0.031717258960664	0.019901475888043	0.00525276060210581	0.11946958312972	0	0.516403549740539	0	0	0.0388202368464247	0	0	0	0	0.00665181176769662	0.00393643655502944	0.00754783250001794	0	0.0261841134918762	0	0.00515133710144823	0.000972815741373979	0	0.00596030926760972	0.00373988658104807	0.000987099097563728	0.022450731458499	0	0.0970425870395158	0	0	0.00729510131167103	0	0
TCGA-KS-A41I-01	0	0.0219386296911694	0	0	0	0.102223934827678	0.0291244725444576	0	0.0324138267625959	0.126021327535193	0	0.178047681867965	0	0.0618131408955551	0.054738629922937	0	0	0.110224817392233	0.0131082671508596	0	0.032181767958489	0.348380409069136	0.00518731489515746	0	0.00875834400542133	0	0	0	0.00537555786653906	0	0.00598268006990791	0.0232599899465791	0	0.0328625905730444	0	0.011408965957731	0.0101032103581155	0	0	0.0203443987978214	0.00241941715826569	0	0.00593984854641809	0.064301217667067	0.000957432322536098	0	0.0016165437827013	0	0
TCGA-FK-A3SH-01	0	0.141266563210027	0	0.0616400951642959	0	0.252503705309304	0	0.00285067143703344	0.0965802033092092	0.230084889645412	0	0.0365729076585069	0	0.100440319400973	0.0287509291425127	0	0	0.09418111720913	0.162394077996714	0.00973359310382687	0.00039288523052836	0.149821347817935	0	0.0444299858751821	0.0437670721730378	0	0	0	0	0.000470857067578673	0.0159525474334041	0.0380040628411889	0	0.00604089683195157	0	0.0165901386057394	0.00474890862915217	0	0	0.0155562805640354	0.0268232944576902	0.00160773740752156	6.48944614024223e-05	0.0247466051603791	0	0.00733868259595737	0.00722918642681126	0	0
TCGA-EM-A22J-01	0.0421640783064825	0.152549988849234	0.0733126198177355	0.0442850393160188	0.129128403626276	0.268247034812324	0	0.00298641526096477	0.00654742259600095	0.26268757832719	0	0.000473873677552894	0	0.0185237490430439	0.04236140136425	0	0.0710331696436387	0.0112550562291432	0.0660819479324158	0	0	0.307408270377003	0	0	0.195581199263278	0	0.00669402848534099	0.00836588780017785	0	0.000358441738878283	0.000785848361799284	0.0315288344484635	0	5.68762513408245e-05	0	0.00222329590406279	0.00508438815083519	0	0.00852569070949517	0.00135087774921283	0.00793142488754471	0	0	0.0368963942890856	0	0	0.0234744531586615	0	0.000803444598528889
TCGA-DE-A4MA-01	0.0162260864935764	0.068655085385749	0	0	0	0.364829897133255	0	0.00768517822860533	0.105501743108701	0.0903284509246051	0	0.125391225630609	0	0.00252458105863105	0.0992456394677556	0	0	0.0324914689511883	0.0754097571631032	0	0	0.291927166166923	0.101720561219384	0.0438028974526802	0.0239713306278144	0	0	0	0	0.00138524717446557	0.0190166040650227	0.0162816303923076	0	0.0226016672405915	0	0.000455053698710721	0.0178889464318495	0	0	0.00585656106078848	0.0135925478798272	0	0	0.0526196361428899	0.0183350490805435	0.00789543692088738	0.00432081300297781	0	0
TCGA-MK-A84Z-01	0.0298134739812359	0.102530141090178	0.0487278699496896	0.0316846240608919	0.0148949859124963	0.220423361530023	0.0345749268400341	0	0.290306151820085	0.138004622663787	0	0.0814427893466801	0	0.11129445307402	0	0	0	0.0780182190956511	0.0180091013053771	0	0.0002487578176246	0.215130086410314	0	0.021841089183236	0	0.0111298024431905	0	0	0.00497772340503553	0	0.0417951347583881	0.0198684105223099	0	0.0117252505139921	0	0.0160229696647027	0	0	0	0.0112322179887288	0.00259275530751472	0	3.58134557074976e-05	0.03097209926738	0	0.00314444340900173	0	0.00160234838301212	0
TCGA-DJ-A2PP-01	0.140503099978793	0	0.450868642316922	0.111079060558657	0.161916976957264	0.399062648010298	0.19539661473545	0	0.214648717462866	0.0198654067811075	0.0199410732365386	0	0	0.0311464144624767	0	0	0.0103016190486376	0.0647414218141285	0.0831984779334092	0	0	0.274102823298352	0	0.0345892901317258	0	0.0520681410953091	0	0	0.0163935209563481	0	0.0180087472484872	0.00166668170179605	0.0016730300186514	0	0	0.00261314352296751	0	0	0.000864292393124646	0.00543172079358004	0.00698024371294374	0	0	0.0229968691321472	0	0.00290199629818243	0	0.00436844908167788	0
TCGA-DE-A0XZ-01	0.102127158552344	0.303032527182677	0.137352862323717	0.166168775100226	0.15455274859508	0.530973680402393	0.0595744401208581	0	0.134616894185341	0.123426406372048	0	0.109481841002717	0	0.160040529477402	0	0	0	0.055792879642306	0.00215261268729897	0.0343375663695594	0.054321240326598	0.252053472320064	0.00188889876070764	0	0.0123132187351008	0	0	0	0.0438683162145567	0	0.0991266803341129	0.0908864374213339	0	0.0806181981923059	0	0.117847663192754	0	0	0	0.0410837211680729	0.001585100822808	0.0252848573395282	0.0400000628286191	0.185602439641598	0.00139091207510979	0	0.00906697859005624	0	0
TCGA-EL-A3CM-01	0.0311132112607812	0.115224841306787	0.153911613003896	0.138872805667678	0.0554145742612857	0.494075528079904	0.047267321396581	0.0601252343964203	0	0.0856427480721511	0	0.205324803079041	0	0.0489899227752117	0.0140353943408788	0	0	0.0541486910021843	0.0501497257192889	0.109713852527134	0.0277927586660338	0.220289212272793	0.0489520549029461	0.0110700140354323	0	0.0164982668139034	0	0	0.0144286867008099	0.0183536562742787	0	0.026143059171084	0	0.0626768593607521	0	0.0149545230475347	0.00428440414399089	0	0	0.0165292738121182	0.0153085611614012	0.0334909353456062	0.00848393764433684	0.0672448519090876	0.0149429636096651	0.00337920067335094	0	0.00503621351772644	0
TCGA-BJ-A2NA-01	0.0639606965973477	0.0852304476131087	0.291282746540984	0.160285450297213	0.052092264206352	0.650646614330438	0.0365194709329335	0	0.038163414240794	0.0897981358952829	0	0.0892245459894463	0	0.0405846676688296	0.00491897899834647	0	0	0.0296865953799555	0	0.412139611956055	0.0507811203763945	0.20506470169809	0	0	0.00311875686387303	0	0	0	0.0127353678344146	0	0.013308657156239	0.0313151385344923	0	0.0311151115831065	0	0.0141530164045698	0.00171538648598572	0	0	0.0103525517280761	0	0.143724687770871	0.0177088065767639	0.0715118357211615	0	0	0.00108759833680148	0	0
TCGA-ET-A39L-01	0.0846369882094414	0.0834587324014782	0.286174720650401	0.11801233980978	0.144127684476807	0.427639569219942	0.0540078669705353	0	0.126768626813542	0.175797077476994	0	0.116019944457511	0	0.0452575935044824	0	0	0	0.0791450306240125	0.036796173204992	0	0.0344424072143134	0.276399717996775	0	0	0.0103982468223821	0.0408553207071241	0	0.00411199420733696	0.015260189072148	0	0.0358191004774659	0.0496723309234479	0	0.0327820072865984	0	0.0127877561653306	0	0	0	0.0223628185890454	0.0103969401447761	0	0.00973187196000694	0.0780981029748928	0	0	0.00293807590318245	0.0115438722831637	0
TCGA-BJ-A0ZG-01	0.0480665941487446	0.101281417484738	0.235326434451065	0.0568517465037181	0.0638745745495885	0.33157880349027	0.0242501300696649	0	0.201898020126248	0.157814592455928	0	0.205890408857296	0	0.0477725530880458	0	0	0	0.0696605344604188	0.0160510667805726	0	0.0829779446120998	0.174033782473084	0	0	0	0.0196509670766417	0	0	0.00569747331810994	0	0.0474351510422401	0.0370779219386871	0	0.0483731471769133	0	0.0112239747075671	0	0	0	0.0163664704178223	0.00377113543089449	0	0.0194953439037606	0.0408885572671838	0	0	0	0.0046169179411651	0
TCGA-DE-A4M8-01	0.281368219186627	0.362804869589407	0.191111265043821	0.166335059154415	0.127964187876754	0.824090309104376	0.0314121812172643	0	0.191940185315313	0.120857911825198	0	0.173671076618622	0	0.102832204010254	0	0.0149046362645242	0	0.0985850182429929	0.00617203725048516	0.0115791673102736	0.082756858723064	0.148072072404078	0.006485070992639	0	0	0.0107315798252915	0	0	0.0291506169868033	0	0.178121181327822	0.112156576236256	0	0.161167382843595	0	0.0954286546444675	0	0.0138315559836377	0	0.0914872509986364	0.0057276727353875	0.0107455088506362	0.0767986621171394	0.137411414993404	0.00601816917237026	0	0	0.00995894462045332	0
TCGA-BJ-A2P4-01	0	0.0936540456608401	0	0.0054920002268273	0	0.185504596981025	0	0	0.202160295807319	0.0949869895102896	0	0.128227618910266	0	0.0351904277785369	0	0	0	0.0790216755210637	0.0307430722067802	0	0.0032682310408413	0.312508854543246	0	0.017155313797015	0	0.093251857264613	0	0.00348566362002922	0	0	0.0389099556344246	0.0182822226933006	0	0.0246800735178075	0	0.00677313009535931	0	0	0	0.0152093657975898	0.00591714397159297	0	0.000629039071665131	0.0601488319804998	0	0.00330189712114736	0	0.0179482603866591	0
TCGA-DJ-A1QG-01	0.0400860087615658	0.0988860201866328	0.0782388815514964	0.0664657959059431	0.110076035752346	0.242479573597941	0	0	0.148162577223014	0.132470079830363	0	0.163700957376426	0	0.00507565555380814	0	0	0	0.0466184519616279	0.036915822169274	0	0.0125092307498709	0.413082902834427	0	0	0.0392272722303603	0	0	0.00223705007082826	0	0	0.0303072292721852	0.027097268125138	0	0.0334856651407715	0	0.00103824501071117	0	0	0	0.00953598498620033	0.00755127446636786	0	0.0025588116207263	0.0844977083908212	0	0	0.00802409053278322	0	0
TCGA-EM-A1CW-01	0.0816998377687516	0.125139522729491	0.172888544515898	0.0645785232097935	0.0455487999540762	0.384064390992698	0.0305890640507559	0	0.188110298406361	0.247678236898386	0	0.092639874228717	0	0.079060281726964	0.0181261155467773	0	0	0.110961391616336	0.0120237319756758	0	0.042787996438813	0.164084471484815	0	0	0	0.0139385376263995	0	0	0.0103552239442346	0	0.0636804141173626	0.0838457693553589	0	0.0313610982739561	0	0.0267640396260101	0.00613617943375138	0	0	0.0375634265057772	0.00407035785884076	0	0.0144848918722661	0.0555470231183699	0	0	0	0.00471857126249472	0
TCGA-BJ-A290-01	0.0432740540921707	0.143136832741408	0.0882073095627107	0.0701083246185083	0.0392924380012386	0.277679073620129	0.0279167043928293	0	0.140045076499928	0.0477981745077415	0	0	0	0.137274331989578	0.0019985548677395	0	0	0.0859349829424139	0	0.272891074963595	0.022845380231682	0.250140789771893	0	0	0	0.0131549298326005	0	0	0.00409575568863461	0	0.0205464946960996	0.00701263452847672	0	0	0	0.0201399892422204	0.000293214856360158	0	0	0.0126078168212977	0	0.0400367879006109	0.00335172428400848	0.0366990153368871	0	0	0	0.0019300049868817	0
TCGA-EL-A3ZP-01	0	0.30767224965605	0.0582538147693859	0.155315843495733	0.0126425084864872	0.587857001783549	0.0177163419273067	0.021007775907242	0.0718633626699112	0.167650666594562	0	0.0788065902141977	0	0.119458865455519	0.0352069320209279	0	0	0.106521154802715	0.00572487781987859	0.0452127973704813	0.0759544112035792	0.204984043193538	0.0248954030307286	0	0.0249967777894122	0	0	0	0.0111072418162373	0.0131708028655401	0.0450546591490407	0.105108407941089	0	0.0494077083076078	0	0.0748946092343521	0.0220729487593336	0	0	0.0667833252368522	0.00358920608863365	0.0283461154477062	0.0476195376963087	0.128514528877508	0.0156081465750434	0	0.0156717033726815	0	0
TCGA-FY-A40M-01	0.0281759947768246	0.145878747113218	0.0855894041073091	0.0409163869674194	0.0167693514909895	0.23367981444331	0	0.0033638310648749	0.0143625020307867	0.10198961738054	0.00028713545184155	0.0423631743783479	0	0.0659644826982873	0.0111816188543883	0	0.112629982764355	0.0159970176533724	0.054326271660393	0.0689241516058803	0.00272078550999317	0.286851471523858	0.000607103678127648	0	0.218430853744955	0	0	0	0	0.000499291224323061	0.0021318166950101	0.0151382515792493	4.26193255640959e-05	0.00628793800688777	0	0.00979106462038995	0.00165968030500039	0	0.0167175939889215	0.00237442676984345	0.00806361263901153	0.0102303663225157	0.000403844397119109	0.0425771745530107	9.01119981644084e-05	0	0.0324215474240249	0	0
TCGA-DO-A2HM-01	0.251314134922833	0.713594488185836	0	0.382693234547015	0.0068076260663668	1.40379527358462	0.0664626095378635	0.114215956646682	0.000778939432616987	0.117005289327383	0	0.155296074969624	0	0.0235324326257831	0.0193614622088379	0	0	0.0452858592182093	0.0526528417828081	0.0795392540014326	0.0599592782950959	0.213900520041692	0.0241320111839312	0.0133862797743163	0	0.0144911909537255	0	0	0.113272687644205	0.194659049218541	0.0013275518920802	0.199412928304447	0	0.26467218056468	0	0.040106488578515	0.0329978746902401	0	0	0.0771810048024269	0.0897366044203549	0.135559303743928	0.102189014980267	0.364552143860862	0.0411283544848872	0.0228143297131636	0	0.0246974375202459	0
TCGA-ET-A25O-01	0.191478562682725	0.0305060406836757	0.264082196264742	0.070693551520755	0.131636138950382	0.443136571702299	0.0805521124416955	0	0.260839352890897	0.110258065961002	0	0.0915868679314773	0	0.0468049086641928	0	0	0.0107994594946611	0.0303026781397246	0.0475063607660338	0	0.00895825370053137	0.308383725106586	0	0	0.00400821490319871	0	0	0	0.00791264874882599	0	0.0256222973766285	0.0108306700001911	0	0.0089965948003094	0	0.00459765474491689	0	0	0.00106083288281581	0.00297663762004901	0.00466655851326947	0	0.000879970900657405	0.0302925897615549	0	0	0.000393727683575984	0	0
TCGA-BJ-A191-01	0.0547945582766299	0.17240980934553	0.221499558533123	0.092230693673727	0.061288460802893	0.306272540303487	0.0506492294876928	0	0.164610094948247	0.192497366592776	0	0.0970554016228755	0	0.127312407937424	0	0	0	0.0635359043999605	0.00243543962576173	0.0367899048445638	0.0582851749658739	0.206829075574824	0	0	0	0	0	0	0.0142650546353728	0	0.0463614554796184	0.0542157398915334	0	0.0273350773706199	0	0.0358567834764301	0	0	0	0.01789451007924	0.000685927104401159	0.0103616581722214	0.0164156733227794	0.0582521805978396	0	0	0	0	0
TCGA-EL-A3H7-01	0.135374990654556	0.196102570284094	0.138098393716426	0.142761260515708	0	0.744651048586344	0	0.0196977897853827	0.0874252669009921	0.162415065892593	0	0.298591687951475	0	0.0480235130199121	0.0283792377523778	0	0	0.0594249646600616	0.0441142106476716	0.00164079440498976	0.0402849886972167	0.173920938304788	0.0154478158261054	0.00627843453226691	0.0143092818269017	0	0	4.60097972654617e-05	0	0.0109770317689475	0.0487196757929185	0.0905094103188013	0	0.166396863825772	0	0.0267621714831799	0.0158149618703687	0	0	0.0331158841702202	0.0245836257274347	0.00091436920111969	0.0224497065690687	0.0969213138051432	0.00860863918904466	0.00349879738137393	0.00797416577779117	0	0
TCGA-H2-A422-01	0.0412311321359538	0.07364192213994	0.27963537541566	0.139679997235779	0.123980591704083	0.416380682881382	0.00354354365021858	0.00674885998732869	0.0201353930031235	0.0310499762016487	0	0.108555105534105	0	0.0153181202502481	0.0364194242569143	0	0.0648047661923354	0.0139817430849314	0	0.360059134151058	0	0.249126261439758	0	0	0.0902576722483305	0	0	0	0.000626778872386151	0.00119373239623815	0.00356153053759371	0.00549209237766431	0	0.0192011312275578	0	0.00270945558605824	0.00644183560919125	0	0.0114626098303529	0.00247307837289534	0	0.0636869417656569	0	0.0440652331790402	0	0	0.0159646973821016	0	0
TCGA-BJ-A0ZC-01	0.0910632715700606	0.0749086787154133	0.2760388450629	0.0613933512686044	0.0764181344560019	0.31142598807622	0.03282733417678	0	0.127624249186342	0.112778333986951	0	0.206115744892658	0	0.100495388740424	0	0.00125311176402491	0.00831522840770381	0.0357187926379742	0.0507763410503572	0	0.10158848063942	0.222506994517365	0	0	0	0	0	0	0.00577057104165799	0	0.0224344990245653	0.019824801634117	0	0.0362321698832507	0	0.017665637330242	0	0.000220278942496585	0.00146169701127325	0.00627884766182065	0.00892574711332474	0	0.0178577870925178	0.0391135147378636	0	0	0	0	0
TCGA-FY-A3I5-01	0	0.205389547320186	0.0487616159416525	0.0685672033864754	0	0.223355128104131	0.0552367481959268	0.0620039715468017	0.0709637645255877	0.151716424686398	0	0.0685038556758171	0	0.129653802591508	0.0203533140189682	0	0	0.106639465905448	0.0423935945553453	0	0.0603432960061705	0.152647835454743	0	0	0	0.0733113167825259	0	0.00623261005476058	0.0194978038320651	0.0218865395504516	0.025049221851311	0.053553787709317	0	0.0241809082419098	0	0.0457659889761021	0.0071844367569691	0	0	0.0376422482294847	0.014964349230775	0	0.0213003441827394	0.053882562755666	0	0	0	0.0258778751461963	0
TCGA-EL-A3H2-01	0.08597771743946	0.0887984921375813	0.231463132357428	0.0774703305252125	0.0905329212619573	0.345614109470328	0	0	0.184771718023225	0.295261933574575	0	0.0408656351475306	0	0.0440312993761897	0.00286188288198488	0	0.0642621800795021	0.0261201523219338	0.142452727470103	0	0.00420880441955784	0.18517203944057	0	0.00128600282272911	0.00870562444209923	0	0	0	0	0	0.0441378157767088	0.0705314480452649	0	0.00976188290630702	0	0.0105180890293562	0.000683639578453708	0	0.0153507922971319	0.00623951805817043	0.0340287588881692	0	0.00100538889878857	0.0442334435771063	0	0.000307197206830162	0.00207957825990605	0	0
TCGA-EM-A4FN-01	0.0386168107496206	0.102774889255818	0	0.0489056631399487	0	0.449026479144295	0.00293126940810723	0.00310823399297622	0	0.0530211324301293	0	0.210634852976513	0	0.00691867350538635	0.0489737036248332	0	0	0.0582842375836536	0	0.262951292474736	0	0.322952668781228	0	0	0.0302239352224373	0	0	0	0.000705798774640158	0.000748408773847256	0	0.0127665680253467	0	0.0507172151137514	0	0.00166589644361286	0.0117920174489581	0	0	0.0140338323572726	0	0.063314105317448	0	0.0777613948626251	0	0	0.00727739879036716	0	0
TCGA-EM-A1CU-01	0.0615989572854296	0.0763356831501584	0.337018310965036	0.169478145025416	0.118809159068005	0.552963955192884	0.0139899335662445	0	0	0.0659333433943245	0	0.16470481595091	0	0.0701535655110087	0.0441522730042979	0	0	0.0724632762356587	0.157170462448365	0.0398142895469404	0.0431548571599908	0.259068713694205	0.00334226222793231	0.00284996087370637	0.0632022463864153	0	0	0	0.0046590557698163	0	0	0.0219577257111357	0	0.0548515058659148	0	0.0233631827213166	0.014703994219638	0	0	0.0241323837348405	0.0523423464770123	0.0132593192495485	0.0143718256627023	0.0862774351000647	0.00111307076931798	0.000949120064760738	0.0210481907792952	0	0
TCGA-CE-A483-01	0.043711721480656	0.043076733160906	0.315042380494545	0.122827885146332	0.125038870799942	0.398760997515734	0.0738436778347211	0	0.0903848229018396	0.0706491877629727	0	0.0855642083630869	0	0.132275844383637	0	0	0.00846059158358537	0.019909540518925	0.0130129836060905	0.126177204828034	0.0188901221705488	0.345247447153624	0	0.0097299552700232	0	0.00585441362291205	0	0	0.0123579150715567	0	0.0151261150301676	0.011823309562173	0	0.0143193737246228	0	0.022136677083855	0	0	0.00141590011915569	0.00333190894686051	0.0021777537488255	0.0211160552528451	0.00316130686228103	0.0577779812124978	0	0.00162833115038124	0	0.000979750040452263	0
TCGA-DJ-A3UX-01	0.127389511272081	0.0925898421625985	0.307861669840998	0.123483544231489	0.0667251601485849	0.519591415244216	0.0797116878292376	0	0.109682393608529	0.155252046087627	0	0.117821213638148	0	0.11760470359767	0	0.00855514186113544	0	0.0988364169715557	1.66234165507316e-05	0.00154961199393491	0.0976539260382523	0.194627802901148	0	0	0	0.0186884320562112	0	0	0.0373429679934033	0	0.0513835075571042	0.0727317705325785	0	0.0551963448479318	0	0.0550949152115511	0	0.00400787384384332	0	0.0463024338847044	7.78766237549532e-06	0.000725955159996999	0.0457484659249563	0.0911783455135688	0	0	0	0.00875507142211095	0
TCGA-J8-A3YG-01	0	0.166377804775069	0.119240227765804	0.192070744687773	0.0646840916829872	0.57649917868135	0	0.017195449635514	0	0.0379110295713634	0	0.0862202190928868	0	0.0276629436766403	0.0565016773487597	0	0	0.0271556709814031	0	0.383504421581484	0.0196902941078867	0.308320048026043	0	0.0107426448738964	0.0250956011041232	0	0	0	0	0.00764593502153793	0	0.0168570915472652	0	0.0383377118191462	0	0.0123002930623706	0.0251233996652397	0	0	0.0120747348973794	0	0.170524758005077	0.0087552644737442	0.137094121003723	0	0.0047767035120518	0.0111587274212517	0	0
TCGA-E8-A436-01	0.0277627701775148	0.20415209248137	0.108865330566834	0.169645416918902	0.0466894429996648	0.702881351323	0.0140878348590774	0	0.00233575785985541	0.0701120078690538	0	0.214449547391856	0	0.0621777517112843	0.0130242893755602	0	0	0.0464126032271441	0.0426756528016663	0.251702098326777	0.0596898911440075	0.161355778826349	0.0619767866073697	0	0	0	0	0	0.00723058015146294	0	0.00119882754085606	0.0359849826143116	0	0.110066213607171	0	0.0319127262552001	0.00668471551433296	0	0	0.0238212650154454	0.0219032754986922	0.129186082492335	0.030635832011528	0.0828158409987243	0.0318095809311644	0	0	0	0
TCGA-EL-A4JX-01	0.371160709981098	0.345101843547169	0	0.160519088810568	0	0.906859790841965	0	0.0293666964423454	0.134341325672858	0.132404171690202	0	0.16321804521246	0	0.0916172138498103	0.0562927156496655	0	0	0.0798542011367461	0.0144058453840833	0.0805199638236505	0.0578865672121446	0.147075936093315	0	0	0.0125539837781169	0	0	0.00046333405460329	0	0.0251253576936441	0.114938834444508	0.113281457462475	0	0.139644981044143	0	0.0783852304732618	0.0481625374178955	0	0	0.0683211123471095	0.0123252548636184	0.0688907210424695	0.0495261940585559	0.12583422550531	0	0	0.0107408517510525	0	0
TCGA-EM-A4FU-01	0	0.120138684980018	0.0221247114939896	0.0353393079339591	0.0260018581716346	0.202968208944713	0.0305747755802646	0	0.343196348200712	0.0821634692615133	0	0.0960890934747472	0	0.0414598418527677	0	0	0.00664760595159792	0.023131252618806	0.00398301061254297	0	0.0235261814981684	0.332174742652835	0	0	0.0170536782960446	0	0	0	0.00641336493716243	0	0.0719888661270622	0.0172346093430542	0	0.0201556482832354	0	0.00869661644255768	0	0	0.00139440182689581	0.00485201155798029	0.000835476307578115	0	0.00493485183986318	0.0696769741432134	0	0	0.00357717956576261	0	0
TCGA-BJ-A3PU-01	0.0538871246906569	0.0954764808833729	0.0247468591538796	0.0781199873847374	0	0.4217291968588	0	0.0366350612986692	0.0454202317173487	0.103579517007153	0	0.119059224633754	0	0.0433580256511688	0.0312195856931719	0	0	0.0771061934437287	0.118606518165934	0.184057054700282	0.0112835519196627	0.189068294631262	0.0254815335880264	0.0138516697280713	0.00127353782176653	0	0	0	0	0.00717075203847902	0.00889031456833398	0.0202741037245295	0	0.0233040193595427	0	0.00848666932171445	0.00611075564811229	0	0	0.0150923561805548	0.0232154090034556	0.0360263488964446	0.00220858243608683	0.0370072223459914	0.00498761984947325	0.00271125215621008	0.000249275519346387	0	0
TCGA-EL-A3T8-11	0.0309377104250761	0.0975127274773015	0.25056341506444	0.0677120033808114	0.0866872286573357	0.315666339291766	0.0189736871542224	0	0.0909598815014235	0.180411094100149	0	0.178531514096431	0	0.0705474661876085	0.00306827439938057	0	0	0.0692318485292769	0.0112108760327059	0.0191535886144351	0.0506857662189546	0.218012433756819	0	0	0	0.0892135694085933	0	0	0.00486454615509415	0	0.0233206407499504	0.0462544832223558	0	0.045772589344484	0	0.0180872279913287	0.0007866558729972	0	0	0.0177499249268589	0.00287428708278245	0.00491066997644001	0.0129950097297534	0.0558948578509919	0	0	0	0.0228729146064907	0
TCGA-E8-A2JQ-01	0.21878519832019	0.379852270232268	0.181478387256531	0.16867639635384	0	0.793765743099257	0	0.00307421818291059	0.0994158739480864	0.293389734930047	0	0.0780403266881684	0	0.142902816063946	0.00625589752214215	0.0128590955563293	0	0.102051476008023	0.00176563539486113	0	0.106755720363494	0.140758619589564	0.00298225410135964	0	0.00959658624774984	0	0	0.00015174540331799	0	0.00246419014409792	0.0796884287886867	0.235171367215595	0	0.0625545073333397	0	0.114546102441961	0.00501451754538584	0.0103074195280179	0	0.0818010389657924	0.00141527408896137	0	0.0855718033964435	0.112827386493771	0.00239047482205975	0	0.0076923015354433	0	0
TCGA-EM-A3AI-01	0	0.105941637491359	0.0645646043515101	0.0257885080890178	0	0.159986690153715	0	0	0.0667061546513599	0.010186362313763	0	0.227991504807029	0	0.0808563697337979	0	0	0.0325466312678524	0.08662540978403	0.13071137787559	0	0.00408649125722694	0.287069436239647	0	0	0.0732202620697048	0	0	0	0	0	0.00472215473613158	0.000721096565905967	0	0.0161396076546338	0	0.00572385398739328	0	0	0.00230398873671972	0.00613224658532548	0.00925310948183873	0	0.000289284311849942	0.0203217574903343	0	0	0.00518329094399692	0	0
TCGA-E8-A44M-01	0.175630958695287	0.494057551305465	0.157361501940754	0.171625625263986	0.0532088950382732	0.824209336260178	0.0231751067745278	0.0315031140359147	0.11304038200684	0.209368296257917	0	0.0912398924025597	0	0.165508290082304	0.00945691842359833	0.00756976326056081	0	0.0610779115485744	0.00676865080693284	0.0228855197705987	0.137258855659619	0.106578782677598	0.0145685162924558	0	0	0	0	0	0.0238825194099701	0.0324647363982885	0.116490903090728	0.215759195755159	0	0.0940249605953375	0	0.170560377082971	0.00974558779847058	0.00780082783471472	0	0.0629422950354017	0.00697526168265851	0.0235840928564488	0.141448637815302	0.109832065532763	0.0150132155382974	0	0	0	0
TCGA-EM-A3FJ-01	0.160186507318401	0.0866041037908212	0.163698954186529	0.0786281299650479	0.0825447264839388	0.510104504406756	0	0.00278301744658092	0.0446542157013979	0.0919613967800877	0	0.190398565745639	0	0.0269747963890977	0.0241974335127641	0	0	0.077251295721173	0.052020862096412	0	0.0263027705261825	0.283635064488234	0.133946366216213	0.010474761333895	0.0353994540423234	0	0	0	0	0.000726739828205753	0.0116607235385339	0.0240142259185722	0	0.0497194946192674	0	0.00704403018305982	0.00631876695408097	0	0	0.0201729218226964	0.013584403658521	0	0.00686854153825637	0.074066692716047	0.0349779191260005	0.00273531388085382	0.00924399276795822	0	0
TCGA-BJ-A28S-01	0.0388259857801142	0.0931392970254858	0.170976945216773	0.0455368346317878	0.114123621569885	0.208876608225849	0	0	0.269844900422878	0.0145808147124444	0	0.0854812530193362	0	0.161556444327923	0	0	0.0136524707271235	0.0772657124647064	0.0547190275090958	0.0190717584186595	0.00646813928400161	0.228160597905964	0	0.016869802363704	0.052329078844163	0	0	0	0	0	0.0265213316774267	0.00143305514578868	0	0.00840140636334085	0	0.0158783510006377	0	0	0.00134181414509957	0.00759395335749478	0.00537798370605015	0.00187444131758785	0.000635712096163282	0.022424447833927	0	0.0016580251215394	0.00514309091713558	0	0
TCGA-ET-A39S-01	0.057455806196668	0.0550587425762362	0.235357464006322	0.127106158666122	0.0317315684076676	0.518104992686271	0.0106871891528552	0.000271116273401885	0.201514818125985	0.064581846243729	0	0.111367809749168	0	0.032039881156486	0.036160857657526	0	0	0.0563076904376888	0	0.0565573276328683	0.01032666963303	0.334338222537124	0.0329796631589202	0.0140165045168005	0	0.0294027008441046	0	0.00944770288031296	0.00323664918127654	8.21084245619931e-05	0.0610294027525763	0.0195588172699507	0	0.033728094926523	0	0.00970337977836141	0.0109514306013964	0	0	0.0170529629024139	0	0.0171285663199109	0.00312746469955858	0.101255392673118	0.00998799574288231	0.0042449429143435	0	0.00890470134412901	0
TCGA-DJ-A3V9-01	0.0535387213436721	0.0701619788827775	0.348804472868451	0.137619296628981	0.172398026440456	0.550231375739883	0	0.0277216384700307	0.155521697509712	0.0700382519704147	0	0.0631609344358554	0	0.0903096654082086	0	0	0.00803945656939188	0.0211167505485453	0.0116282588931599	0.0240898681103175	0.0370727414175656	0.457881960442428	0	0	0.0334187762243705	0	0	0	0	0.00936193588089393	0.0525215766646601	0.0236527730807028	0	0.0213302189553145	0	0.0304986769772161	0	0	0.002715022670873	0.00713138456307463	0.00392700504632462	0.00813544267492693	0.0125199175530488	0.15463233023958	0	0	0.0112859288807453	0	0
TCGA-DO-A1JZ-11	0.0921286747635709	0.0422052409639151	0.291007645277464	0.0702213881152756	0.08782639837995	0.33857167353528	0	0.0445624969006153	0.0474285604256618	0.0654349935709675	0	0.285208336855628	0	0.0339019694394729	0.00483419148322057	0	0.000335091041858031	0.0520292236048867	0.0809130598844367	0.251314952681898	0.0221615675557535	0.0394435734510888	0	0	0.0471571711644599	0	0.0252748119400521	0	0	0.0069568486402138	0.00740428250329949	0.0102153464843281	0	0.0445251358974977	0	0.00529258651106489	0.000754687030252827	0	5.2312545773567e-05	0.00812251239633833	0.0126316959278108	0.0392338896702694	0.00345974040590893	0.00615771084237858	0	0	0.00736191472447031	0	0.00394576276704062
TCGA-EL-A3D4-01	0.0344975360134896	0.0990802561420179	0.115409775813983	0.0509800356021748	0.0610666394088426	0.351074148677368	0	0	0.2667874709513	0.169098476720418	0	0.0904832998488159	0	0.0065474545143216	0	0	0.0602313881341005	0.0332999643140395	0.0431136609518207	0.0189942470810943	0.000464445691380825	0.281017477525933	0	0.00142778195610739	0.0285343323106681	0	0	0	0	0	0.049162637109774	0.0311608600553022	0	0.0166739375694829	0	0.00120654140590846	0	0	0.0110992239136869	0.00613639784320451	0.00794483061850797	0.00350019164352617	8.55863841773949e-05	0.0517848916212164	0	0.000263106531688679	0.00525820429106714	0	0
TCGA-EL-A3ZT-01	0	0.148437619026074	0.130850679067549	0.128592692542635	0.0233120581076315	0.458422628884925	0	0	0	0.184171405513306	0	0.134557445331444	0	0.0896048690439226	0.0150699381520077	0	0.0313017140474085	0.038494545223776	0.0111886377927002	0.24086039561071	0.013065225636861	0.23352044781806	0.00681732736542858	0.00134804846437529	0	0	0	0	0	0	0	0.0502378132787128	0	0.0367042418717561	0	0.0244421910521113	0.00411073986698556	0	0.00853840291458141	0.0105004453314079	0.00305200850645737	0.0657012935705348	0.00356389942379763	0.0636991210527383	0.00185961343070445	0.000367717273238968	0	0	0
TCGA-DJ-A2PU-01	0.052959815833551	0.128606966561519	0.276585123977181	0.124654455382105	0.185795928770702	0.520026035924994	0	0.00328794613505798	0.123337049243103	0.133422928083443	0	0.109927587771759	0	0.0478897856073527	0.0226347773342138	0	0	0.0400041056639229	0.00630278020309802	0.061633207100888	0	0.407668656925059	0.016758930952609	0.0130433499085236	0.0140888950709702	0	0	0	0	0.00114703491581813	0.0430274390408542	0.0465460049514166	0	0.0383494060445262	0	0.0167068601328255	0.00789638237600086	0	0	0.0139558569659439	0.00219879178755257	0.0215013986283937	0	0.142219538997855	0.00584653098463507	0.00455031109080075	0.00491506062078958	0	0
TCGA-ET-A3DR-01	0.079100114080353	0.0791925946460002	0.351515619592231	0.13315208654985	0.116697463441392	0.517388197256792	0.0734610693499689	0	0.186023377960279	0.03102445764132	0	0.0750891216041321	0	0.0749430414738119	0	0	0	0.0823742142111026	0.00408350892452437	0.104584920346823	0.0117725527655037	0.258653310576338	0	0.0107844780987667	0	0.0872059470474302	0	0	0.0128278688740166	0	0.0324836477482763	0.00541753173527011	0	0.0131121615071249	0	0.0130866528019913	0	0	0	0.014384293992048	0.000713067717271084	0.0182627568081961	0.00205573869975781	0.0451663824289941	0	0.00188319979752298	0	0.0152280175562043	0
TCGA-ET-A25I-01	0.000330091436798743	0.156541900958224	0.0135121171738244	0.0136333463523845	0.00453329558807086	0.245277686332298	0.0274721106267682	0	0.138944231680153	0.216540165031374	0	0.136518630251771	0	0.0711612490196901	0.0398478407427108	0	0	0.0983573177294828	0.0152489904176163	0	0.0494702536332137	0.16901106686275	0	0	0	0.0374281440044699	0	0	0.00585702901375478	0	0.0296227838952997	0.0461661663518574	0	0.0291056478756159	0	0.0151715136061384	0.00849552342505957	0	0	0.0209696907341134	0.0032510708958569	0	0.0105470131066383	0.0360330058257788	0	0	0	0.0079796462799466	0
TCGA-DJ-A3V7-01	0.0291604067832345	0.0844456276888558	0.136340824572145	0.121348621712966	0.0149581307924117	0.431909241373499	0.000250158137560777	0.00221746275552934	0.00786284776217388	0.0920666776131991	0	0.155164140134725	0	0.0310983180209062	0.0774629874524539	0	0	0.0211158123236851	0	0.167665916301614	0	0.353153731384437	0.00690924376679226	0.00170231192572534	0.0822937942742063	0	0	0.00103659814699149	6.02875657866465e-05	0.000534403689829735	0.00189492916902324	0.0221878685917831	0	0.037394219501766	0	0.00749462684612424	0.0186684111003	0	0	0.00508886473578482	0	0.0404071203030769	0	0.0851092793592065	0.00166511268507212	0.000410253462918533	0.0198326250127826	0	0
TCGA-KS-A4ID-01	0.145267762092508	0.228430318963948	0	0.101815649383401	0.0192828969907845	0.51803993928376	0.0225325386141324	0	0.152036820245982	0.193703941401202	0	0.138874012557139	0	0.0742811033878329	0.0206271546146839	0	0	0.0768070817063148	0.00138081302036139	0.0603992875410855	0.0449704249447009	0.207927862347962	0	0	0.00461192813641861	0	0	0.00184703148218479	0.0118488226217838	0	0.0799491502455385	0.10185996713942	0	0.0730274368877751	0	0.0390610056534326	0.0108468690726311	0	0	0.0403893011266907	0.000726105869928478	0.0317611990735733	0.0236478719739905	0.109339671009925	0	0	0.00242520025677729	0	0
TCGA-E8-A432-01	0	0.183186287420779	0.0554642646914957	0.0996137992007348	0.349579949802981	0.373654388946626	0	0.0155648395625449	0	0.0609902950314777	0	0.123972951847711	0	0.0139187829732895	0.0394478922170359	0	0	0.0995974653493348	0.0157701195348571	0.209917193304929	0	0.393372617058826	0.00334924498817545	0	0.0237455721060003	0	0	0.000353026025817706	0	0.00693608228790795	0	0.0271788028011608	0	0.0552454519068607	0	0.00620255825075036	0.0175789686364842	0	0	0.0443831247057903	0.00702756018424576	0.0935443581386721	0	0.175296689102757	0.00149250743941173	0	0.0105816215733444	0	0
TCGA-E8-A419-01	0.173528200378983	0.248056232378773	0.0204559305052562	0.169783712388314	0.00943117335711355	0.690172622843379	0	0.0116241778190347	0.157553951728369	0.129784120107405	0	0.116266220328256	0	0.0799647755064516	0.0333718787452977	0	0	0.0760191005919571	0.0103902958757708	0.0569777012616894	0.0936071284234618	0.191512415844009	0.0429282337682981	0	0	0	0	0	0	0.00767139979851999	0.103978050952201	0.0856512940822957	0	0.0767301286238353	0	0.0527729162663335	0.0220238392657495	0	0	0.0501689600799	0.00685709689999996	0.0376025498563265	0.0617762148262984	0.126389008426388	0.0283305752034933	0	0	0	0
TCGA-EL-A3MY-01	0	0.283269405288294	0.0008343565835967	0.205415776244713	0	0.923294612599977	0.0267786061192564	0.00596738799919907	0.029721611855943	0.0440672202336268	0	0.123699749141244	0	0.0468466470608058	0.0411150236001379	0	0	0.0422888526606524	0.110895779664853	0.209989984376229	0	0.207840571281307	0.00708086394131774	0.0555017196508389	0.0482059824145892	0	0	0	0.0146291603778433	0.00325998581435967	0.0162369252750589	0.0240739353397447	0	0.0675772092403625	0	0.0255923370307141	0.0224611494529101	0	0	0.0231024126129852	0.0605823969596579	0.114717590060508	0	0.113543365056271	0.00386827804815188	0.0303206057254174	0.0263349423332159	0	0
TCGA-EL-A3ZQ-11	0.0718966988145313	0.105901639343373	0.255751628658653	0.0944165451849883	0	0.447980405374545	0.0325207441757854	0.0258464851822544	0.197801284929916	0.18132557879484	0	0.108256385099102	0	0.108094560992047	0	0	0	0.0482190953167668	0.0402033207265969	0.0210541921523606	0.0315074495282698	0.0913619041113836	0	0	0	0.113808998990677	0	0	0.0124769740207722	0.00991631441162966	0.0758888382137188	0.0695677357103426	0	0.041533862114691	0	0.0414717763527923	0	0	0	0.018499834945979	0.0154244867689104	0.00807769364358358	0.0120882113613416	0.0350520916103386	0	0	0	0.0436641891114559	0
TCGA-ET-A40Q-01	0.28010219659251	0.125265983646376	0.0207425884746174	0.0834445774060462	0.0196078552592291	0.760046975543024	0	0.00376181604149734	0.077778595839119	0.146334173718256	0	0.187314795302091	0	0.0401978831454922	0.0480421209603007	0	0	0.0489139239700836	0.0686563905613015	0	0.0275073361112487	0.249750353098417	0.0962142358509085	0	0.00552837540128481	0	0	0	0	0.00168985947783165	0.0349392144382629	0.0657353224242274	0	0.0841443809818359	0	0.0180574416911522	0.0215811811487689	0	0	0.0219728070450467	0.0308413944286193	0	0.0123566735121349	0.112191291817442	0.0432207573579997	0	0.00248342222634416	0	0
TCGA-EL-A3H4-01	0.110299014701376	0	0.437272719341635	0.2385782348438	0.182233601884348	0.613309369440244	0.00257634959468729	0.000603423444364848	0.00146269306124686	0.0811352459053558	0	0.440938832320334	0	0.0273533136724428	0.0196338740511606	0	0.0165458589793432	0	0.0649637427134433	0.0514788014579022	0	0.205971790673954	0	0.0429998228038232	0.0416777265788053	0	0.00265852474313708	0	0.000415001495761354	9.72001752034259e-05	0.000235612360026348	0.0130693631326749	0	0.0710269581929211	0	0.0044061047116826	0.00316264807991272	0	0.00266522689282675	0	0.0104644379209752	0.00829226734177908	0	0.0331781841216741	0	0.00692646324778985	0.0067134983954832	0	0.000428238367648383
TCGA-GE-A2C6-01	0.226839703979798	0.126899521270181	0.250834833672146	0.148863647525076	0.138107817761906	0.697954243501322	0.0662279538376236	0	0.102066116096292	0.103722395561193	0	0.151524351601709	0	0.122915470483173	0.00224985286463941	0.00743449941880955	0	0.0829196761775222	0.00159431515719664	0.00102731173894973	0.074204070328715	0.202424218191404	0.0708122964153055	0	0.00729877482469235	0.0035786973027754	0	0	0.0411361027253665	0	0.0633962246034402	0.0644249878108482	0	0.0941161689543468	0	0.076346363240051	0.00139744885949035	0.00461778318795181	0	0.0515038155271365	0.000990275378941152	0.000638093112887381	0.0460902999836944	0.125731552178698	0.0439835708453412	0	0.00453348070656076	0.00222283267622757	0
TCGA-EL-A3GV-01	0.045722712229917	0.201068780440934	0.255037372484999	0.218130591417149	0.26888264051691	0.699718266933255	0	0.0127572829509921	0.00102299882915521	0.0852890084379502	0	0.260548917693279	0	0.0286621551633034	0.0317418388121751	0	0	0.0407593449983292	0.0136883685789462	0.0678885132647164	0.028377719227916	0.24093563225269	0.150395651902736	0.0030150969016481	0.0322025690543326	0	0	0.00271490193183183	0	0.007169290644792	0.00057490109482327	0.0479304012184061	0	0.146422316202044	0	0.0161074518501503	0.0178381610660227	0	0	0.0229057858093244	0.00769253869907086	0.0381517353583287	0.0159476055961752	0.135400114659362	0.0845187916851703	0.00169441299477065	0.0180970805418673	0	0
TCGA-BJ-A28W-11	0.037441586745332	0.209085022471496	0	0.0219584137690194	0	0.376539294326675	0	0.00635474330229443	0.153329795438919	0.292214099194021	0	0	0	0.109571755200429	0.0112685931741277	0	0	0.0977659971626202	0.00308125858905434	0.0882102616822213	0.0337159977914749	0.204487498464838	0	0	0	0	0	0	0	0.00253266084156781	0.0611090566968367	0.116460912923972	0	0	0	0.0436694419486282	0.00449105861779928	0	0	0.0389642981426484	0.00122802489416446	0.0351558930014292	0.0134373936568019	0.0814977813132221	0	0	0	0	0
TCGA-DJ-A3VL-01	0.0137428757711504	0.195167361370739	0.086838916919282	0.02668955087469	0.0436767216504046	0.394167741327789	0.00196816712883721	0.00276674154828178	0.156312127834757	0.187919730865754	0	0.082131641354758	0	0.128449188797731	0	0.0389896536472765	0	0.107234999205185	0.00157396728742499	0	0.0499812662977718	0.238440873557965	0	0	0	0.00306793903191024	0	0.0011637034423469	0.000867509730046763	0.0012194976628215	0.0688977525506582	0.0828294470552022	0	0.0362011929657915	0	0.0566165949354509	0	0.0171854835977008	0	0.0472660089933598	0.000693758124810866	0	0.0220302606410218	0.105097669207894	0	0	0	0.00135225658551912	0
TCGA-FE-A3PC-01	0	0.0923135803556555	0	0.0482927298159482	0	0.225943383713608	0	0.0101454556714848	0.0664913920480108	0.0953204798287596	0	0.143901200510794	0	0.0368112893314212	0.00807864428606049	0	0	0.0467473064453792	0.00511522494990573	0.377239763111154	0.032024359118995	0.169263862491538	0	0	0.00886102220649732	0	0	0	0	0.00247532814838073	0.0162228311562246	0.0232566652970013	0	0.035109580460866	0	0.00898136304674409	0.00197105938358646	0	0	0.0114055915527244	0.00124803268712601	0.0920404400309062	0.00781342899993171	0.0412976624112171	0	0	0.00216194702351495	0	0
TCGA-EM-A22Q-01	0	0.0167926618407495	0	0	0	0	0	0	0.241060862070576	0.250140463092707	0	0	0	0.0824894888247432	0.0416845376942956	0.0375393216943766	0	0.132282125720644	0.0635256332521186	0.0858608788418184	0.0344269394313312	0	0	0.00684787086934159	0.0241418785080484	0	0	0	0	0	0.020239574246337	0.0210019014753864	0	0	0	0.00692585316119037	0.00349985181477084	0.00315181768647297	0	0.0111064644919522	0.00533363964481054	0.00720891652526304	0.00289050072545818	0	0	0.000574950200123277	0.00202696256170625	0	0
TCGA-EM-A3ST-11	0	0.099732184939702	0.0563453331871474	0.00562449644819662	0	0.207790419042172	0	0	0.180936363261056	0.244249317960412	0	0	0	0.145059709651258	9.90603689687149e-05	0	0	0.0782254190472568	0.0336125338007496	0	0.0541967346559419	0.210760275552795	0.00893666513612912	0	0.0439239205654328	0	0	0	0	0	0.0320202806485607	0.0432247645987437	0	0	0	0.0256711947234751	1.7530698408875e-05	0	0	0.0138435404945687	0.00594840498731793	0	0.00959118787755779	0.0372982138644599	0.00158152026803035	0	0.00777320953257473	0	0
TCGA-EL-A3N2-01	0.06930816791207	0.0973255905776376	0.239921085658072	0.186437274468334	0.128855290179226	0.467658948317516	0.00958095323194397	0	0.0221107092592394	0.0938560559490642	0	0.2246638539982	0	0.00908132634525796	0.0410059223308061	0	0	0.0451588129346906	0.0206090950960963	0.282373573388877	0.0188650123995711	0.201042508567576	0	0.00508174414189086	0.026570432356787	0	0	0	0.00296183301463428	0	0.00683525188732264	0.029014437123695	0	0.069452047605062	0	0.00280737955137639	0.0126764729578236	0	0	0.0139602876471323	0.00637104646892951	0.0872922925179269	0.00583188490684216	0.0621498012572516	0	0.00157095825509241	0.00821392004138516	0	0
TCGA-ET-A3DP-11	0.0901550976157073	0	0.380159427698614	0.110332705721211	0.118991899150596	0.398269747968754	0.0393513047917366	0	0.21981006373756	0.112922172327397	0	0.223285412838973	0	0.00412604390054023	0	0	0	0.0402354154323223	0.046836293881022	0	0.0174088454664638	0.23836339081403	0	0.00324804671355143	0	0.0325290927375494	0	0.0218839173588539	0.00650155567184641	0	0.0363166450054269	0.0186568093194861	0	0.0368908362751071	0	0.000681697958068159	0	0	0	0.00664762692870209	0.00773821284305591	0	0.00287625984911569	0.0393819941602783	0	0.000536636755621554	0	0.00537440139550959	0
TCGA-EL-A3T0-01	0	0.0502423310287908	0.32993530644208	0.128487003783255	0.127115413285702	0.555504282856706	0.0329613936558237	0	0.11550906189579	0.107165073458259	0	0.159356571722784	0	0.0466868958416124	0.000101013182180144	0	0	0.063056676053028	0.00593338997238326	0.130585423369021	0.0380001588746994	0.237731007650823	0.0238139019479443	0	0	0.0390994323756518	0	0	0.0141756147759456	0	0.0496766605703358	0.0460881847000356	0	0.0685340370114601	0	0.0200785032770743	4.34424579503525e-05	0	0	0.0271186090646803	0.00255175650162786	0.0561605093632303	0.0163426225012574	0.102240312407422	0.0102415784918292	0	0	0.0168153839944643	0
TCGA-EL-A3ZM-01	0	0.0798620479431885	0	0.0834789043585669	0	0.424805029609465	0	0.0365787039020239	0	0.0413496480153927	0	0.080234405877333	0	0.0559172582997175	0.0198667879133499	0	0	0.0429579655997069	0.198431504330185	0.0167674906024419	0.02925815495554	0.362459645476854	0.0415886736479609	0.0311405328098321	0.043449228569662	0	0	0	0	0.00754280078224662	0	0.0085266049401731	0	0.0165449311991931	0	0.0115305545208467	0.00409667941802749	0	0	0.00885825198719697	0.0409180519379004	0.00345758126288925	0.0060332491461932	0.0747418745278282	0.00857589380325425	0.00642140945908643	0.00895955406514896	0	0
TCGA-E3-A3E2-01	0.397282017621732	0.313469169654395	0.133244280609403	0.116578103777563	0.0346999536416409	0.627950459931989	0.194236232815247	0.0364156369901098	0.0689015881254289	0.127066741030126	0	0.120161724974321	0	0.134378548773416	0	0.0234621805527174	0	0.0539016980152422	0.00125719585481489	0.0263467111183567	0.051309005864441	0.147704210424899	0	0	0.0148585254608799	0	0	0	0.124269388434284	0.0232981708542001	0.0440821884485489	0.0812953688881046	0	0.0768776446049115	0	0.0859733523077682	0	0.0150107463801268	0	0.0344854868262137	0.00080433479251302	0.0168562251773446	0.0328267218094679	0.094498908018515	0	0	0.00950625866912837	0	0
TCGA-ET-A39R-01	0.303308020982697	0.317091212113296	0.0726389487336892	0.168679527446978	0.0431570150074524	0.865222474439329	0	0	0.065319602291588	0.228507946385156	0	0.112706532935547	0	0.120709556366645	0.0134836472395653	0	0	0.0865624187035908	0.00492188347000911	0.0801245481360141	0.0852193792179536	0.181530495913122	0.0199057212739197	0	0.00100826806689036	0	0	0	0	0	0.0480820246893419	0.168205627933176	0	0.0829637369049776	0	0.0888547949748917	0.00992536752720934	0	0	0.0637189481757027	0.00362301842357541	0.0589800054890159	0.062730331352549	0.133625335736119	0.014652682321598	0	0.000742190221386894	0	0
TCGA-DJ-A13W-01	0	0	0	0	0	0	0	0.0402097872627508	0	0.180501006605999	0	0.292989955883862	0	0.123114203470998	0.0179836570090372	0	0.00339595274442685	0.0763193337640989	0.0877637242726836	0	0.039176446985082	0.101560237651541	0	0	0.0369856943495204	0	0	0	0	0.00276008401736338	0	0.0123899671539107	0	0.0201114442411433	0	0.00845081678971008	0.00123443588398117	0	0.00023310530922149	0.00523871892088443	0.0060242858557404	0	0.00268915337636658	0.00697130743094777	0	0	0.00253877552691669	0	0
TCGA-EL-A3ZO-01	0.092054522318187	0.208988124799686	0	0.1060505283605	0	0.680653454116907	0.0126656093176932	0.0508427439163081	0.0258587076214851	0.0674107164947748	0	0.111881919375656	0	0.121482229170106	0.0302352752780383	0	0	0.109488356444282	0.0582511914644349	0.142078920100808	0.0512393299747379	0.15061544874448	0.0512377612271875	0	0	0.0167117908700085	0	0	0.00727365611352866	0.0291981716662313	0.0148502406841348	0.0387128923568335	0	0.0642519902870549	0	0.0697652940908143	0.0173636332334289	0	0	0.0628774055187893	0.0334527241673031	0.0815936430591727	0.0294259246732981	0.0864960344246334	0.0294250237667626	0	0	0.00959731322675824	0
TCGA-CE-A3MD-01	0.0456050069201366	0.170982466872051	0.0290905706692209	0.0919448235766878	0.108018172059435	0.336118499393677	0	0	0.0558168574287909	0.175779382085248	0	0.117929143941466	0	0.0619614508998129	0.00772587628109886	0	0	0.0562404807932679	0.0496603623141117	0	0.0241178886176538	0.41076572819886	0.000113302548862234	0	0.0398895268908277	0	0	0	0	0	0.0183388957691147	0.0577531576465643	0	0.0387461849073561	0	0.0203577313754083	0.00253837364500327	0	0	0.0184780792538965	0.0163161498208104	0	0.00792404778600328	0.134959046817957	3.72260949411273e-05	0	0.0131058950580198	0	0
TCGA-EL-A3MW-11	0.029095773198707	0.11282945158634	0.341371267628095	0.139921966508144	0.12502895433531	0.47998737754795	0.0306797941057182	0	0.0271811363396608	0.198436859094205	0	0.163108464195142	0	0.0603957038997662	0.0226691377034049	0	0	0.0552238765163424	0.00698444593476272	0.111194887031259	0.054782136137514	0.218001509126633	0	0	0	0.0513420499155908	0	0	0.0112109879342161	0	0.00993251097097238	0.0725126519866127	0	0.0596029757487661	0	0.0220697539678915	0.00828373972772483	0	0	0.0201798685862094	0.00255225112763111	0.0406327543319994	0.020018448139904	0.0796619520990874	0	0	0	0.0187613743475002	0
TCGA-DJ-A4V4-01	0.0831503130464392	0.0984404729433575	0.0799288360450306	0.0505325891824087	0	0.39277764346041	0.0315965601708911	0	0.101017954839998	0.121331560411937	0	0.139289807716311	0	0.0569932790104735	0.0163751303503443	0	0	0.079197425422494	0.0414221800525514	0.0109514276390607	0.0368283854279854	0.199356541680981	0.138204497732571	0	0.027435249544402	0	0	0	0.00801806135348585	0	0.0256346942619711	0.0307895508319711	0	0.0353467028734834	0	0.0144628277689326	0.00415541435872341	0	0	0.0200974350575254	0.0105114474252951	0.00277907526146296	0.00934570890990389	0.0505894620734528	0.0350712905504295	0	0.00696207159594126	0	0
TCGA-EL-A3GR-01	0.0271674515468058	0.123868671210902	0.364197008583471	0.295462981579893	0.115545728163991	0.827167928659694	0.00255675688949406	0.000264957113521181	0.00930098566251292	0.0772461487792559	0	0.322127104777826	0	0.0160182566240995	0.00592029012185275	0	0	0.0612708953868284	0.068095686337027	0.0348047371260504	0.00288926287349005	0.295905063495429	0.00241971689925822	0.0160997375599167	0.0822574382338062	0	0	0.00282296211963124	0.00118156249294407	0.000122445504639786	0.00429829517675045	0.0356980174755712	0	0.148865661232836	0	0.00740256975825892	0.00273596319778088	0	0	0.0283153209425797	0.0314692840910019	0.0160844279461614	0.00133522457985718	0.13674758282068	0.00111823175032969	0.0074402248118337	0.0380139011972943	0	0
TCGA-EM-A2CO-01	0	0.0921311531162966	0	0.0120385235775085	0	0.169924182340622	0.0772371961884091	0	0.0571761387604856	0.112173844498613	0	0	0	0.0641227932631062	0	0	0	0.0948394966124944	0.0932874039793284	0	0.00215410904677397	0.427655712651577	0	0	0	0.0713533049992122	0	0	0.0059708013221652	0	0.00441998650591411	0.00867156981476737	0	0	0	0.00495699582183612	0	0	0	0.0073315425690238	0.00721155845251568	0	0.000166522838467513	0.033059813412993	0	0	0	0.00551594864721524	0
TCGA-IM-A3U2-01	0.0528353963314476	0.0730648024555327	0.117337664579233	0.082212571920258	0	0.422614874502686	0	0.0499302310871578	0.0595068614848085	0.0317862738900821	0	0.137804864270645	0	0.0951750656615013	0.0124627205891315	0	0	0.0488706712315448	0	0.279238964243364	0.0115840523807226	0.209219299206313	0.0153505172843966	0.0214230019873209	0.0276474766830113	0	0	0	0	0.00909518947853837	0.0108396490201039	0.00579012308880284	0	0.0251022541717847	0	0.0173368966450934	0.00227018386873412	0	0	0.00890218220737572	0	0.0508656025475	0.00211012745260625	0.0381109625855078	0.00279621904916589	0.00390237052846131	0.00503620819612299	0	0
TCGA-DJ-A4UQ-01	0.0817189255939107	0.139218737431966	0.205317434660359	0.121515613103671	0.134300029050969	0.481642801486879	0.0543985746503855	0	0.150736996133878	0.085070181226138	0	0.0857570964032388	0	0.0950702017157022	0.00211851293197516	0.00529119106144244	0	0.0460100750523754	0.0339941083760603	0.0626241290777882	0.0239942558406774	0.323318830214012	0	0.00486670160379364	0	0.0242485690293183	0	0.00250057668321439	0.021793693225871	0	0.0603897413239992	0.034081654606341	0	0.034356853336053	0	0.0380879613929186	0.000848739534652124	0.00211980912245703	0	0.0184330098248937	0.0136190548042166	0.0250890959263211	0.0096128153050988	0.129531176967735	0	0.00194974597140811	0	0.00971470076169675	0
TCGA-BJ-A45K-01	0.0401058227794957	0.0957236245202088	0.162318352900798	0.0523846107445654	0.044658583837399	0.255234562688755	0	0	0.307448178835823	0.174150157057008	0	0	0	0.0830657191954419	0	0	0.000997236613280034	0.0921946604953107	0.0767015957942641	0.0836267020199771	0.00847718290132066	0.129204322853238	0	0	0.0441342442343373	0	0	0	0	0	0.0290544740141074	0.0164575416641759	0	0	0	0.00784987827531052	0	0	9.42408745960842e-05	0.00871258167065243	0.00724845575694578	0.00790289228553994	0.000801110909981292	0.0122100695312766	0	0	0.00417077524119462	0	0
TCGA-DJ-A1QN-01	0	0.216369092753866	0.0696809616246505	0.148419828603749	0.181796518005155	0.574140452981351	0	0.00159201269055453	0.057673644920832	0.0734336283828496	0	0.116184936741732	0	0.0200988227325914	0.0571230439330488	0	0	0.0585864047544583	0.0244244209044076	0.232431121305026	0.00784734402608606	0.264113866323	0.0280187516537955	0.0025231415237828	0.0559488601078358	0	0	0	0	0.000688807934426836	0.024953359018104	0.0317721499231515	0	0.0502691384078784	0	0.00869605415395597	0.0247151333234607	0	0	0.0253482781160221	0.0105675884448361	0.100564776595381	0.00339526993811985	0.114272786765326	0.012122729024947	0.00109167465283084	0.0242071052530308	0	0
TCGA-EL-A3ZK-01	0.0658024020308062	0.0931279542888054	0.123659993883139	0.210392934341615	0.0866418110625046	0.492091545937978	0	0.0894080153293462	0	0.0919355407652757	0	0.0849220844738153	0	0.0411321812183034	0.0236395219477621	0	0	0.0631027871077725	0.0383264474723586	0.0222730421853134	0.014159199883879	0.423624284825135	0.0679270012545802	0.0309094525278749	0.00674060251248647	0	0	0.0018998384960968	0	0.0364568656892838	0	0.03748748531555	0	0.0346276898811745	0	0.0167719907511556	0.00963921269736054	0	0	0.0257306889738379	0.0156279293606974	0.00908201915063873	0.00577353212162029	0.172736343578356	0.0276978026219671	0.0126035876670239	0.00274853702497867	0	0
TCGA-CE-A481-01	0.0803324372327105	0.213319562895364	0.251240411187576	0.123057875525596	0.180761585314799	0.467379503124862	0.0126067968770686	0.00813775973469824	0.0903867282464839	0.147234059852238	0	0.205723477412575	0	0.120832577553757	0	0	0	0.0361987846551633	0.00879443819273911	0	0.112259128780615	0.241066432264624	0.00163729162493976	0	0.0151225248050987	0	0	0	0.007903382689641	0.0051016788837663	0.0566647428654895	0.0923031545053593	0	0.128971013500883	0	0.0757516846741743	0	0	0	0.0226935399070366	0.00551336007515447	0	0.0703768660517355	0.151128021367531	0.00102644172128932	0	0.00948052879202691	0	0
TCGA-ET-A3BW-01	0.097757430399604	0.0817209752614606	0.369579412607431	0.0983933562827848	0.156932752258775	0.470898029910177	0.0649000261562401	0	0.106371349873636	0.136147964107927	0	0.0384941631758311	0	0.0550735951355377	0	0	0	0.0352462660853015	0.0693319216206344	0	0.015364161262686	0.435614044351018	0	0	0.0434565082311871	0	0	0	0.0109267446702606	0	0.0179089693662384	0.0229222410111476	0	0.00648098186131794	0	0.00927234005531235	0	0	0	0.00593415708596173	0.011672910627546	0	0.00258675191880392	0.0733411636220963	0	0	0.00731645575242349	0	0
TCGA-DJ-A2Q6-01	0.0658440280294511	0.119806387723782	0.334099536456415	0.145540161166057	0.174963087834549	0.635285962231662	0.0894456993964307	0	0.0951104846721929	0.081633744610309	0	0.149634399370705	0	0.0890639793215248	0.00548253195733052	0	0	0.0438577105047676	0.0458765892110731	0	0.0458293669227706	0.201985098845582	0.117780995994429	0	0.0342993991928849	0	0	0	0.0372513806387096	0	0.0396105893426262	0.0339979419241164	0	0.0623181215554925	0	0.0370924059769459	0.00228330580659039	0	0	0.018265386474474	0.0191061873140834	0	0.0190865206845187	0.0841205765197965	0.0490521595046063	0	0.0142846440201706	0	0
TCGA-E8-A2EA-01	0.0374806342143318	0.284805560293247	0.0206354032096636	0.156134713721175	0.022569630207654	0.689533813750305	0.00066758024290836	0	0.0762429976493948	0.178661308699203	0	0.0817000454390428	0	0.0953238044441933	0.0164907284818827	0	0	0.084353209729351	0.00955586662900415	0.0827857431645787	0.0940410652982637	0.243447735016186	0.0252993869510395	0	0.010202672671691	0	0	0.00122785558326081	0.000390763183531101	0	0.0446282777237934	0.104578082564251	0	0.0478225204977769	0	0.0557970875959886	0.00965272658797374	0	0	0.0493755306947162	0.00559345622494831	0.0484580256735062	0.0550462456745444	0.142500340549203	0.0148088100140652	0	0.00597205938322384	0	0
TCGA-DJ-A13L-01	0.180197435457291	0.257018747576548	0	0.160882089931611	0.020031771474032	0.822924767777174	0	0.0370286672785939	0.0806800082444087	0.115301809974395	0	0.192402785606451	0	0.0998856293790557	0.00379580578665529	0	0	0.0619607643529172	0.042700929565951	0.0333831430120399	0.0664752203106201	0.189361967540761	0.0580091026972818	0	0.0190141662508686	0	0	0	0	0.0295235020917515	0.0643273595089209	0.0919318322301515	0	0.153405576295064	0	0.0796402842619521	0.00302645189034346	0	0	0.0494022304993239	0.0340460804023828	0.0266168718719985	0.0530016727613849	0.150981087240473	0.0462515124278828	0	0.0151602749528323	0	0
TCGA-EL-A4JZ-01	0.0660970679703946	0.292635454480463	0.0358994894510123	0.14604861259559	0.128294367351612	0.69959333501588	0	0.00121550348815272	0.118972260437194	0.116884534159568	0	0.108450814045141	0	0.088717093515882	0.0107702563093554	0	0	0.0411437313615277	0.0314617917252108	0.16914481728653	0.0442171859706561	0.22262211927791	0.0131860995545563	0	0.0332137928683156	0	0	0	0	0.000784011474669691	0.0767382555947319	0.0753916520073444	0	0.0699518211814265	0	0.0572233810875387	0.00694691920999851	0	0	0.0265381036028028	0.0202931591448745	0.109100038729701	0.0285205114723969	0.143593414359035	0.00850516140650528	0	0.0214232167820732	0	0
TCGA-EM-A2P1-06	0.339204591931146	0.19281215572921	0.244446740615128	0.202299770603756	0.210711993394912	0.818412695029475	0.062285253480529	0.0105341204706199	0.0589061067561992	0.173054126734816	0	0.190369276679854	0	0.0709433482308035	0.00349719524936452	0.0316505181238774	0	0.0311126007337447	0.0478869366373576	0	0.0775947186904139	0.212272642859763	0.0296557317474478	0	0.000237423605209404	0	0	0	0.047148924726667	0.00797415801295829	0.0445909655687165	0.130999161745559	0	0.144106448876448	0	0.0537029617554263	0.00264731997307021	0.0239589278873082	0	0.0235517331643316	0.0362496328542881	0	0.0587379411061546	0.160686941136948	0.0224489070163574	0	0.000179725810923312	0	0
TCGA-H2-A3RH-01	0.0213164225494948	0.0939450425761864	0.305297627283845	0.0813321307127814	0.119732634247438	0.393732357579841	0.0412743285647837	0	0.139246852608984	0.131009034785654	0	0.0178226357445161	0	0.0446526428755708	0	0	0.0183594072758213	0.0268204147844576	0.0609104608085307	0.0483905611416688	0.00961604609286788	0.442378641892514	0	0	0.019518973424631	0	0	0	0.00887146121976379	0	0.0299295735594054	0.0281589455711042	0	0.00383077877555969	0	0.00959759258127774	0	0	0.00394615188977941	0.00576475203672502	0.0130920310452215	0.0104010168426388	0.00206686293797461	0.0950844048217837	0	0	0.00419538783082615	0	0
TCGA-EM-A3O8-01	0.0818237934130814	0	0.371187913614474	0.047915345289825	0.125290334780826	0.291283707568693	0.069478608381369	0	0.287089961037281	0.168577225418884	0	0	0	0.0471532309859577	0	0	0.0200924345514758	0.0348085431819851	0.0363830655787298	0	0	0.336416930864318	0	0	0	0	0	0	0.00687274835542243	0	0.0283986266211164	0.0166754757435526	0	0	0	0.00466434631120931	0	0	0.00198752176730583	0.00344322322340569	0.00359897326597138	0	0	0.0332779968136783	0	0	0	0	0
TCGA-EM-A3AN-01	0.156006012059201	0.070632881597934	0.222287464814683	0.0945124774425441	0.1253267029123	0.498072219305015	0.00620854837542887	0	0	0.0644901276753085	0	0.11700583428031	0	0.0652555950580208	0.0300565964709223	0.0423181821901118	0	0.0179808503296227	0.0299502174908282	0.11629327097978	0.00507940012954038	0.253975156665217	0.0628636468667222	0.00641170423005755	0.182110869258129	0	0	0	0.00165341325212876	0	0	0.0171745189506501	0	0.031160101408098	0	0.0173783723859648	0.00800444353717009	0.0112698555295217	0	0.00478852292384503	0.00797611349852021	0.0309703369844625	0.00135270710304588	0.0676367267111359	0.0167413669865142	0.00170751616990902	0.0484983777817918	0	0
TCGA-DJ-A3UR-01	0.107714632437849	0.105963726283907	0.181375867623865	0.0673247803328843	0.0863261092643683	0.40997163319874	0	0.00140117832866124	0.103281472848311	0.0874884917818736	0	0.0648514844890296	0	0.0498084433371823	0.00777241144686867	0	0	0.0704511568683054	0.00118434362936221	0.106579980294159	0.0540102616036783	0.415215134133649	0.00147132260886752	0	0.0364843186300518	0	0	0	0	0.000276609308201284	0.0203889941559951	0.0172712713951834	0	0.0128024562565681	0	0.00983278057636289	0.00153436668937653	0	0	0.0139078983486288	0.000233803553258982	0.021040158853614	0.0106622696000716	0.0819684180507902	0.000290456625437967	0	0.00720243949683134	0	0
TCGA-EL-A4KG-01	0.027877433261587	0.190705670461322	0.0156660620590123	0.192490127077912	0	0.596420316800024	0.00118925047573692	0.00348577790917871	0	0.043919927365799	0	0.114845770609961	0	0.0314830839257254	0.0724288462225295	0	0.0699760068094564	0.0287925670550588	0.149607632989867	0.112172808373112	0	0.313880541618835	0	0.0457426133809153	0	0.0124751732638247	0	0	0.000446130058021844	0.00130763899834434	0	0.0164759234019878	0	0.0430827242461576	0	0.0118104220641889	0.0271706306004963	0	0.0262504834893551	0.0108011137039164	0.0561231324670454	0.0420800012520154	0	0.117747730273194	0	0.0171596776104321	0	0.00467988021495134	0
TCGA-ET-A39I-01	0.0441618829422917	0.05570295497196	0.387677779913758	0.0596427010048597	0.177130820950529	0.321257942543927	0.0742021317090641	0	0.233243306555324	0.166236407326825	0	0.164859477304697	0	0.0193519404417217	0.01442649718913	0	0.0416234959779154	0.0127559385000256	0.0404116799398288	0	0	0.190011240412483	0	0.00181697628581008	0	0.0404627396508663	0	0.000598168706308194	0.010085839000266	0	0.0317033268940349	0.0225954915534616	0	0.022408333931464	0	0.00263039014031587	0.00196090495833534	0	0.00565762558827125	0.00173383619911337	0.00549291089373925	0	0	0.0258270582650532	0	0.00024697040184552	0	0.00549985112595446	0
TCGA-EM-A1YC-01	0	0.119920504701948	0	0.0216714240601636	0.0817695641351284	0.158745592362715	0.0783786498455986	0	0.064451073793308	0.11787976183752	0	0.0897554488730536	0	0.100291283108877	0	0	0	0.0752847673873794	0.0722371329148129	0	0	0.281584189760739	0	0.0030356000911324	0	0.113792780627989	0.00330931175958898	0	0.00689334274526649	0	0.00566842300591994	0.010367435553906	0	0.00789392358194526	0	0.00882054220369895	0	0	0	0.0066212381320831	0.00635320099412428	0	0	0.024765115697868	0	0.000266978723248738	0	0.0100079886595508	0.000291051456675083
TCGA-EM-A2CU-01	0.121197503685616	0.172862448128083	0.187875034095607	0.0844458594749125	0.125397039261345	0.573139766605688	0.0242407462528795	0	0.0451436089203368	0.218650710965406	0	0.202517547505042	0	0.0477545824520738	0.00070860635204025	0	0	0.0489376943412054	0.0884959904172444	0	0.0505136071202293	0.249393162826391	0	0	0.0236437428471516	0	0	0	0.0110965731469263	0	0.0206651789212655	0.100090714309872	0	0.0927055114550721	0	0.0218603920750753	0.000324375418799542	0	0	0.0224019796764549	0.0405103960344451	0	0.0231233779058323	0.114163542853703	0	0	0.0108232856873937	0	0
TCGA-J8-A3O2-06	0.0475799434997232	0.098053683159938	0.211539624173114	0.0751121966974768	0.104951398979991	0.428306176150205	0.0304159259118638	0	0.0383543165374473	0.132473613652425	0	0.159100510075307	0	0.0631900612064372	0.000706756511404035	0	0.00835794236386597	0.0201728656794954	0.0136807156119762	0	0.0074252158692852	0.484653337292588	0	0.041468739287906	0	0	0	0	0.00735897160878308	0	0.00927962302680591	0.0320512867044051	0	0.0384935227676369	0	0.0152884994434464	0.000170995981408417	0	0.00202215973111456	0.00488071762909236	0.00330997642708946	0	0.00179649151334374	0.117259298946641	0	0.010033141057616	0	0	0
TCGA-DJ-A4V2-01	0.0490638557667851	0.162088225239098	0.157124969841923	0.218732795791781	0.0574074966684064	0.646159346168351	0.00272263618349346	0.00581978377576182	0	0.0903385657996379	0	0.159724218897447	0	0.0367621693932532	0.0689603992536536	0	0.00356325743086286	0.0260323885921118	0	0.323611690064587	0.0173372058961386	0.250632359511012	0	0	0	0.0144953252020412	0	0	0.00107679513374985	0.00230170850119819	0	0.0357286546886975	0	0.0631704899440819	0	0.0145393370398649	0.0272736485278404	0	0.0014092585285956	0.0102957381988156	0	0.127987534727829	0.00685681732100807	0.0991244099075383	0	0	0	0.00573286131078009	0
TCGA-EL-A3GZ-01	0.0370184934147958	0.140163791636019	0.248394725874904	0.131558822862552	0.0609276225106881	0.558070784248701	0	0.00317953937772024	0.0699702174164255	0.10621990496214	0	0.215282383141439	0	0.0674900195507875	0.0138257087789157	0	0	0.0962873734890569	0.0386382804632269	0.0440545956044534	0.0511419492496706	0.226450769402973	0.0333382449152954	0	0.034121013647896	0	0	0	0	0.00105736548731293	0.0232688085432543	0.03532375235219	0	0.071592811070467	0	0.0224440112021019	0.0045977814908984	0	0	0.0320206588113835	0.0128492776460679	0.0146504897143549	0.0170074107178643	0.0753068918787359	0.0110867347100743	0	0.0113470468320751	0	0
TCGA-J8-A3O2-01	0.152220902897687	0.178955908033612	0.247489578344058	0.128174017938209	0.132668817709723	0.583044992400039	0.0857540805228852	0.113691910777749	0.108411104165776	0.111438468090819	0	0.0750470311088208	0	0.0744670424359034	0.0384533569442047	0	0	0.057218432290169	0.0221939398377748	0.0340923499909291	0.029195028748742	0.190392107302703	0.0088809400989441	0.0316313927429921	0.0191328149415871	0	0	0	0.053346655581594	0.0707264677050011	0.0674413369006804	0.0693246261814315	0	0.0466859197436677	0	0.0463251152689804	0.0239214038136779	0	0	0.0355949475720611	0.0138066020567782	0.0212084701024564	0.0181619012629753	0.118440803187443	0.0055247336314533	0.0196775360885154	0.0119023104530033	0	0
TCGA-BJ-A4O8-01	0	0.304768625917223	0.0007888421125731	0.162146796807153	0.0527750962244318	0.735244487920008	0.000407053685573764	0	0.0252348688861357	0.0581584068675809	0	0.0788779207544242	0	0.0323297810608289	0.0845418909665466	0	0	0.0625804960733226	0.108718644372513	0.0772962958856885	0.00512787456573158	0.313888021273189	0.105275790176912	0.0160776317168658	0.0314853237146876	0	0	0	0.00026735586972951	0	0.0165744484270008	0.0381988715524038	0	0.0518076014372136	0	0.0212344391907397	0.055527738942048	0	0	0.0411033324319462	0.071407209299814	0.0507687785316536	0.00336802592132914	0.20616397271254	0.069145917213687	0.0105599073615916	0.02067979336335	0	0
TCGA-DJ-A3VD-01	0.340825527458995	0.517581782690536	0.0218212195752556	0.253423694871076	0.0697555994313118	1.0962848814917	0.120775185603761	0.028939751342307	0.112597401127274	0.0878403884788532	0	0.167106777394413	0	0.0784713640814465	0.0306036702736289	0	0	0.0238663653797683	0.0277332304536785	0.0174371049352127	0.049016818784175	0.20753527644521	0.0243026092125741	0.00468855936944979	0.0185681738268906	0	0	0.00051732329135768	0.147670024952563	0.0353842039776286	0.137671169379188	0.107401137855185	0	0.204318973837345	0	0.0959457709300179	0.0374186529323459	0	0	0.029181050341914	0.0339090088136644	0.0213200891227041	0.0599321360324945	0.253750298937623	0.029714439194548	0.00573263187812201	0.0227030302510673	0	0
TCGA-EM-A4FK-01	0.0864922243711921	0	0.453097979388165	0.13270974507785	0.0807780199994732	0.479448173253864	0.0357690596892826	0	0.0497624821985335	0.0570887483129306	0	0.0160937607713373	0	0.132932267232758	0	0	0.0589478757569507	0.0501722758673199	0.139993258334945	0	0	0.362121921660579	0	0.0171841045434472	0	0.0799342456319157	0	0	0.00304057233056111	0	0.0042300923699774	0.00485286641624169	0	0.00136806066810473	0	0.0112999943833521	0	0	0.00501090276146236	0.00426492714901199	0.0119002185535749	0	0	0.0307824109678981	0	0.00146074605410805	0	0.00679486286874635	0
TCGA-DJ-A3UK-01	0.101253980369994	0.0840426548264306	0.214704045852265	0.119690639088759	0.150603135551967	0.426594835757682	0	0.00519685298241734	0.155109101069829	0.0414074957165909	0	0.0633887669722173	0	0.0456648568089313	0	0	0.00778933527090205	0.0214216893604701	0.00384802742156037	0.157785252332644	0.00812302430093062	0.396891571119832	0.0489130241402377	0	0.0444481321677555	0	0	1.28703356828754e-05	0	0.00142606495307857	0.0425633847421855	0.0113626032208273	0	0.0173944691727444	0	0.0125308628323514	0	0	0.00213746628492176	0.00587831145811875	0.00105593463254371	0.0432977456213463	0.00222903366859809	0.108910750729571	0.0134221902585039	0	0.0121969822368836	0	0
TCGA-FY-A4B3-01	0	0.0222802015599315	0.350038094881345	0.297489205822642	0.0591833857767433	0.592971754858944	0	0.00862471122976607	0.129456416518236	0.0364789042470832	0	0.0041133433967391	0	0.153725266997614	0.0424301469217481	0	0	0.0611670793591217	0.0142830635491802	0.129137075417648	0	0.240719730785504	0.0279998832297641	0.129412540672281	0.0224518376753141	0	0	0	0	0.00278285047872122	0.041770424665114	0.0117702881224435	0	0.00132721193044172	0	0.049601015206101	0.0136905168796708	0	0	0.0197361780054783	0.00460857519475697	0.0416673860228949	0	0.077670660525089	0.00903444606715264	0.041756267678791	0.00724431294665079	0	0
TCGA-EL-A3CT-01	0.111404265945144	0.00899715599719354	0.423260454697271	0.239963789691066	0.0599029953556676	1.01275267812354	0.059546696593886	0	0.0543020407226598	0.0650203050184274	0	0.103783489690485	0	0.0170260456662308	0	0	0	0.019318490117195	0.150655938663951	0.156248118171932	0.0286727433704702	0.318358021620181	0	0	0.0270681103645822	0	0	0	0.0203133495391975	0	0.0185242237938751	0.0221805785800747	0	0.0354039841514394	0	0.00580814783475322	0	0	0	0.00659017652979942	0.0513937282383345	0.0533014058011436	0.00978122199295724	0.108602460618145	0	0	0.00923382855225906	0	0
TCGA-DJ-A3UN-01	0.0935639888873919	0.0940519161062411	0.152994622452792	0.0912246850755549	0.0987186623426175	0.46264082638	0.00417499996547033	0	0.121844529250353	0.0820600487972663	0	0.0425709927074135	0	0.103022038759407	0	0	0	0.0561617615687566	0.00665902738647458	0.122482198958664	0.0513023008525144	0.370659862788695	0.0115086384733384	0	0.00672189013732797	0.0164026650040677	0	0.0044290453502503	0.00138100408640048	0	0.0403036632795097	0.027143775726111	0	0.0140816084736039	0	0.0340775707048473	0	0	0	0.0185771551778121	0.00220266924748061	0.0405145912987275	0.0169697455580908	0.122606656145963	0.00380682081246333	0	0.00222346295203843	0.00542566409241245	0
TCGA-ET-A2N3-01	0	0.0863865482678209	0.0241181512862191	0.0156846326498998	0	0.101737491219491	0	0	0.0958336422268248	0.170725997414695	0.0740799578259272	0	0	0.104248335951754	0	0	0.0861724193063819	0.119854578736762	0.309030638496324	0.00809279097290678	0	0.031961639068425	0	0	0	0	0	0	0	0	0.00584258002058145	0.0104084565535769	0.00451634803250887	0	0	0.00635558902550086	0	0	0.00525357529637654	0.00730703697398032	0.0188403173694755	0.000493383928131787	0	0.00194856868117599	0	0	0	0	0
TCGA-DJ-A3V3-01	0.0391945271314022	0.193587420004922	0.0984386291382206	0.086435608845998	0.0264734750719803	0.460974256720576	0.00485387019057495	0.000554952752618763	0.116634148569221	0.213709817931663	0	0.117501465166205	0	0.0880239958872149	0.0029167132836115	0	0	0.0551540272294095	0.00560007587607454	0.112470671146174	0.0435115521878372	0.229040550623724	0	0	0	0.0100281591556713	0	0	0.00211276076343999	0.000241556192329292	0.0507677467874542	0.0930222070966503	0	0.0511452666640972	0	0.0383145072797428	0.00126956781740565	0	0	0.0240070830287684	0.00243756427731241	0.0489554956572194	0.0189394228954328	0.0996952678162112	0	0	0	0.00436499130833247	0
TCGA-EM-A3O6-01	0.0010234860942916	0.10875506777265	0.0213740096423097	0.018763029422116	0	0.197400460063188	0	0.0474633126730488	0.164083523397192	0.125575939622912	0	0.0998259466898512	0	0.0548702450178368	0.0789132337381916	0	0.0397722619820357	0.0478890118475096	0.137236237876946	0.0410534916668633	0.00714573523747573	0.101211367893722	0	0	0.0526946334462097	0	0.00226505891020597	0	0	0.00584594288648708	0.0202097757693644	0.0154668886263673	0	0.0122953234840211	0	0.00675823705672294	0.00971955456626664	0	0.00489865453797973	0.00589837523729801	0.016903059719229	0.00505646053887076	0.000880123146228721	0.0124659625055185	0	0	0.00649027217448802	0	0.000278981897340505
TCGA-EL-A4K0-01	0.0529938772147286	0.193481867573649	0.312807544847704	0.131861228312262	0.337796051047635	0.792391287712624	0	0.0355586542366418	0.0196689199728311	0.0736989102200452	0	0.163352223883855	0	0.0271040292294209	0.0125413558819597	0	0	0.0267600481263733	0.15822357456185	0	0.0142748805964748	0.387602490601269	0.0237293469866457	0.000719894304288459	0.0567656713983447	0	0	0	0	0.0220853254180139	0.0122162806086519	0.0457740724474731	0	0.101457355450579	0	0.0168341946151125	0.00778938156638068	0	0	0.0166205494487939	0.0982719736732609	0	0.00886606622338281	0.240738220316016	0.0147381941585687	0.000447123219877144	0.0352569114978656	0	0
TCGA-E8-A438-01	0.0033069937373772	0.129681883936351	0	0.0239998358512991	0	0.232150685144434	0.000157902192267051	0.00339011223985814	0	0.194130752583074	0	0.0458474473710106	0	0.120248367778791	0.0551206660791773	0	0.0648160427324543	0	0.025339291298188	0.128767738317357	0.0208396969909156	0.108756661887261	0.00288010961445627	0	0.22970521091519	0	0	0	3.08067002653677e-05	0.000661410523437407	0	0.0378748883802862	0	0.00894483191659696	0	0.0234604432679173	0.0107540358620022	0	0.0126456027758561	0	0.0049436929326472	0.025122571518723	0.00406582258043916	0.0212184127181489	0.000561909067569498	0	0.044815461270413	0	0
TCGA-FY-A3ON-01	0.0868163437122199	0.12023053495	0.322431216295099	0.168475659506172	0.134198093294601	0.504796116055468	0.0203458295365305	0	0.136692910832171	0.124152603116071	0	0.092422609684033	0	0.127354935232647	0.0257267822338676	0	0	0.0367077440079266	0.0251381068953653	0.0112979818295099	0.0502554654127547	0.318040913551361	0.0189688886610922	0	0.0128952290066701	0	0	0	0.0103182358985802	0	0.069322791538066	0.0629630678893853	0	0.0468714380689184	0	0.0645871067689555	0.0130471459776968	0	0	0.0186160589470401	0.0127486036646671	0.00572968732906405	0.0254866849439932	0.161292080302296	0.0096199305900815	0	0.00653971933747591	0	0
TCGA-DJ-A13X-01	0.0743743970724862	0.112325759068978	0.307244092721377	0.15842934408836	0.16798746682572	0.53354703007282	0.0135257500781605	0	0.0557107818597302	0.0918258406743285	0	0.0950490946278188	0	0.0324790749645914	0.00755101683259957	0	0	0.0622560714407922	0.00305029207654986	0.297883346189346	0.0337314228016233	0.258566643157874	0	0	0	0.0476980974866868	0	0.000672567809899453	0.00412559772002594	0	0.0169927932494094	0.0280085375477376	0	0.0289916881371497	0	0.00990670364661159	0.0023031963217146	0	0	0.0189892246204237	0.000930394097459083	0.0908597931183713	0.0102886923238592	0.0788674895900456	0	0	0	0.0145487800013685	0
TCGA-BJ-A28Z-01	0.212651770710433	0.400702839277268	0.106541767370406	0.193867734624948	0.134608906940756	0.940640610159921	0.0328555889171156	0	0.111194099918053	0.163804856170502	0	0.119121049446406	0	0.091618631316514	0.0035164789436766	0.0132348861837373	0	0.0984801166853454	0.0314726093846677	0	0.100325253217964	0.21786166634423	0.016514763471788	0	0	0	0	0	0.0346297555359259	0	0.117198462243773	0.172650142996736	0	0.12555345855825	0	0.0965659392997279	0.00370636504108787	0.0139495558653605	0	0.103797937530999	0.0331720965896601	0	0.105742709460554	0.229625963034251	0.0174065430147787	0	0	0	0
TCGA-DJ-A2PZ-01	0.0526339639717858	0.135757201809129	0.150288063317039	0.120423642166768	0.105062952539394	0.515652912860042	0.0289896921520344	0.00701294688418161	0.0249081451561249	0.0229362541838104	0	0.139039608825691	0	0.0442163433175416	0.00794296023357753	0	0.0130299191079132	0.0145332322405529	0.0237069502217425	0.181970882880725	0.0219206329210032	0.312690906070518	0.120262720629172	0.0052457452947399	0.0315930598806717	0	0	0	0.00808084621842642	0.00195485157316813	0.00694311928313331	0.00639345674711156	0	0.0387571448257592	0	0.0123252592271879	0.00221409181684297	0	0.00363207625653222	0.00405112321223263	0.00660828745766268	0.0507241923466659	0.00611035338754955	0.0871622614205287	0.0335231069759986	0.00146224598748808	0.00880653223657393	0	0
TCGA-EM-A3AQ-01	0.0119913226054	0.0833803719081894	0.152124831663023	0.0643067910132232	0.103014953446484	0.340507662126542	0	0.0569537113135481	0.124703396633625	0.148459758867189	0	0.132632361867091	0	0.0239903618288926	0	0	0	0.0626105382369722	0.0085676053589979	0	0.0186669688010727	0.352905488704753	0.0270923678750833	0	0.0432457360413347	0	0	0.000171704471441434	0	0.0132429462990817	0.0289961856188876	0.0345200438901884	0	0.0308398382689493	0	0.00557826814211471	0	0	0	0.014558278582832	0.00199215002963194	0	0.00434046631374547	0.0820580139165837	0.00629955036484772	0	0.0100555511985296	0	0
TCGA-ET-A25K-01	0.0592304519030038	0	0.377614049770314	0.18510899561898	0.037596328069284	0.570711459404137	0.00263774809267354	0	0.106575243151252	0.0968562010912813	0	0.061133931347157	0	0.110219107747922	0.00687779144755242	0	0	0.0557002641146895	0.0224286291548757	0.0220639396041878	0.0625362020359693	0.410216594800547	0.0194655804360762	0	0.0232887669758169	0	0	0	0.00060209253393669	0	0.024326871236145	0.0221084021269914	0	0.0139544347455157	0	0.0251586199821396	0.00156992507815546	0	0	0.0127141455451739	0.00511956020292222	0.00503631614474857	0.014274517134974	0.0936360639260294	0.00444321452903657	0	0.00531589531224662	0	0
TCGA-EL-A3CX-01	0	0.152964005660469	0	0.0937374593939425	0.0308715415962651	0.449425329518348	0.00767908999326063	0	0.148723559703504	0.0142238041927904	0	0.0255166742548946	0	0.0453085596806431	0	0	0	0.0556369504871318	0.11248797773469	0	0	0.451159171318913	0	0.0347717379051372	0	0.104492474729035	0	0	0.00167624825384612	0	0.032464472675482	0.00310487661456487	0	0.00556996736608965	0	0.00989028571297054	0	0	0	0.0121448428375271	0.0245547032815005	0	0	0.0984823428028189	0	0.00759023074320452	0	0.0228093860676625	0
TCGA-MK-A4N7-01	0.0801959683071851	0.0449587693207199	0.403787593729408	0.12260774402701	0.176371099929748	0.521045766825889	0	0	0.100596161646512	0.0457009960538713	0	0.109965738468712	0	0.0453448455810825	0.0155149366441949	0	0.00957176884469784	0.0211477724855402	0.0401869843695114	0	0	0.53377960683222	0.00649128352254304	0.0596300069332995	0.0119095052093017	0	0	0.000160393408513899	0	0	0.0187573035544498	0.0085214728046525	0	0.0205043681914518	0	0.00845506448032064	0.00289293718070318	0	0.0017847656494481	0.00394324377311342	0.00749332233376514	0	0	0.0995293056181333	0.00121037396951775	0.0111186960088216	0.00222066330104274	0	0
TCGA-ET-A25R-01	0.21315018176411	0.148509566521573	0.0529924006757835	0.109372208969444	0.0163991042366475	0.599955907085756	0	0.00841842660127828	0.0624152295101239	0.0505654713244299	0	0.276068177230049	0	0.0285212052066441	0.0605955409633076	0	0	0.0619817097289667	0.0500242599164867	0.0210782406845351	0.00624486406482638	0.177214674903399	0.16503099476973	0.0166933356770052	0.015147869419218	0	0	0	0	0.00235731252509448	0.0174773991922102	0.0141592514297487	0	0.0773041095191802	0	0.00798645607413183	0.0169678533107351	0	0	0.017356005770565	0.0140077023943892	0.0059022906685515	0.00174867549184219	0.0496233313618125	0.0462116793820373	0.00467443753337894	0.00424167887916208	0	0
TCGA-J8-A4HW-06	0.246850453354759	0.69010355233443	0	0.196055723606315	0.0501396622816258	0.977717470682709	0.0724054352122923	0.119634613472706	0	0.100631293001	0	0.194130137610183	0	0.0765106167687464	0.0297472914509639	0	0.017139150237831	0.0274109217163826	0.0162273202900493	0.0827197041006031	0.00477549852941796	0.176622024588528	0.0490387457940866	0.013553998751315	0.0194532484758952	0	0	0	0.0806609986965241	0.13327517986858	0	0.11210512815487	0	0.216264576420536	0	0.0852342471440097	0.033139034796437	0	0.0190933314735261	0.0305362755482795	0.0180775359878167	0.0921512856745159	0.00531999399668327	0.196760213557753	0.05463007299077	0.0150994061758902	0.0216712798611969	0	0
TCGA-FY-A3W9-01	0.0525981470173024	0.101319910439053	0.147494784025908	0.0525224691108272	0.0762044842406067	0.217989410945998	0	0	0.158066739830593	0.0919515593370218	0	0.0800496046254141	0	0.143777269912597	0.0032079833265213	0	0.0132215879073743	0.0492320379066225	0.0483540348375091	0	0	0.376481394763663	0	0.00549440411811409	0.0301633834345699	0	0	0	0	0	0.0188559639390807	0.0109690077043365	0	0.00954920978171742	0	0.0171513565702498	0.000382684035786955	0	0.00157721849053146	0.0058729466579095	0.00576820865782581	0	0	0.0449109003640278	0	0.000655433812508129	0.00359822484434411	0	0
TCGA-EM-A22N-01	0	0.119293103649245	0.00972766834069568	0.0254772775792577	0	0.204312996720867	0.0480920203023703	0	0.128052632729335	0.098837138105808	0	0.124970217592124	0	0.0694525024574782	0	0	0.0185895197922362	0.0282171008746365	0.0307716196636041	0	0.0628041638299482	0.390106309931287	0	0	0	0.000106774721172566	0	0	0.00895412705026083	0	0.0238417836341623	0.0184022273616141	0	0.0232678768490718	0	0.0129311791655416	0	0	0.00346113390488644	0.00525366796056743	0.00572928710995815	0	0.0116933424439862	0.0726328700743106	0	0	0	1.9880105121893e-05	0
TCGA-EL-A3T7-01	0	0.0222218049419614	0.307802827253382	0.166950312139512	0.170640554970401	0.578485955268372	0	0.0485893127965266	0.0150018813134592	0.0662885250091077	0	0.108847421300275	0	0.0401203235817577	0.00466916224813479	0	0.00816322151317369	0.0873073146958035	0.0883577851934226	0.0279464116524573	0	0.388118255142478	0.0287258208625495	0	0.0873324520262886	0	0.000532112664565794	0	0	0.0142540243788477	0.00440090978166527	0.0194462155798429	0	0.0319311739041458	0	0.0117695854809973	0.00136973232760901	0	0.00239473974340773	0.0256122287083401	0.0259203917841387	0.00819828085784158	0	0.113857281617537	0.00842692615538417	0	0.0256196029250336	0	0.000156099077276035
TCGA-EM-A2CS-06	0	0.111963120131792	0.0614542546062894	0.0632225300255393	0.0282917211535757	0.369844988026437	0	0	0.104290357856477	0.270653662966959	0	0	0	0.0770133052441159	0.00189922055751784	0	0	0.0438282710991226	0.0630144700072289	0.0119865378235073	0.0117419495078487	0.411460314368063	0.00289761191818611	0	0.00121429865097367	0	0	0	0	0	0.0170970921604648	0.0443702631232853	0	0	0	0.0126253625397727	0.000311353317529298	0	0	0.0071850936713321	0.0103304296130529	0.00196504208121934	0.00192494490387584	0.0674537422223226	0.00047502702098948	0	0.000199068987514607	0	0
TCGA-KS-A4IB-01	0.0241370849479025	0.0848110754641696	0.118306674818961	0.0735727694173385	0.0906240473164929	0.302162542932348	0.00437053671077625	0.00741160461448567	0.00166162595122192	0.0691657778345258	0	0.248635411209614	0	0.0148092595235817	0.00808108542151405	0	0.00879026078481776	0.0635681956244517	0.0357023029799355	0.0175573658458225	0	0.368356365890351	0	0.00536500078112018	0.137220888063362	0	0	0.0093043187644191	0.000613929416240201	0.00104110831128706	0.00023340864469299	0.00971571878232962	0	0.0349258232940113	0	0.00208025710706074	0.00113515029931785	0	0.00123476818279918	0.00892942624985549	0.00501510351643051	0.00246628368041484	0	0.0517430292077927	0	0.000753621812524791	0.0192754220544551	0	0
TCGA-EM-A1YA-01	0.00724013895458101	0.157551529807117	0.0151636717362173	0.0134787735038373	0.0335062157390629	0.226120936332899	0.0867689039080368	0	0.0221649573391091	0.0726134355834778	0	0.10720006753052	0	0.084405813115539	0.020571325276305	0	0	0.081240347647354	0.0100829892641916	0	7.47363790317252e-05	0.319195575430036	0	0.0330044572877173	0	0.162677391238681	0	0	0.0123464681658185	0	0.00315388264526283	0.0103322668659305	0	0.015253646888774	0	0.0120102206862671	0.00292712251985785	0	0	0.0115598021967773	0.00143472258331824	0	1.06343434454549e-05	0.0454187829189811	0	0.00469625018733439	0	0.0231475925333286	0
TCGA-EM-A2CS-01	0.0573642173331369	0.0641888980405285	0.342315684284607	0.126085361279228	0.195699540764684	0.472517833519882	0	0	0.150678285198626	0.124196248923815	0	0.0912355136658654	0	0.0860944016557547	0	0	0	0.0234414278325625	0.0639580947755733	0.0232679022377346	0	0.408204448062317	0	0.0195812012567248	0.00934247639102728	0	0	0	0	0	0.0300570154136705	0.0247744295954942	0	0.0181994853267289	0	0.0171739461607661	0	0	0	0.00467605107632459	0.0127582381095212	0.00464143652339457	0	0.0814278405887368	0	0.00390602048075954	0.00186361927677101	0	0
TCGA-J8-A3NZ-01	0.223782479226605	0.0859927177206431	0.259004040037598	0.137270608850253	0.0913770650994352	0.745641506405731	0.00690161867580913	0	0.0140965070594971	0.151486911603396	0	0.204865460135085	0	0.0202609046137034	0.0528617816978784	0	0	0.0566574138421649	0.0200011369832212	0.108775475225409	0.0200821176077865	0.26523442403809	0.0487987733710518	0.0103000654347558	0.0196774097121501	0	0	0	0.00255473101076033	0	0.00521801991966428	0.0560750063103324	0	0.0758338251684743	0	0.00749985818603876	0.0195675303622567	0	0	0.020972536868692	0.00740370155201453	0.0402647687190521	0.00743367766668643	0.0981802443803987	0.0180635508094738	0.0038127137726783	0.00728386935941121	0	0
TCGA-BJ-A28R-11	0.29250456301914	0.396811252742313	0.44245792576963	0.149901372884758	0.141275734182502	0.709399261902453	0.0670066738384364	0.0437489126229543	0.081914218299325	0.273261050692396	0	0.151841734825839	0	0.118875280962192	0.00482443266982971	0.0159760202920658	0	0.053317566295256	0.00428798808721745	0.00132672382173872	0.0788685297215942	0.104750867871156	0	0	0	0	0	0	0.0612904938985631	0.0400167969634071	0.0749263112057421	0.249949800531213	0	0.138888477651191	0	0.108734313541226	0.00441287179583314	0.0146131440070452	0	0.0487691715542387	0.00392219002439063	0.00121354416871102	0.0721404430750478	0.0958148205297646	0	0	0	0	0
TCGA-FE-A234-01	0.170371777543298	0.0951336779420062	0.236064349466214	0.211360264868931	0.120202342013999	0.786365168143511	0.00530580035237834	0.00281057695471516	0.00674517762499751	0.0850674812204476	0	0.1529743341669	0	0.0268157367705331	0.0844407015273503	0	0.0387861792625207	0.0589980313935823	0.0475431321566928	0.0858830191967286	0	0.24327666625333	0.0512707690041672	0.0573522747515745	0.045695989035109	0	0	0.00703413032897253	0.00193060020393133	0.00102267331628969	0.00245434061470782	0.0309531617635224	0	0.0556621548352254	0	0.00975733413236212	0.0307250979610894	0	0.0141129708283076	0.0214673760555163	0.0172993280073385	0.0312499082821915	0	0.0885201006988292	0.0186556882131443	0.0208685412148391	0.0166272154794667	0	0
TCGA-ET-A2N5-11	0.0691524039134699	0.091179720602894	0.177660855555796	0.0307979936191582	0.0751822701288683	0.28419167160631	0	0	0.211508665550595	0.283011985227695	0	0.216584895949365	0	0.0416589300239288	0.00265897940181876	0	0.0563876766806973	0.0106894725842056	0.030256576515069	0	0.000773102493178759	0.135357386509481	0	0.00550580891058649	0	0.00560652015337942	0	0	0	0	0.0273012835395041	0.0365308458339781	0	0.0279565172391159	0	0.00537728446054413	0.000343217855333638	0	0.00727845332098389	0.00137978423318709	0.0039054824171022	0	9.97911377126147e-05	0.0174717682542306	0	0.000710683175986909	0	0.000723682861782041	0
TCGA-DJ-A13R-01	0	0.162209524601318	0.0957934134730617	0.0171966922853396	0	0.218601654754435	0	0.00775763955754323	0	0.360504666981345	0	0.0600981762459651	0	0.0894970632242882	0.0121149852284904	0.028000902538343	0	0.103057448303413	0	0.136958556191122	0.042496925580917	0.146660886206056	0	0	0.0128527499425173	0	0	0	0	0.0019864469338466	0	0.0923120215950421	0	0.0153889384841923	0	0.0229169150630742	0.0031022033290179	0.00717000404306539	0	0.0263892322753393	0	0.0350700624838093	0.0108819038177708	0.0375544733108878	0	0	0.00329111781044079	0	0
TCGA-BJ-A28V-01	0.086537845424044	0.0612079964992817	0.290646743238128	0.0698963386874184	0.11726686827266	0.292478078125097	0.0580689182845948	0	0.27595687051162	0.227815453935053	0	0	0	0.0669182293816527	0	0	0	0.0715567692146135	0.161727703251802	0	0.00458784424215365	0.133368211178511	0	0	0	0	0	0	0.00459474720041288	0	0.0218352966728905	0.0180260705744293	0	0	0	0.00529495565254064	0	0	0	0.00566198363482621	0.0127968271787587	0	0.000363016655213951	0.0105528608598019	0	0	0	0	0
TCGA-EL-A3CL-01	0.030753646807733	0.0626425883081287	0.286522188315968	0.160514565967801	0.130614386098553	0.493814370430305	0	0	0.0217501628777506	0.178551551993077	0	0.127332224512319	0	0.0674359090537171	0.00595955206036445	0	0	0.0299837837767285	0.10491712885332	0.00978031687839814	0.0055818618445812	0.387665518653826	0.0151519889977357	0	0.0458900004981834	0	0	0	0	0	0.00529161526015336	0.0434399559470493	0	0.0309787630614904	0	0.0164065385365918	0.00144990438938563	0	0	0.00729477975323026	0.0255253757506169	0.00237946144742708	0.00135801582189845	0.094315467239205	0.00368634003583087	0	0.0111646164807823	0	0
TCGA-DJ-A2QB-01	0.0372597561518572	0.0725263836243307	0.1443586927358	0.0497370586540103	0.126573844862458	0.286700651605693	0.00171436132582878	0.011745293404886	0.0033545805712818	0.053068270015218	0	0.279220740055861	0	0.0424515497627084	0.0267116357462177	0	0.0034689844147215	0.0366245721853985	0	0.231282568260043	0.00290618313442937	0.232004098067957	0	0	0.0676321413373494	0	0.00781502171809933	0	0.000237419145418367	0.00162658681158007	0.000464570473255255	0.00734933944555312	0	0.0386688316449851	0	0.00587904691648073	0.00369925151486244	0	0.000480414077711799	0.0050720781544503	0	0.0320299512589148	0.00040247263270007	0.0321298747626757	0	0	0.00936626658406746	0	0.00108228980074556
TCGA-BJ-A18Y-01	0.0468438973984993	0.124691603343331	0.1165944936769	0.0494051586981987	0.0913220529019848	0.297334003661728	0.00115340588816463	0.00518930531744684	0	0.0843530034730155	0	0.224676569679274	0	0.106302427646781	0.0229926238004112	0	0.00829065948470568	0.0586464853121426	0.0528716901433863	0.157386926543787	0.0133030592840851	0.164618767346382	0.00328099473515475	0	0.0969340813452644	0	0	0	0.00022042679506926	0.000991725420771743	0	0.0161206583049531	0	0.0429378215333757	0	0.0203154012604773	0.00439410828968685	0	0.00158442359101551	0.0112078990857266	0.0101042810061831	0.0300781330837945	0.0025423406909023	0.0314602063911398	0.000627029185068672	0	0.0185250215064532	0	0
TCGA-EM-A2P3-01	0.0736140580363556	0.202725687900234	0.147305746692511	0.139706072721206	0.103406545202473	0.558113755686287	0.015056354124136	0	0.0588723961651872	0.0235333526354311	0	0.096390699724564	0	0.0652961033841341	0.0294461694015046	0	0	0.0484948392103229	0.0508427410392705	0.118774529040185	0.0403692056637549	0.231706506192822	0.16564959073459	0.00716693731528257	0.0484005753688154	0	0	0	0.00530630449839611	0	0.0207483736120359	0.00829384948853919	0	0.0339709334235225	0	0.0230122780228411	0.0103777009937128	0	0	0.0170910156156744	0.0179184856614782	0.041859656895987	0.0142273020310322	0.0816602257081391	0.0583798150086929	0.0025258406784444	0.0170577942499903	0	0
TCGA-EM-A3FM-01	0.0547245142763279	0.119648110903208	0.00266128611296203	0.0979806025929377	0	0.588592398583328	0	0.0141085653327919	0.0471730159209971	0.125688286369076	0	0.145642955520731	0	0	0.072353551528895	0	0	0.0483342265159225	0.0623225045666474	0.0440607391090365	0.0200662772407965	0.31937692394146	0.08759585574633	0	0.0132770982073162	0	0	0	0	0.00369775777136604	0.0123637224697264	0.0329420339154331	0	0.0381720152204115	0	0	0.0189633673687615	0	0	0.0126680677663809	0.0163342990698483	0.0115480161596509	0.00525923301620761	0.0837064913860961	0.0229582702907862	0	0.00347983596625401	0	0
TCGA-ET-A3BS-01	0.166798931445616	0.148670086154149	0.410088282171848	0.169664187333136	0.237231740408851	0.706060704539479	0.000564741298513645	0	0.254119973836002	0.154148008852287	0	0.0976334593519521	0	0.0414413127317797	0	0.0280471215250363	0	0.0610591549557524	0	0.0632086077159786	0.0593947073571491	0.225248960977274	0.00913643878682977	0	0.0048472586487898	0	0	0.00115025396265623	0.000353595681681114	0	0.159109534956663	0.096515113049757	0	0.0611302373410624	0	0.025947224443689	0	0.017560856769179	0	0.0382303429486668	0	0.0395761577774989	0.0371881994312729	0.141032823550087	0.00572050478594279	0	0.00303496438230132	0	0
TCGA-DJ-A2Q2-01	0.141771196664847	0.08925040096934	0.31706476581417	0.106849923346087	0.241484703618112	0.427687970992767	0.0373054956436913	0	0.0759987384486775	0.118667532992554	0	0.161045600977451	0	0.0469212387094004	0	0	0	0.0503928209355569	0.0265977855064565	0	0.0177247527263948	0.411521923675008	0	0	0	0.0538241103848098	0	0	0.0123613415274187	0	0.0251825192349626	0.0393210136529909	0	0.0533631745355811	0	0.0155475606628087	0	0	0	0.0166978848388472	0.0088132942571944	0	0.0058731754707852	0.136359615568527	0	0	0	0.0178348578244565	0
TCGA-ET-A39M-01	0.0658706225988764	0.204431061158584	0	0.0595934592848484	0	0.522391946220835	0	0	0.163089283436714	0.147091350715193	0	0.0941186403907022	0	0.110097911793532	0.00148924725148383	0.00024418521633937	0	0.0954474437401588	0.00520198176994742	0.0379281028392872	0.0629714702318074	0.255479173461675	0.0046277529790142	0	0	0.022213456174145	0	0	0	0	0.0728449810677403	0.0656993913535372	0	0.0420387559066236	0	0.0491760104109463	0.000665182810013515	0.000109067052637863	0	0.042632275313872	0.00232350192214558	0.0169408551870627	0.0281266522249686	0.114111578405698	0.00206701857435827	0	0	0.00992179719204288	0
TCGA-BJ-A3F0-01	0	0.0865149326265563	0.0870629815039851	0.0365202572932219	0	0.226462810024017	0.0447364397607704	0	0.112282986585575	0.177122928587067	0	0	0	0.00439669494675287	0.00788161394349531	0	0.117298264853923	0.0741756983749679	0.0850847901317678	0	0.0669851052718929	0.28363611814406	0	0	0.026399359399728	0	0	0	0.00519397375790586	0	0.0130362382188531	0.02056426143708	0	0	0	0.000510463467747315	0.000915068257808869	0	0.013618520221035	0.00861191978830121	0.00987848316729171	0	0.00777708017922931	0.0329306167927648	0	0	0.00306500876424127	0	0
TCGA-EL-A3T3-01	0	0.066304756017273	0.123151759287689	0.144155610181471	0	0.535891745516311	0	0.0542876265069405	0.0403186477527906	0.0213545784011665	0	0.057742572757056	0	0.0712723808599816	0.0237242928279867	0	0	0.0461237625976957	0.0332507672547147	0.210918640344144	0	0.309044674806753	0.00242501758364885	0.0522949972993417	0	0.07724204100778	0	0	0	0.0160432378453947	0.0119150844699393	0.00631076734095648	0	0.0170642536458658	0	0.021062622028577	0.00701107226532594	0	0	0.0136306289534458	0.00982636379472313	0.0623312922445738	0	0.0913297843688844	0.000716648274699742	0.015454370245683	0	0.0228267934202856	0
TCGA-FE-A230-01	0.264065363034543	0.156004167252965	0.215083772112736	0.160523609826335	0.073983562871058	0.70970653104569	0.0457505361473838	0	0.165939086823758	0.150989694932754	0	0.167073922575806	0	0.111669071559644	0	0	0	0.0682419981091499	0.00151257163276796	0.0358312382848273	0.0658238449522914	0.182183632535572	0	0.00498440244604609	0	0	0	0	0.0202389632631946	0	0.0734075568280775	0.0667942967710931	0	0.0739095815261374	0	0.0493997759862301	0	0	0	0.0301886580801756	0.000669126184880603	0.0158508987301313	0.0291189238862685	0.0805937625335051	0	0.00220498264041159	0	0	0
TCGA-FY-A3R8-01	0.028262462273103	0.114893468811392	0.191297692957439	0.161807955593701	0.0691948708767203	0.72475852422177	0	0.00366772721008562	0.0138585931605062	0.0540797467226055	0	0.181169205740673	0	0.0159992702355819	0.0160850937663189	0	0	0.0332698886761679	0.122037044974864	0.100595468100683	0.0245683252783094	0.265490571219964	0.1417844838454	0	0.0273945810688403	0	0	0	0	0.00146831053729358	0.00554804575260683	0.0216498821800643	0	0.0725279276742963	0	0.00640502843595176	0.00643938638770521	0	0	0.0133190189236187	0.0488553997647445	0.0402716389076179	0.00983549997682511	0.106284513799832	0.0567609420576489	0	0.0109669421263155	0	0
TCGA-EL-A3T1-01	0.0535891143397131	0.140935355299074	0.173548247152569	0.27453190400301	0.0531714695493632	0.624521479065429	0.0213513520158856	0.0184142008364421	0.0796145409979415	0.11434604328688	0	0.198104801041337	0	0.0930307913929967	0.0145328419875141	0	0	0.0270974684734881	0.00792086379307223	0.0541442122167871	0.0386950820212343	0.267990428343882	0.0106996614726269	0.0364550030994933	0.0115247025243475	0	0	0.00607800649607177	0.0115451078117802	0.00995693077264264	0.0430491923191921	0.0618292179631213	0	0.107119272088805	0	0.0503036302173406	0.00785820155241617	0	0	0.0146521491809969	0.00428297123223895	0.0292768704746019	0.0209232133585006	0.14490784403036	0.00578552333168982	0.0197119573856164	0.00623163971271206	0	0
TCGA-EL-A3CP-01	0.0886106597111538	0.0742087472834777	0.357583403502518	0.143868141985144	0.133741745914573	0.529784822891033	0.0080030686147086	0	0.173468367008691	0.0705210644326217	0	0.161401256619425	0	0.0729408416768328	0.00716947967963561	0	0	0.0906468642004884	0.0279887118536547	0	0	0.18524314663503	0.111582511810381	0.0622829258107543	0.0287517616577772	0	0	0	0.00150567777553764	0	0.0326359147394744	0.0132676607605623	0	0.0303656380740109	0	0.0137229117391262	0.00134884838997337	0	0	0.0170540795561858	0.0052657278642499	0	0	0.0348511930094431	0.0209928611461335	0.0117177574882166	0.0054092861900631	0	0
TCGA-J8-A4HW-01	0.0779830365282197	0.0869467953915214	0.308444473946817	0.120028478575666	0.0975002737441232	0.482414500261513	0.00476966473659253	0	0.225815539270517	0.0210655278496635	0	0.0147654096723535	0	0.107672897246447	0	0	0	0.0281798385217558	0.00438865556434043	0.0542169830433049	0	0.468570122810042	0	0.070555361284984	0	0	0	0	0.000833686690228143	0	0.0394701556468336	0.00368203032304554	0	0.00258083664144519	0	0.0188200777811469	0	0	0	0.00492553619715203	0.000767090337380848	0.00947655226178839	0	0.0819010761549614	0	0.0123323270871133	0	0	0
TCGA-FY-A3TY-01	0	0.231625234947281	0.0726671892792433	0.180286352655909	0.288961259402514	0.667638651003066	0.0119436778254266	0.0165716606888458	0.00253817534240128	0.0363578012748105	0	0.17883294940465	0	0.00641548738627529	0.011537988645077	0	0	0.0489294574349654	0.0508309249511023	0.0644426277835166	0.00558881042303508	0.431876105956513	0.0961805548957354	0.012324561231361	0.0245582192611139	0	0	0.00107099749517134	0.00861230056317279	0.0119494283728435	0.00183021756366013	0.0262167413565167	0	0.128952164767263	0	0.00462605459033913	0.00831976779332861	0	0	0.0352818620848758	0.0366529648556837	0.0464680383768213	0.00402995759407564	0.311415535893969	0.0693534989139934	0.0088869464820746	0.0177083448385344	0	0
NA	NA	NA	NA	NA	NA	NA	NA	NA	NA	NA	NA	NA	NA	NA	NA	NA	NA	NA	NA	NA	NA	NA	NA	NA	NA	NA	NA	NA	NA	NA	NA	NA	NA	NA	NA	NA	NA	NA	NA	NA	NA	NA	NA	NA	NA	NA	NA	NA	NA
TCGA-EM-A3FQ-01	0.353922943571663	0.257545881286803	0	0.161164866720107	0	1.08667136057107	0.0379643988738321	0.0158398598051807	0.00904330556973602	0.0880187770979547	0	0.197490373232081	0	0.0839588361688555	0.0210002960212111	0	0	0.0355202072727785	0.0458548184555384	0.0113547665196528	0.0199227446234831	0.292416133634478	0.0919050083975629	0.032226088978397	0.0174843853492588	0	0	0	0.0328909282205114	0.0137230591641019	0.00783478003586561	0.0762561601253612	0	0.17109823631886	0	0.0727387799049526	0.0181938671369097	0	0	0.0307733724869254	0.0397268911697497	0.00983734292223944	0.0172603171077266	0.253338347167151	0.0796230448519839	0.0279194722123433	0.0151478142828865	0	0
TCGA-ET-A25G-01	0.0989806394452176	0.0677355002961179	0.228285716466515	0.189971948527252	0	0.670704284030258	0	0.0315567558428579	0.0210113569144969	0.0576057818060583	0	0.147887543766084	0	0.0475080212138962	0.0542798121601261	0	0	0.0343709193049469	0.0764751896898617	0.117171323665174	0	0.348791363323874	0	0.0463562449856513	0.0125581748729388	0	0	0.00442751245403325	0	0.00669062097051521	0.00445479965973528	0.0122135004527649	0	0.031354918310568	0	0.0100725868205275	0.0115083328375898	0	0	0.00728727612631355	0.0162141669571817	0.0248425065986201	0	0.0739502761757261	0	0.00982838877227408	0.00266256736195201	0	0
TCGA-DE-A0Y2-01	0.0555573958482243	0.0967062641842816	0.359887919818893	0.192223153805829	0.167450539158167	0.667526076561797	0.0171592547081574	0	0	0.0803291073200635	0	0.201771356030971	0	0.0554746947679722	0	0	0.0209287907550265	0.048966113142865	0.108016670878194	0.0888049951366078	0.0076264824040845	0.310917226810269	0	0.0433210967337313	0.0166842113120579	0	0	0	0.00389856257903518	0	0	0.0182506791309778	0	0.0458422158492452	0	0.012603785699562	0	0	0.00475499675537863	0.0111250435748136	0.0245412611538131	0.0201763909190295	0.0017327278728545	0.0706400298984822	0	0.00984250245604193	0.00379063327563887	0	0
TCGA-ET-A2N4-01	0.03352859205733	0.0893136844159857	0.149764630100868	0.0792793429581704	0.0932366502668991	0.341716114117089	0	0.0264247015020046	0.179484532163939	0.0810153882979789	0	0.014340792890967	0	0.084296713391977	0	0	0.0209178067543569	0.0297993000174916	0.0100360262785331	0	0.01359704971051	0.517514152518585	0	0.00585432905265521	0.007789853255506	0.0060545085075185	0	0.00287484565797672	0	0.00557794709080479	0.0378870968117598	0.0171014060246944	0	0.00302717455407906	0	0.0177940555806662	0	0	0.00441550567080694	0.00629028558101128	0.00211848839917216	0	0.00287017902058474	0.109241217399272	0	0.0012357807601117	0.00164434740354776	0.00127803631436305	0
TCGA-EM-A4FO-01	0.324567261005509	0.509766215168463	0	0.137300169284499	0.0495922304747064	0.705421451394333	0.0929929506452055	0.0300740423200424	0.107432276174944	0.113703722862362	0	0.163804045667602	0	0.121832921215446	0.00842846923314165	0	0	0.0706381071441132	0.00277634118550277	0.0274096814183659	0.0403820014957727	0.202200454343171	0	0	0.018324986294332	0	0	0	0.0903385024787961	0.0292155902982593	0.104365662990534	0.110458093633782	0	0.159128321909446	0	0.118355247132789	0.00818788180639239	0	0	0.0686217694251101	0.00269709158950595	0.0266272825582583	0.0392293127265416	0.196428719802494	0	0	0.0178019065777409	0	0
TCGA-EM-A3OB-01	0.0319701501282708	0.0935390680866938	0.0996138680528287	0.0372669362772805	0.0659511701896632	0.185479912321037	0.0137780020070512	0	0.534409521692512	0.044765334022303	0.00524215504382632	0.0294201878341707	0	0.0338889386317888	0	0	0.0165083624139857	0.0264167416288903	0.0474818566101773	0	0	0.246038906647447	0	0	0.00204999346784793	0	0	0	0.00129759786414704	0	0.0503301315802653	0.0042159524861037	0.00049370069658253	0.00277076261687925	0	0.00319162490790135	0	0	0.00155474036061182	0.00248790118464416	0.00447179175119664	0	0	0.0231716877091041	0	0	0.000193066247488824	0	0
TCGA-ET-A40P-01	0	0.076873738700536	0.0957321164962602	0.0635875330101924	0	0.30084122811173	0.0189648355875898	0	0.125975200256198	0.193836701061985	0	0.038898139593964	0	0.0933579573148868	0	0	0	0.149465179608298	0.0336852455008159	0	0.0195538875088869	0.26115882742297	0	0	0	0.0651040261444059	0	0	0.00545930846195008	0	0.0362638248867581	0.0557987617375736	0	0.0111974048843537	0	0.0268744690142767	0	0	0	0.0430257629196862	0.00969679620770394	0	0.00562887577106871	0.0751784316757354	0	0	0	0.0187411569794865	0
TCGA-E8-A437-01	0.00247266579021433	0.121366432622557	0	0.0324096123725884	0	0.270146870944454	0	0.00847345954521664	0.053834715339033	0.0902226624150697	0	0.156567500572458	0	0.0731162282579524	0.0554600926633287	0	0	0.0680427009829782	0.0252418611282596	0.0497603654644772	0.00146520071882552	0.291256981669335	0.0539761207609501	0.0519000868499246	0.0206820236321911	0	0	0	0	0.00179782393055051	0.0114221752065276	0.0191426489620002	0	0.0332191117186067	0	0.0155131566005936	0.0117670334352357	0	0	0.0144367003198294	0.00535559552103314	0.0105577155762168	0.000310873368935991	0.0617963381769653	0.0114521773620906	0.0110117027925291	0.00438812940803551	0	0
TCGA-FK-A3SE-01	0.0328097375993087	0	0.381882491163379	0.208857002404793	0.0204354437713317	0.643221416709661	0.00579564488054178	0.0467386050131651	0.0963644355591773	0.0226517243877567	0	0.0989736087854624	0	0.0258333846006647	0	0	0	0.0127566749061765	0.000345755375324186	0.357151517493876	0.00793270943212668	0.249595013357363	0	0.0418079008575976	0	0.0340530253507681	0	0	0.0014068889147428	0.0113457650768653	0.0233924022189192	0.0054986909304845	0	0.0240257772728375	0	0.00627103681714276	0	0	0	0.00309667429326686	8.39318858871941e-05	0.0866982917695142	0.00192565990394004	0.0605890223961979	0	0.0101488399440584	0	0.00826634910642983	0
TCGA-BJ-A3PT-01	0	0.212628194340009	0	0.0534787848515667	0	0.382838328194709	0	0	0.0552416404913012	0.165657578015422	0	0.219505245172911	0	0.0444026761965709	0.0420980221908066	0	0	0.140417764565337	0.0357976486798839	0.0135584097940488	0.0148240827233874	0.185006539495151	0.0583618517745343	0.000964316051806093	0	0.0241642248488399	0	0	0	0	0.0232978834656169	0.0698652486326396	0	0.0925752308701882	0	0.0187266049014625	0.0177546286897257	0	0	0.0592204845158574	0.0150974779146604	0.00571819099779576	0.00625198217689661	0.0780255756201485	0.0246138168488103	0.000406695434805922	0	0.0101911400450515	0
TCGA-DJ-A2QA-01	0	0.0781203674552077	0	0.00837908939389542	0	0.171021699470513	0	0.00178946450043799	0.0746242550916714	0.227481000947378	0	0.165472405498923	0	0.0244967656722374	0.0184889472050302	0	0	0.0909979682924841	0.00964863034113335	0.161605720210642	0.0143268562162917	0.196310572623817	0.000895470216122762	0	0.0138619431838311	0	0	0	0	0.000246235538212969	0.0102685153082065	0.0313020496845801	0	0.0227694859649068	0	0.00337082645579387	0.00254413309954316	0	0	0.0125215860349854	0.00132767969662736	0.0222374187834529	0.00197141723149855	0.0270129077693858	0.000123219315368761	0	0.00190744384127922	0	0
TCGA-E8-A433-01	0	0.135180818138301	0	0.0621910781178132	0	0.339101941027778	0	0.0887801593253258	0.00990864747237028	0.0870348450892836	0	0.0563123668265698	0	0.109737257073676	0.0562152286491788	0	0	0.0351283204785336	0.00573908627028074	0.132577930318319	0.0462831058644234	0.276417712442551	0.0657313455646014	0.0134426666089266	0	0.0166913280159605	0	0	0	0.0255514418403868	0.00285176588475598	0.0250491303381961	0	0.0162070239206382	0	0.0315830154299096	0.0161790669929986	0	0	0.0101101332153351	0.00165174212534004	0.0381566929096626	0.0133205447779584	0.0795546117150729	0.0189178603197795	0.0038688769726021	0	0.00480386046026133	0
TCGA-EM-A1CV-11	0.0816279064093771	0.030236388183074	0.293291992552564	0.0539076843563229	0.0697131133595029	0.292900443591219	0.0053164666296818	0	0.069440685452662	0	0	0.410378748549708	0	0.0774316681079122	0	0	0.078839914530023	0.048398092864754	0.0445408969076716	0.0737854252760508	0.0120281774391109	0.0406482399046431	0	0	0.139191684337783	0	0	0	0.000438167751304102	0	0.00572309977907818	0	0	0.0338222255418876	0	0.00638169337980028	0	0	0.00649775696319858	0.00398883036330196	0.00367093146604974	0.00608118062694566	0.000991327478923229	0.00335010997229811	0	0	0.0114717746907342	0	0
TCGA-DJ-A1QI-01	0.124633375896638	0.0510733876540789	0.461720084661366	0.145201348140453	0.261246131181929	0.730888028529794	0.0145086196784909	0	0.0840172318572695	0.0713459485697976	0	0.212377061799216	0	0.00390365282694852	0	0.0234103488252489	0	0.0719239202815071	0.0274943485643549	0	0.0335813102757844	0.403610819706914	0.0467774230752667	0	0.00142465463150217	0.00562465990769987	0	0	0.00551400568274702	0	0.0319307766125031	0.0271150512297226	0	0.0807139722176383	0	0.00148358454134519	0	0.00889711077400985	0	0.0273347095689344	0.0104492362186621	0	0.0127625880199533	0.153392424834283	0.017777775031464	0	0.000541440461472759	0.00213765384866732	0
TCGA-EL-A3H8-01	0.105397792581255	0.0361052239918907	0.403365950915459	0.161615903982769	0.136475079082419	0.62142397611126	0.0322787371229348	0	0.0474237566445325	0.0817277515762188	0	0.114589800959493	0	0.0677614402770899	0.0263473248706375	0	0	0.0770276773147333	0.0433108295400827	0.038767728909551	0	0.294341808474097	0.0356003075927007	0.0789126017903546	0.061910234927574	0	0	0	0.00854633605542965	0	0.0125562335277087	0.0216387904943392	0	0.0303395682363544	0	0.0179409757575821	0.00697589535948905	0	0	0.0203943671462031	0.0114672672192611	0.0102644052679312	0	0.0779319215867089	0.00942577744615994	0.0208934324580339	0.0163917711819557	0	0
TCGA-ET-A4KN-01	0	0.137428740581775	0	0	0	0.212988084812662	0	0.00698512136198699	0.189130551240257	0.286126417292249	0	0.0218955005849566	0	0.128896681784917	0.0721000886827356	0	0	0.0611085938460095	0.0175365750467698	0.000176849498844607	0.0233513770393194	0.155083750046188	0	0.00477430591133457	0.0283932829877355	0	0	0.00444090467669624	0	0.0014257872515562	0.0386049024581938	0.0584034803359078	0	0.00446926030095374	0	0.0263101005885104	0.0147169078320313	0	0	0.0124733486436349	0.00357952623038326	3.60981216831737e-05	0.00476643052619387	0.0316553460248662	0	0.000974520577474096	0.00579557302097108	0	0
TCGA-BJ-A2NA-11	0.232784472963326	0.348609391575146	0.222773991714114	0.0932280796937103	0.0396539359154348	0.513609861386423	0.0637202988888905	0.0921022872166604	0.052533198915192	0.182582804778706	0	0.178797611574599	0	0.107234235187317	0.0536343905354943	0	0	0.0793865280204237	0.00547788828653184	0.0378881162574591	0.0351833225261334	0.102380412224771	0	0	0.00907890558782149	0	0	0	0.039455611337077	0.0570297395185313	0.0325285586356932	0.113055279209276	0	0.11071148744274	0	0.06639944223986	0.0332104165261286	0	0	0.0491561409722124	0.00339190862174391	0.0234603229334338	0.0217855145588492	0.0633939548889114	0	0	0.00562165866270842	0	0
TCGA-4C-A93U-01	0.246850034375706	0.164607295519478	0	0.16115193746818	0.0437761078004865	0.789354300795085	0.0111685795058733	0	0.0272177167327613	0.0578978264079771	0	0.0324698877722839	0.0128548144004967	0.0904191816439224	0.0301765803400761	0	0.00814013945610077	0.031698718511537	0	0.348360415237992	0.0108929526991202	0.299024281272653	0	0.0199834464254969	0.0177370425583386	0	0	0.00195841703537066	0.00642328596330523	0	0.0156534837533122	0.0332982628163834	0	0.0186741182482632	0.00739307526585475	0.0520019810900329	0.0173551887074835	0	0.00468156612756555	0.018230602518686	0	0.200349432458502	0.00626476716527934	0.171975179795784	0	0.0114929021059352	0.0102009477960568	0	0
TCGA-E8-A3X7-01	0.0839207108190214	0.0754272598893149	0.0371059104258862	0.0418590839510006	0	0.408015805049528	0.00490952818428332	0	0.0687751544234481	0.163814044414076	0	0.145065311303092	0	0.0397219092297701	0.0541280181899325	0	0	0.0737485090155076	0.1070807145184	0	0.0163997426385696	0.199599521846661	0.102029521593242	0	0.0247280246430179	0	0	0	0.0011037308240045	0	0.015461619734832	0.0368276957454826	0	0.0326127174687773	0	0.00893004255389685	0.0121687379878492	0	0	0.0165796996308866	0.0240732471296805	0	0.00368689225858317	0.0448727731972228	0.0229376680841547	0	0.00555920691169754	0	0
TCGA-EL-A3D1-01	0	0.112325421365266	0	0.0472029060651254	0	0.306574363861647	0	0.0952814675393432	0	0.126998807164095	0	0.0475461388190561	0	0.0279220718446956	0.0489279883971987	0	0	0.0630833284417328	0.0195342403196528	0.147352891779163	0.00404600364904363	0.387359485372056	0.0188327600760835	0	0.0131148165978798	0	0	0	0	0.0190278082595936	0	0.0253617940017317	0	0.0094950134196816	0	0.00557606681542857	0.00977097021899979	0	0	0.0125978063621934	0.0039010081277946	0.0294265258888128	0.000807991140772777	0.0773560924862004	0.00376092179288359	0	0.00261904252766837	0	0
TCGA-DJ-A2PT-01	0.0497891214581627	0.175845450197698	0	0.131347998427322	0	0.827229961145872	0	0.0019655641364502	0	0.108979643034649	0	0.14673038878119	0	0.0354017339778313	0.0112231439277	0	0	0.0452473651066824	0.210096135294989	0	0.0203165537668897	0.279398644385859	0.124201710493218	0.0124790449535891	0.00396007214095188	0	0	0	0	0.00104128041636064	0	0.0577332308671925	0	0.0777321266141792	0	0.0187544794966088	0.00594559076714563	0	0	0.0239703168692313	0.111300866341011	0	0.0107629301802416	0.148014674953385	0.0657972977918948	0.00661091891334763	0.00209789418278442	0	0
TCGA-ET-A2N0-01	0.0274735175200556	0.0828322061024993	0	0.017791808579231	0	0.243011889062974	0.132368164147619	0	0.108765394601788	0.195707101298035	0	0.0383064257263493	0	0.127049638478244	0.0316946260177368	0	0	0.127563043006433	0.0163946094336099	0.0462732133947706	0.0154288780244976	0.146126371643239	0	0.0107887934854979	0	0.00353374074217979	0	0	0.029367273260522	0	0.0241307499059749	0.0434196844827013	0	0.00849868455291881	0	0.0281873022479949	0.00703178705504219	0	0	0.0283012064572856	0.00363731701150903	0.0102662004203004	0.00342305931313949	0.0324196766968062	0	0.00239360762068601	0	0.000783997652877475	0
TCGA-BJ-A290-11	0.0778032786407009	0.0946970129381599	0.28938101651062	0.0768149575526876	0.159288776361525	0.354072905310588	0	0	0.114017325431484	0.208390208574349	0	0.223916176507259	0	0.0306471851378578	0.0121973044471687	0	0.0167084034573997	0.0168790868907999	0.0345040414973416	0.00238248870976355	0.0537163421482604	0.273989832143532	0	0	0.0126516050547841	0	0	0	0	0	0.0310162843538741	0.0566886650010857	0	0.0609122146629801	0	0.00833699444610145	0.00331804891627192	0	0.00454520916687685	0.00459164040778522	0.00938618020015322	0.000648111565608747	0.0146125278436007	0.0745338176603766	0	0	0.00344163291348122	0	0
TCGA-E3-A3E0-01	0.11200647739418	0.0747229625991463	0.277947280881155	0.112834471146177	0.0856715093583316	0.451564104494735	0	0	0.157006648269671	0.208266341327183	0	0.017181750472102	0	0.148426686053791	0.00518904763944017	0	0	0.0742443032216128	0.00800868829526341	0.0703038963865999	0.0493917755430062	0.261729535038391	0	0	0	0	0	0.000251327752939928	0	0	0.0524649999728309	0.0695938274747756	0	0.00574141635393505	0	0.0495979384669395	0.00173396086893498	0	0	0.0248093148247736	0.0026761658555485	0.0234925970502702	0.0165046482494873	0.087458971960812	0	0	0	0	0
TCGA-ET-A25M-01	0.0540251546388472	0.0893429799904992	0.256675362006521	0.123181553176172	0.088195289347156	0.504303699649603	0.0466715883961285	0	0	0.0950086776966435	0	0.22976529503355	0	0.0300442075560151	0.0209890322246368	0	0	0.0842050000063613	0.0725079142916836	0.00300613231153134	0	0.262439763901917	0.128861559385895	0.0175640298658519	0.00893679932978544	0	0	0	0.00983220642807434	0	0	0.0200152804666333	0	0.0484041766824604	0	0.00632935069943227	0.00442171575148815	0	0	0.0177392921644643	0.015275091452514	0.000633295639870105	0	0.0552876390603578	0.0271469966218416	0.00370017763021418	0.00188269692196753	0	0
TCGA-CE-A27D-01	0.311241240335843	0.402367611257215	0.082269258222638	0.153175159506856	0.0290807276797406	0.69265962538039	0.0626753890002911	0.04729433297776	0	0.110949295219687	0	0.167775023421789	0	0.0993042856727334	0.0295301989494466	0	0	0.1247397011092	0	0.0546101932171303	0.149750126887197	0.0861815622914667	0.0154955970730033	0	0.0489181028711914	0	0	0.00277619130910336	0.0524091059407743	0.0395474802305283	0	0.092775704466642	0	0.140293329119786	0	0.0830381575800197	0.0246931267580405	0	0	0.104307229914795	0	0.0456649962196396	0.125220926265636	0.072064947666363	0.0129574048373407	0	0.0409052752075629	0	0
TCGA-ET-A2MY-01	0.0970944440168224	0.0747897198644471	0.149098653977076	0.077967700230158	0.0454986354116443	0.477577712759723	0.0479273560895738	0	0.0472971245756539	0.0445734934631901	0	0.206012778742208	0	0.00120674711199089	0.0144665946273397	0	0	0.0465837172574192	0.0263684677116813	0.176096505814743	0.00245230238470072	0.323238542764013	0.0151276477101916	0.021189211477555	0.0274595102697397	0	0	0	0.00815429643233528	0	0.00804706968325491	0.00758367471897079	0	0.0350507393642461	0	0.000205314343892608	0.00246132711216715	0	0	0.00792569151378087	0.00448629592222146	0.0299608245952096	0.000417231456481751	0.0549953744814904	0.00257379780187114	0.00360510417542127	0.0046719244476522	0	0
TCGA-EL-A3TA-01	0	0.241692093419253	0	0.0882295634866789	0.0366661731850179	0.51084089254326	0	0.0430902720718885	0.019075161131333	0.10207899377509	0	0.133789148648292	0	0.0148352562372071	0.0225286404904022	0	0	0.0738879616490363	0.00678922770697202	0.243881594390104	0.0247212121708327	0.271993823401877	0.00434432871690798	0	0.0389843796100563	0	0	0	0	0.0220138732212769	0.00974508070220662	0.0521499150381641	0	0.0683499364267764	0	0.0075790064510661	0.0115093874268431	0	0	0.0377477361388397	0.0034684672624559	0.124593748003025	0.0126295241231497	0.138955668122726	0.00221942208779778	0	0.0199162629772716	0	0
TCGA-QD-A8IV-01	0.0708811695380168	0.104204385741882	0.173545341586901	0.0666717789715439	0.0645611049548187	0.291286806532497	0	0.0175164689312383	0.243028687094898	0.316723576298143	0	0	0	0.101855749261084	0.0243253448500127	0	0	0.00963299522951439	0.0362047752955705	0	0.00333105988551044	0.231091053804861	0	0.00576270293885859	0	0.0098187293156968	0.000708857094611579	0	0	0.00451800797685091	0.06268418316549	0.081692243441818	0	0	0	0.0262715670296442	0.00627421556841351	0	0	0.00248463029042898	0.00933826698906028	0	0.000859177451413454	0.0596051195345247	0	0.00148636908204448	0	0.00253253652576896	0.00018283490927735
TCGA-EL-A3N3-01	0.146248981402716	0.150483228221228	0.188637587530377	0.196469187206495	0.0499885454632047	0.81059991483326	0	0.0140601327017148	0.188452264597173	0.118884227055639	0	0.13730814906889	0	0.0547232820522595	0.00872364143996459	0	0	0.0558836613913622	0.0154762653276589	0.0574485940478785	0.0627121238569036	0.238025907529951	0.0315545318569212	0	0.0153413209608172	0	0	0.00140589811286675	0	0.0084856548878179	0.113735831241786	0.0717497155824209	0	0.0828690305420482	0	0.0330269205615362	0.00526494395145914	0	0	0.0337272395997327	0.0093403276703639	0.0346717170614749	0.0378483938680658	0.143654810982863	0.0190439786853386	0	0.00925888524372634	0	0
TCGA-BJ-A3EZ-01	0.1192012844545	0.0983321030481909	0.13820900734832	0.146020905437819	0.0432649920795869	0.464438790452429	0.0221108519494365	0	0.02903743167754	0.107363137382371	0	0.250331659940072	0	0.028471469007019	0.0565295849651233	0	0	0.0411289656697015	0.0171349436327359	0.107723971612032	0.0130939563207816	0.240030638720773	0.0507241624258726	0.0234296627240653	0.0128895639724756	0	0	0	0.00649771826934749	0	0.00853323294541301	0.0315508158988726	0	0.0735649898931254	0	0.00836691343893617	0.0166123547761294	0	0	0.0120865732465906	0.00503544759565473	0.0316568542899591	0.0038479222509447	0.0705378277592267	0.014906314675059	0.00688527732332308	0.00378785745114685	0	0
TCGA-EL-A3H7-11	0.163858620319822	0.115879242838676	0.41778142204573	0.256587230517065	0.0151744775105341	0.829907331335839	0.0934626717535899	0	0.0393253177621599	0.202798668447237	0	0.135443102554118	0	0.0858077278634123	0.0102438889866121	0	0	0.0916304036833725	0.0121429688595874	0.00947428127554235	0.0673128785435197	0.193989918677104	0.000458637442087616	0	0	0.0579095341516579	0	0	0.0661917747323412	0	0.0278508256371416	0.143625294740867	0	0.0959229943366904	0	0.0607704197457941	0.00725488774783391	0	0	0.0648941328708627	0.00859984680787569	0.00670983912802012	0.0476720685332534	0.137386795781674	0.000324814449243633	0	0	0.0410124680527778	0
TCGA-EL-A3ZL-11	0.0346042589538139	0.0376072554430616	0.414731597547145	0.129021590274293	0.112542768982344	0.401578964042516	0.0107532394329635	0	0.0558792003358847	0.162724277380546	0	0.086270596056263	0	0.113744137055774	0	0.0171790080705295	0	0.0431489486715324	0.000444896156352466	0.0611502820155399	0.11269810417563	0.307153761377956	0	0	0	0.0288535492710289	0	0	0.00371462168917585	0	0.0193030287138575	0.0562118172743651	0	0.0298014964928951	0	0.0392920143885912	0	0.00593435274785185	0	0.0149054637534688	0.00015368586574496	0.0211238822766121	0.0389306705862516	0.106103842571286	0	0	0	0.00996723086099181	0
TCGA-BJ-A291-01	0	0.106537995136854	0.0635202096729139	0.0345221910955075	0	0.151160538832696	0.00811110032597862	0	0.219108312861663	0.196582854842128	0	0.0956070073503224	0	0.037117318673301	0	0	0.00519216615495059	0.0636920855190192	0.0470598759474907	0	0.0591917100654952	0.268337568259652	0	0	0	0	0	0	0.000924409645116623	0	0.0249714378560734	0.0224042460057599	0	0.0108961837708142	0	0.00423020379523255	0	0	0.000591743201266017	0.0072588891525356	0.00536334177553198	0	0.00674598827488781	0.0305820204753088	0	0	0	0	0
TCGA-E3-A3E3-01	0.0826620266165707	0.0976410588763926	0.170560186856492	0.111229874074419	0.0550761658362223	0.505381504452738	0	0.0204722024223583	0.0644461890067389	0.0700379030752304	0	0.154942393475877	0	0.0298065413861817	0.0477161521293206	0	0	0.0772410508870859	0.00986280234553058	0.120547530618438	0.0261514369028713	0.224714540028247	0.115822417269971	0	0.0382388404521498	0	0	0	0	0.00431717349080986	0.0135903979954671	0.0147695774138142	0	0.0326742174543051	0	0.00628559681417645	0.0100623715419684	0	0	0.0162885756213429	0.00207986556369332	0.0254210364293849	0.00551480919416668	0.0473877521917217	0.0244246055780175	0	0.00806379816462915	0	0
TCGA-BJ-A3PR-01	0.615576204063109	0.813717164748634	0.155224805627969	0.254955142493939	0	0.981123088324447	0.0894150441641074	0.143004037552993	0.0429470877573388	0.128434936331388	0	0.119696690997322	0	0.143524374709743	0.0176691314097831	0	0	0.0860134330614687	0.00571301193822947	0.048118106249009	0.0601333631628087	0.105902482936326	0	0	0.00942829972948201	0	0	0	0.121385915721709	0.194135966856008	0.0583030699558476	0.174357598354831	0	0.162494942337687	0	0.19484235360386	0.0239868325988556	0	0	0.116768038691249	0.00775573274200105	0.0653230163272126	0.0816343985643712	0.143768534574955	0	0	0.0127994433941276	0	0
TCGA-DJ-A13M-01	0	0.0846993754696364	0.0502632917801365	0.0146286335793495	0	0.183568975469418	0.0407052500748891	0.00741104418128535	0.248742996381305	0.213725467652709	0	0	0	0.0475818679632785	0	0	0.00594398531348255	0.0111586331249736	0.0527451572238472	0	0.00197851975362881	0.356155675965349	0	0	0	0.0117707577901451	0	0.00208064457510627	0.00380934107602008	0.000693551690851436	0.023278248180378	0.0200011841574046	0	0	0	0.00445287926674835	0	0	0.00055625914023993	0.00104426430096845	0.00493607811287929	0	0.00018515686682551	0.0333303061255348	0	0	0	0.00110154908920567	0
TCGA-ET-A2MX-11	0.00527792722468076	0.0948453674382733	0.161175561290087	0.0407026285904634	0.00676817225617105	0.270051612122365	0.00482405034510262	0	0.157401400972883	0.236845429292645	0	0.171432341825857	0	0.0779393035262399	0	0	0	0.0666656479432322	0.0190013866375301	0	0.0705317802614922	0.0934001562160238	0	0	0	0.101958502978994	0	0	0.00103553369660444	0	0.0337878842341766	0.0508413895738605	0	0.0367997748673391	0	0.0167305001642942	0	0	0	0.0143104901302013	0.00407884966734384	0	0.0151403965376156	0.0200493365762653	0	0	0	0.0218864767025656	0
TCGA-EM-A1CU-11	0.257673218113949	0.0669554544417104	0.4356624168019	0.106916634034565	0.171035209812261	0.402485951419288	0.201343167200168	0.0335786892088397	0.0964981831016271	0.141044354705145	0	0.1733864276965	0	0.090269677549293	0	0	0	0.00822605282934591	0	0.0347540391522413	0.0670428872104309	0.14985862571915	0	0	0	0.00399789562725942	0	0	0.0826562199954681	0.0137848607479489	0.0396148285662032	0.0579021050167406	0	0.0711793050203803	0	0.037057877007649	0	0	0	0.00337699283174975	0	0.0142673702109935	0.0275227200975117	0.0615205755820169	0	0	0	0.0016412324544252	0
TCGA-EM-A2CN-01	0	0.120585438127539	0.0609479423028262	0.0283590694390128	0	0.169453443467876	0	0.0174237469892074	0.418012726125698	0.0486545625707495	0.0753830344864921	0.0052427036921943	0	0.0177122410924174	0	0	0.0909869207285165	0	0.0166397496801729	0.127369278499513	0	0.131242338195812	0	0	0	0.0513326979392272	0	0	0	0.00145284148997843	0.034855087842505	0.00405695555745396	0.0062856514279213	0.000437151517891129	0	0.00147689694733885	0	0	0.00758674776221489	0	0.00138746956858275	0.0106204120426756	0	0.0109433587557696	0	0	0	0.00428026608770404	0
TCGA-DJ-A2Q9-01	0.803622290267742	0.575225149391466	0	0.330989291415593	0.0819663290707718	1.53813990812843	0.107765919555629	0.0463300161976412	0.0564652564803458	0.0502455929125744	0	0.203966229214368	0	0.0825281834208336	0.0257127429754968	0	0	0.0143075482950692	0.0052014171283513	0.0670424879775339	0.0495446582412571	0.235243630769554	0.0471260346122985	0	0	0	0	0.00852028221904708	0.139607138505172	0.0600189838765509	0.0731488481208803	0.0650914823345362	0	0.264231416849824	0	0.106912496835005	0.0333099971190342	0	0	0.0185349494973509	0.00673826163647287	0.0868512971763719	0.0641834449499422	0.304750242736543	0.0610501990652299	0	0	0	0
TCGA-DJ-A1QM-01	0.0263947984955575	0.192083143678649	0.117459407701847	0.115283960382355	0.0955717977464144	0.490545336030933	0	0.0371481741868282	0.0882365113651148	0.0767336537406322	0	0.155113726446452	0	0.0623775755045875	0.0208390872210225	0	0	0.0627364602486654	0.0427317748989975	0.0957102166337429	0.0283528790098554	0.234752279494964	0.058683235514292	0.0206931149556721	0.0158913107791736	0	0	0	0	0.0138627345547726	0.0329275761694765	0.0286350082207108	0	0.0578844172721475	0	0.0232776923851346	0.00777660654480351	0	0	0.0234116188580182	0.0159463894376037	0.0357165690216832	0.0105805586460444	0.0876034585279933	0.021899060574511	0.00772213348357758	0.00593022477904696	0	0
TCGA-BJ-A0Z5-01	0.00816158045506253	0.115991878000727	0.0719116519119902	0.070478243557029	0.021763152450321	0.38130018492038	0	0.000398539025884679	0.0365990916006599	0.101816018334351	0	0.080710486953086	0	0.0891544365209713	0.00127493960509743	0	0	0.0476198701433593	0.00374877862367639	0.238287708084346	0.0255396000100388	0.322082812724913	0.0255142077521481	0	0.0272535106214676	0	0	0	0	8.24639045159693e-05	0.00757291958655348	0.0210673130328512	0	0.0167002513110537	0	0.0184474354151902	0.000263804774513612	0	0	0.00985328956392124	0.000775680428756328	0.0493054218797701	0.00528453927925571	0.0666439284228781	0.00527928522734574	0	0.00563917396200988	0	0
TCGA-DJ-A1QO-01	0.0442697091180963	0.173810496177073	0.0770115682669375	0.16918397020536	0.0622015863969265	0.735123316663074	0	0.0394801023959099	0.110498777410794	0.0630140773451131	0	0.0542718835112882	0	0.0163028461179215	0.0170131912262366	0	0	0.0153846196645688	0	0.315317331766807	0.0148185496462303	0.332301415619955	0.00700912201789333	0	0.0145880832772819	0	0	0	0	0.0135343555361996	0.037880594249624	0.0216021457599537	0	0.018605194072067	0	0.00558885368125996	0.00583237035588573	0	0	0.00527407224635397	0	0.108095385165462	0.00508001517908128	0.113917777088867	0.00240282936542234	0	0.00500100794284859	0	0
TCGA-EL-A3GS-01	0.169459365688407	0.0766395321909776	0.374653885223168	0.20634842578918	0.151486194032322	0.618195708121987	0.0495831567276339	0	0.0108441247367019	0.0501918199237088	0	0.304467401653921	0	0.0436637366995548	0.0311354723498779	0	0.0212193625398531	0.0120458530176659	0.0481411863163415	0.0209094847943433	0.0209471903662471	0.346769311643492	0	0.0330691831070369	0	0.00701271612362225	0	0	0.0106227062855768	0	0.00232324764304372	0.0107531064211362	0	0.0652291623760173	0	0.00935452845082027	0.00667047037065956	0	0.00454604084742362	0.00258070617142815	0.0103137782309192	0.00447965257180275	0.00448773062173134	0.0742919327761859	0	0.00708474898400796	0	0.00150240582814387	0
TCGA-DJ-A3VF-01	0	0.216067647429924	0.0900589640464706	0.190327758255192	0	0.946894226618347	0.0220614575867666	0	4.985524219174e-05	0.0594537070178838	0	0.17343863674199	0	0.051171821950364	0.0397827143767939	0	0	0.032358651691322	0.102429561106337	0.00267952205546731	0.00533677069860563	0.233506239543591	0.181311209394158	0.0436805046512568	0	0.0527393479432721	0	0	0.0123643647531451	0	2.794141760084e-05	0.0333208862834471	0	0.097203847865997	0	0.0286792959707624	0.022296259868157	0	0	0.0181354369201551	0.0574067443206025	0.00150174066820354	0.00299099818141836	0.130868792621576	0.101616038648687	0.0244807801109912	0	0.0295578173948399	0
TCGA-KS-A4I5-01	0.0287274537951856	0.131355752522512	0.0161850112696202	0.167245560825285	0	0.317736859013317	0.0325953323491703	0	0.0830485674505093	0.0344613609814794	0	0.0291701645499599	0	0.0884981903428541	0.00534392395715885	0	0	0.0877891387301124	0.00720276414752125	0	0.00860159158642662	0.415049914956891	0	0.0778144292492274	0	0.130424621698689	0	0	0.00692244001602042	0	0.017637455585177	0.0073187382079505	0	0.00619501934177033	0	0.0187948203016362	0.00113491688464248	0	0	0.0186442353281533	0.00152968842982291	0	0.0018267646778837	0.088146306016008	0	0.0165258544716864	0	0.0276989542750992	0
TCGA-EL-A3ZH-11	0.0371364982395397	0.0656554830418276	0.224209836893157	0.0848830201137836	0.0578853290513797	0.334685853297023	0.00866399708017673	0	0.128835696353281	0.158770881233528	0	0.0770752693816798	0	0.0765017953519907	0	0	0	0.0828074332189354	0.0103288460770371	0.0641099746574708	0.0112485051575991	0.236134251837399	0	0.013953296620874	0	0.128837311449592	0	0.00273274158043803	0.00179468189309568	0	0.026687346416429	0.0328881950286674	0	0.015965562901823	0	0.015846772065709	0	0	0	0.0171529375687095	0.00213954285296835	0.0132798995221082	0.00233004332110471	0.0489134359338485	0	0.00289032054867278	0	0.0266876809714939	0
TCGA-DJ-A3UT-01	0	0.105926713284091	0.0435295191906072	0.0135351495163933	0	0.208670565330237	0	0	0.325203436852723	0.163219431977499	0	0.0623849071695288	0	0.0609086211985967	0	0	0.0384542929373759	0.0427503148295334	0.0173337437583741	0	0	0.260764107826172	0	0	0	0.0279217117084119	0	0.00105943174178459	0	0	0.0409820315678451	0.0205688598451588	0	0.00786172575456687	0	0.00767568467563661	0	0	0.0048459975156794	0.00538738080026101	0.00218439276278724	0	0	0.0328614082376161	0	0	0	0.00351868504754034	0
TCGA-EL-A3T8-01	0.0358330390782244	0.0908491848283777	0.248505900262112	0.146379612071981	0.122635165091968	0.450368887085627	0	0.0141738771929258	0.0793233724245253	0.088218659640244	0	0.0997707038340809	0	0.0514282637240111	0.0176278987329348	0	0	0.0687243107951299	0.0204304127275587	0.194180876764043	0.0117011226109061	0.302835133125339	0.00440157406506388	0.0413133724764764	0	0.00587042188676107	0	0	0	0.00481477131958349	0.0269456192771913	0.0299672888727961	0	0.033891441051482	0	0.0174698373510622	0.00598807934403561	0	0	0.0233451889042528	0.0069400746111303	0.0659619455939493	0.00397479312026488	0.102871070045806	0.00149518528212374	0.0140338764198047	0	0.00199414306682009	0
TCGA-EL-A4KI-01	0	0.0596183530527722	0	0	0	0.0726572455072373	0.00317337232796948	0.00056595032708432	0.0120695778853866	0.087229052708568	0	0.150465567011401	0	0.0885381397898566	0.0269754618781255	0	0.0584272322667354	0.0334005355992725	0.00392326386010401	0.310165856575245	0	0.176007188829505	0	0.0160038788616615	0.0330549220790846	0	0	0	0.000200038922657415	3.56756415595263e-05	0.000760826372576128	0.00549863171568457	0	0.00948485296122089	0	0.00558115224663446	0.00170044412523732	0	0.00368305997171495	0.0021054595764167	0.000247309610964605	0.0195518323669654	0	0.0110949125392868	0	0.0010088317269329	0.00208367324027679	0	0
TCGA-DE-A4MB-01	0.0463579471518253	0.163886451133481	0	0.220926371613542	0	0.697090983317213	0.00309895903815356	0.00088830142917024	0.00950446590720734	0.017234127819913	0	0.129675813890841	0	0.0733144386961509	0.0412391195050018	0	0	0.0725365494697033	0.215357445513719	0.181279433916302	0	0.144941410964743	0.00334735763620931	0.0592635384333381	0	0.0483190377795483	0	0	0.00136409607780989	0.000391011459178893	0.00418366441959304	0.00758609774255838	0	0.0570805444465302	0	0.0322714618170107	0.018152586231867	0	0	0.0319290514689863	0.0947957824339152	0.0797953641039934	0	0.0638001366830067	0.00147343587519657	0.0260865533680043	0	0.0212690161783815	0
TCGA-EM-A2OZ-01	0.132437162494335	0.069302850376825	0.32156724889182	0.159271536159253	0.103340594606481	0.605907700151544	0.0608373289280878	0	0.0851249645733017	0.12123931011183	0	0.149874934924245	0	0.0618089768257706	0	0	0	0.0435555662870636	0.00259332252313374	0.0991839103535991	0.0121121825064911	0.307585468069074	0	0.0309893725696506	0.0250946623277534	0	0	0	0.0172652555832994	0	0.0241579355269626	0.0344069621843182	0	0.0425335744121201	0	0.0175410032136778	0	0	0	0.0123607988264965	0.000735968803376558	0.0281477769024034	0.0034373620658679	0.0872908428671912	0	0.00879459120260759	0.00712170909701503	0	0
TCGA-KS-A41I-11	0.681207199167287	0.68325728705269	0.274100498052723	0.173850943291548	0	0.933776205045726	0.0977252848132434	0.0993925065067283	0.0593053834013462	0.195331685482395	0	0.18970027125993	0	0.122887526544656	0.0344510816760981	0	0	0.0658701566958601	0.0046656407227856	0.0230464968200014	0.0337322607939073	0.0713414907888715	0	0	0	0.00255021449417702	0	0	0.113305981398118	0.115239014292824	0.0687606557639888	0.226474124521886	0	0.219944873506091	0	0.142479930586425	0.0399437425738566	0	0	0.0763720746737677	0.00540950074442359	0.02672088339235	0.0391103174714204	0.0827157234044965	0	0	0	0.00295680444002425	0
TCGA-E3-A3E1-01	0.0836318937323108	0.112764909081028	0.167688393598548	0.112656707326605	0.102267204817638	0.534388952015329	0	0.00261496113756277	0	0.0548243138163627	0	0.199577674166986	0	0.0344349256257869	0.011642711224856	0	0.0352339292919852	0	0	0.225309430538358	0.00861864682127739	0.34777156777622	0.000541148106388892	0.0151824719930684	0.0642482195011481	0	0	0	0	0.000752185483398154	0	0.0157700443029789	0	0.0574079006996982	0	0.00990509985236453	0.00334898987405054	0	0.0101349307857055	0	0	0.0648095608340909	0.00247912710149976	0.100035415847021	0.000155659579084033	0.00436719111088929	0.018480801625979	0	0
TCGA-EM-A3AL-01	0.0943820409175075	0.0935780425786358	0.174441441501257	0.0630897034893129	0.0788991991738855	0.279127979774108	0	0	0.181828516767126	0.0740896666844143	0	0.0590736670850417	0	0.0361132816491821	0	0	0.0840802726178649	0.0578897067267381	0.119981792496796	0	0.0343886852896619	0.326391241350073	0	0	0.0261631693331019	0	0	0	0	0	0.0223253960614377	0.00909692925069556	0	0.00725322429024795	0	0.00443408619412997	0	0	0.0103236028128173	0.0071078544418318	0.0147316883252302	0	0.00422233559825553	0.0400751975745211	0	0	0.0032123845476452	0	0
TCGA-EM-A1CS-01	0.120772638448763	0.114410792893043	0.294750363103762	0.151406949273087	0.235550001774496	0.466627124924528	0.0294000794403867	0	0.0940251822771035	0.0787407684710483	0	0.0759474829865547	0	0.0366253992462083	0	0	0	0.0515745706988119	0	0.127134318876918	0.032710316381665	0.405692336386876	0.0183502333806735	0	0.0497993118537541	0	0	0	0.00936320140644048	0	0.0299447054462183	0.0250769959852403	0	0.0241874033353282	0	0.0116642878611566	0	0	0	0.0164252308869723	0	0.0404891502327027	0.0104174303668443	0.1292030200919	0.00584409750819956	0	0.0158598546556412	0	0
TCGA-EM-A3SZ-01	0.154539287087824	0.090294430152189	0.174466128146062	0.152302195183863	0.0764178743611227	0.51966717796837	0	0.0365596407071773	0.226345740491854	0.120862830265662	0	0.12499264552541	0	0.0697448966050643	0.00797046623955839	0	0	0.0734812499265105	0.0229899714119149	0.021313284036975	0.0683152683313411	0.216005248912335	0.00368501076278387	0	0	0.00761328171158858	0	0.000120465071824375	0	0.0142698659290312	0.0883466934562065	0.0471748723546855	0	0.0487868113379015	0	0.0272226505659566	0.00311101210051112	0	0	0.0286810144866409	0.00897338713987638	0.00831894679028631	0.0266646416960724	0.0843106190959065	0.00143832402383647	0	0	0.00297159674446653	0
TCGA-FY-A3YR-01	0.071530559693366	0.0786785543517928	0.135077543777578	0.077783971846156	0	0.467511560505902	0.00277551165229798	0	0	0.177846081003154	0	0.0635100625959998	0	0.0771831048964876	0.107430280171905	0	0	0.0776993884213304	0.0353792350767814	0.0998766795060166	0.00261115780911127	0.174325990050334	0.0327693371674288	0.0360334144306466	0.112559757218507	0	0	0	0.000804997279198111	0	0	0.0515817006947358	0	0.0184201812120487	0	0.0223858506918149	0.0311586093217344	0	0	0.022535591310792	0.010261238843418	0.0289677959705619	0.000757328808240149	0.0505607488867316	0.00950427545100202	0.0104509741664649	0.0326463404443204	0	0
TCGA-DO-A1JZ-01	0.104572064796952	0.0946685597364237	0.231530791529267	0.105936090260982	0.0413983527075139	0.440533690810131	0.0187063581166215	0	0.163708607439236	0.11360407658219	0	0	0	0.0777413179302673	0	0	0.00913823489046334	0.0312479083512371	0.0784816011323907	0	0.002015383464134	0.460743118401662	0.0099501344714024	0	0.0346632592203962	0	0	0	0.00274912655417329	0	0.0240589684561871	0.0166954990194981	0	0	0	0.0114250310052936	0	0	0.00134297462066245	0.0045922597052405	0.0115338246141767	0	0.000296185081219497	0.06771179796484	0.00146229312634734	0	0.00509418700224234	0	0
TCGA-DJ-A2Q7-01	0.0957984216596761	0.107691862267607	0.24804480404632	0.109686612447314	0.123290725138334	0.487831214071858	0.0359620152923112	0	0.207998401441072	0.141744044657677	0	0.06092130010719	0	0.0779512079921138	0.0144002405444107	0	0	0.0429983849693778	0.0351817271500583	0	0.0723561260799478	0.284191536012586	0.0161265988492185	0	0.0101684169040369	0	0	0	0.0154101167403098	0	0.089129589149862	0.0607388728819518	0	0.0261054431736468	0	0.0334029448973477	0.00617066051705273	0	0	0.0184252780784664	0.0150757547401422	0	0.031005391124645	0.12177918036474	0.00691042392565069	0	0.00435727781887825	0	0
TCGA-FE-A23A-01	0.052386462734203	0.232968764702976	0	0.120168427932345	0	0.389875202500247	0	0.0199963443785858	0.149109863760149	0.22771320798745	0	0.118009850564794	0	0.0872824144776069	0.0405534322696579	0	0	0.084253832674794	0.0234534026417408	0.0253838881485097	0.0519793659673907	0.163626997328434	0.00398928115715227	0.00464811864373606	0	0	0	0	0	0.00897728926384847	0.0669423547486714	0.102231052766396	0	0.0529801119867794	0	0.0391851364218207	0.0182063223774281	0	0	0.0378254651544967	0.0105293235478527	0.0113960083021166	0.023335955572981	0.0734597713752815	0.00179097390125609	0.00208675669949913	0	0	0
TCGA-DJ-A2PN-01	0.0843624197308426	0.100497438366582	0.290639400806274	0.17767695179269	0.0774025509629198	0.52696536495405	0	0.00928950851340316	0.0937780287984455	0.080960843420766	0	0.151465053326399	0	0.0790056218687443	0.00011885101235071	0	0	0.0680588628898362	0.00889529729809996	0.152953117459623	0.0019927123378398	0.291768924623786	0	0.0598438654372219	0.00186931301348501	0	0	0	0	0.00233718683921801	0.0235940119328487	0.0203692819121691	0	0.0381077350567199	0	0.0198773594307432	2.99022301872088e-05	0	0	0.0171232179193078	0.0022380055679	0.0384821234221612	0.000501354947210261	0.0734073809975642	0	0.0150563718743575	0.000470308387918746	0	0
TCGA-BJ-A4O9-01	0.100077499754349	0.0480395537126482	0.271092402012316	0.0699135484474677	0.0916267456273352	0.398674322101943	0	0	0.0978894446051067	0.237413001231947	0	0.222711802333888	0	0.0521137054445796	0.00874795322716226	0	0	0.100531777990348	0.055169076183687	0	0.0105488924751717	0.172820738789515	0	0.0298083651035297	0.0122452426150644	0	0	0	0	0	0.0101863409986958	0.0247051129754415	0	0.0231753114154329	0	0.0054229337647747	0.00091030892014957	0	0	0.0104613012766184	0.00574087456371924	0	0.00109771402161034	0.0179836649810218	0	0.00310184793450484	0.00127423561745594	0	0
TCGA-EM-A3SY-01	0	0.0959744207357904	0	0.0214225990222176	0	0.180812964408595	0.0221403780682251	0	0.0250430369875212	0.176674393539634	0	0.0847135127392618	0	0.0535172623345222	0	0.0219350070788187	0	0.0305348196761229	0.0219589565340621	0.00216343529243452	0	0.471361791192073	0	0.0364912689920319	0	0.0534661375652927	0	0	0.0029094592113892	0	0.0032908965881243	0.0232167192500744	0	0.0111321725947447	0	0.00703268441883432	0	0.00288247148267746	0	0.00401256979899106	0.00288561867207734	0.000284296262711592	0	0.0619414854188454	0	0.00479530468617058	0	0.00702596613108392	0
TCGA-EM-A22P-01	0.40538480484617	0.504611607206175	0.0492291173643522	0.189010969274917	0.147706838208186	0.846235198336445	0.0326630365838928	0.183740724942591	0.0110890473693484	0.0853363499186356	0	0.225575094589033	0	0.0855629962954073	0.0105297573059486	0	0	0.0589839581356741	0.0156358498359988	0	0.0264825403463781	0.216975117489508	0.0297284964782302	0.00338227136221732	0.0116544945189566	0	0	0.00266026482818008	0.0386005034304677	0.217141001732848	0.0131048076293137	0.100848739501528	0	0.266579997550072	0	0.101116585518282	0.0124438501596848	0	0	0.0697060260307036	0.0184781250721307	0	0.0312965203606319	0.256416721864435	0.0351325244161916	0.00399709858526824	0.0137730414165227	0	0
TCGA-DJ-A13T-01	0.107317932589296	0.0514803004188606	0.354886499267158	0.171596553265303	0.234833997367899	0.440701872048482	0	0	0.136775250963715	0.148830346299827	0	0.0449259235098265	0	0.106081601625257	0	0	0	0.0764991395663522	0.0136924220008052	0.0776498161780743	0.0571112715315748	0.3249069166034	0.00796679316812782	0.000775358725753785	0.00478515982728621	0	0	0	0	0	0.0344390952148544	0.037474487752461	0	0.0113120476582466	0	0.0267106391922152	0	0	0	0.019261972709368	0.00344766046258468	0.0195517053994079	0.0143802369526567	0.0818093928399202	0.00200598534121493	0.000195230151608252	0.00120487130346355	0	0
TCGA-EM-A3ST-01	0	0.105884089031047	0	0.0175225635176807	0	0.171261757733611	0	0	0.0656538991768258	0.305866153638304	0	0	0	0.0143373024234808	0	0	0.10751311645731	0.0290697235222525	0.047797549473679	0.191562915549432	0.00267215699227626	0.219874247665719	0	0	0.0156529351007197	0	0	0	0	0	0.00818882064372063	0.0381497992431935	0	0	0	0.00178825019584072	0	0	0.0134097995481603	0.00362578239938409	0.00596164987543463	0.023893087495041	0.000333290400356571	0.0274242779314335	0	0	0.00195234524825963	0	0
TCGA-CE-A485-01	0.0596032162442885	0.204749459499749	0.135828825844608	0.16738292678086	0.16902436767507	0.580208257464816	0	0.00945995080432424	0.00565583030793847	0.0710001633360112	0	0.209904447940465	0	0.0276596266553451	0.0304022695029998	0	0	0.0452205585062323	0.0921257715094734	0.0815472595789103	0.0378216236165127	0.326350853772584	0.0332215785138878	0	0.0296300659553154	0	0	0	0	0.00591016095803947	0.00353351388000819	0.044357777544795	0	0.131139061798238	0	0.0172805175157616	0.0189940000713628	0	0	0.0282518149314377	0.0575561278559365	0.0509471391307953	0.0236292860176184	0.203889651699659	0.0207553802719007	0	0.0185115612771677	0	0
TCGA-EL-A4K2-01	0	0.161929819380116	0.0803702521362213	0.108880884572391	0.206039398055104	0.438073896597567	0	0.0287923976005929	0.0108105529344507	0.0920846706698635	0	0.0742371598913217	0	0.0564632388184112	0.0373056359302806	0	0	0.0139520650119378	0.0125105725033433	0.228976212163724	0.021799922491214	0.386195500459107	0.0142556017177198	0	0.0226164698080332	0	0	0	0	0.0129145392612794	0.00484896437750036	0.0413036493599769	0	0.0332983285852722	0	0.025326015730081	0.0167330663660564	0	0	0.00625805790376005	0.00561149099205903	0.102704968266573	0.00977813514564109	0.173224092775999	0.00639420622869083	0	0.0101443892008969	0	0
TCGA-ET-A3DP-01	0.047286556609711	0.0532394698287439	0.343687477102408	0.228396225123966	0.169863429498188	0.675910196114439	0	0.0166945908462107	0.0576178769662257	0.0808027902930695	0	0.174568606010522	0	0.00215182829586641	0.0511878331897175	0	0.0127854309813336	0.0169256022806395	0.0116633785525449	0.106305633804644	0.00250874489232252	0.32234632772288	0.105669847068321	0.00958670896713979	0.0160897800324061	0	0	0.0130950200961567	0	0.00776601751686877	0.026802779770195	0.0375879762857612	0	0.0812061142834654	0	0.00100099106308949	0.023811641319268	0	0.00594754803375675	0.00787347979988593	0.00542558982004012	0.0494514314171462	0.00116702211863755	0.149949600481668	0.0491556750864423	0.00445956121079956	0.00748467061728521	0	0
TCGA-EM-A3O7-01	0.0525534661400626	0.0658940899523604	0.306285696949577	0.0788644922219508	0.125402299500316	0.438087705563284	0.0211690186164131	0	0.125281435060113	0.156023822286472	0	0.12070139709041	0	0.0253254771180231	0.0156918150183454	0	0.0163917270662052	0.0693174172023137	0.0292665894132542	0	0	0.340044784741691	0.0674754696399145	0.000155684852010345	0.0131553618948347	0	0	0	0.00509696536842087	0	0.0301646074094512	0.0375665983035328	0	0.0290618498683183	0	0.00609773566495029	0.0037781929887936	0	0.00394671414386103	0.0166898844632618	0.00704665603040718	0	0	0.0818742013007972	0.0162463899817219	3.74849828167853e-05	0.00316747909773331	0	0
TCGA-ET-A39P-01	0.144240431999654	0.051521689784957	0.192521615382284	0.0924689021977236	0.0377196183470151	0.537791890872871	0.0433922861139678	0	0.0182001400397882	0.0445195578238299	0	0.112526414467856	0	0.0543025247471086	0.0315557379267103	0	0	0.0638357345984514	0.0516602728422675	0	0.00506391778959571	0.43703650501816	0.102698396840159	0.0127999485648104	0.0205348333589535	0	0	0.00187372986834185	0.00883258032987723	0	0.00370467226580851	0.0090620385774746	0	0.0229049603980294	0	0.0110533796418159	0.00642322898992188	0	0	0.0129938821908728	0.0105155443652881	0	0.00103076985948663	0.0889595912859524	0.0209044491792362	0.00260545327388483	0.00417990342171013	0	0
TCGA-EL-A3GW-01	0.153306700602357	0.0117327224353406	0.322373772200806	0.096132028908582	0.142807945347087	0.391917961098707	0	0	0.16129865182895	0.0420382160837912	0	0.158106158491907	0	0.0684344289617155	0	0	0	0.0502208673263444	0.0057713497862807	0	0.00748028980335489	0.44868405817416	0	0	0	0.0536450831011749	0	0.00432089644232253	0	0	0.0254803081915051	0.00664076661206066	0	0.0249759908075418	0	0.0108105698409887	0	0	0	0.00793337800787667	0.000911698700317445	0	0.0011816595327367	0.0708785098527457	0	0	0	0.00847430052810591	0
TCGA-EL-A3ZR-01	0.0125455887278406	0.109392626624662	0.0493625391069925	0.012173733530809	0.0722432852514261	0.17908165075344	0.0815937613899497	0	0.377876961181963	0.14881852406233	0	0	0	0.0402119431279954	0.00217420517054144	0	0.00230550779820427	0.0330062938607656	0.0173640410048526	0	0	0.281108532272551	0	0	0.0155402301308466	0	0	0	0.0071966738611117	0	0.033329230114271	0.0131259837017455	0	0	0	0.00354674469081897	0.000191767670137791	0	0.000203348729428345	0.00291119723166975	0.00153153057162881	0	0	0.0247941312163914	0	0	0.00137066812551799	0	0
TCGA-FK-A3SD-01	0	0.0724676823798839	0.0761151450532723	0.0147074784000883	0	0.177298665341367	0	0	0.13950551195968	0.0469775326717673	0	0.119577330431116	0	0.152049437455758	0.0049613944841723	0	0	0.0785168835571032	0.0709542397164637	0	0.0213614286995511	0.362761072192116	0	0	0.00173590173189312	0	0.00159926710037898	0	0	0	0.00684961985785018	0.00230656291741608	0	0.00587116054100006	0	0.00746551753792295	0.000243600885040564	0	0	0.003855122261726	0.0034838019124364	0	0.00104883071756179	0.0178113065845047	0	0	8.5231521013221e-05	0	7.8522859311311e-05
TCGA-EL-A3ZO-11	0.0270949793510603	0.0343696411142181	0.355707863046487	0.100392924764021	0.0505845448970735	0.406137906230273	0	0.0033075232344652	0.1680481607886	0.127456970571712	0	0.145508398029741	0	0.0323950889630981	0	0.000664461497969262	0	0.0773341332532205	0.0742930768808716	0.146150353949324	0.0388303527895341	0.13657603153623	0	0	0	0.0469135534976935	0.00252189500754036	0	0	0.000933887745821199	0.0474488331428577	0.0359878055265307	0	0.0410846727902186	0	0.00914683721407527	0	0.000187612423718567	0	0.0218354926811463	0.0209768425435163	0.0412659307056308	0.0109638506112938	0.0385625959919213	0	0	0	0.0132461632522764	0.000712063582576892
TCGA-E8-A413-01	0.106774321049069	0.185786450205527	0.0638924713754237	0.136760216281296	0.109806979476964	0.658136485869377	0.0334717276941812	0	0.00267133560884278	0.0626830070435755	0	0.25352666292333	0	0.0280847504473896	0.0212184678656568	0	0	0.0155431039805368	0.020581294695645	0.125883234260738	0.0613077944166749	0.309500540237064	0.0566682990512535	0.00194531811898965	0.00691446365612218	0	0	0	0.0188259491081724	0	0.00150247482539318	0.0352556375736383	0	0.142594373895708	0	0.0157960798279974	0.0119341851679108	0	0	0.00874211475410293	0.0115758113850774	0.0708021821705007	0.0344821584403384	0.174076506378479	0.0318727053390511	0.0010941311497844	0.00388899378274678	0	0
TCGA-EL-A3MW-01	0	0.111626831493632	0.114131581307237	0.121024845644678	0.152000548856876	0.458819176743785	0.00395368986314799	0	0.041554342619867	0.0393200173404731	0	0.0619035729075507	0	0.0193273279341469	0.00899320941888311	0	0	0.0291237768092543	0	0.585086020113782	0.0120403214984184	0.195574096853113	0	0	0	0.00312362464136437	0	0	0.00108166336392933	0	0.0113685725435958	0.0107572985485492	0	0.0169357813152071	0	0.00528763339377589	0.00246039155554926	0	0	0.00796777781875446	0	0.160069741079893	0.00329403041350348	0.0535057990945051	0	0	0	0.000854571414091782	0
TCGA-DJ-A3VJ-01	0.0322479930387693	0.118840803039382	0.240156292791029	0.152148683606734	0.000243799694887568	0.663210878220504	0	0.00158112148677243	0.0767696108029647	0.159365582359303	0	0.0553954751457592	0	0.132868834915005	7.74887723364195e-05	0.0262268853748829	0	0.0898933835510133	0.0429635076737213	0	0.0843895569862196	0.298474408491264	0.000777952021431371	0.00463639831763572	0.0265797941016915	0	0	0	0	0.000686017046438611	0.0333088014424483	0.0691455444940352	0	0.0240349907097473	0	0.0576491347785031	3.36208312739447e-05	0.0113793219513377	0	0.0390029444251776	0.0186410082245698	0	0.0366149439611541	0.129502086881803	0.000337537850492895	0.00201164066555702	0.0115324420021706	0	0
TCGA-EM-A2CK-01	0.0517473366724441	0.0630355338234548	0.23132633873057	0.0480701774622367	0.0583658143325628	0.248595579694804	0.0246806985081218	0	0.305183865275249	0.212166067283182	0	0.0031236998774821	0	0.0962261414469449	0.0175969595136251	0	0	0.0915047491657196	0.0103491784010696	0	0.0137620007907995	0.193492068196231	0	0	0	0.0319145715415744	0	0	0.00276921015769801	0	0.034242072176671	0.0238053403734131	0	0.000350483655374539	0	0.0107967125907428	0.00197440437164676	0	0	0.010266965531139	0.00116119282210104	0	0.00154411644255486	0.0217100906000159	0	0	0	0.00358086120060276	0
TCGA-EL-A3GY-01	0.00554366894655139	0.0919697324417578	0.272126556333735	0.260573917978384	0.142347702057062	0.71800309584008	0	0.00389292930325522	0.00904236851913254	0.080085032011824	0	0.231794042557131	0	0.024846965122656	0.0350605104575497	0	0	0.0271828205733457	0.0255832332182714	0.235731183585006	0	0.270026794851434	0.026915595559786	0.00259899276124488	0	0.027167809520236	7.17219591277213e-05	0	0	0.00175516428366032	0.00407683803844187	0.0361071000507022	0	0.104506553540884	0	0.0112024910660908	0.0158073653355415	0	0	0.0122556337613397	0.0115344445550848	0.106281651102014	0	0.121744154346241	0.0121351528167953	0.00117178065992987	0	0.0122488658849603	3.23365289243396e-05
TCGA-ET-A3BU-01	0.0611792039824288	0.075269207792736	0.354451483715995	0.164621895258406	0.181898214637371	0.564458473952272	0	0.0139695983080452	0.0661828345752459	0.0501084002901858	0	0.131301122580166	0	0.031491092119391	0.0210446998772363	0	0	0.0255970847362875	0.0796360629693521	0.0918299710924539	0	0.437489120855871	0	0.0285640682472614	0.0227859443485038	0	0	0	0	0.00482711031491236	0.0228690787239258	0.0173146550509769	0	0.0453703098106463	0	0.0108815566665094	0.00727186892647719	0	0	0.00884491801679507	0.0275177605341009	0.0317312918312907	0	0.151171723150343	0	0.00987014124756963	0.00787354543590113	0	0
TCGA-EL-A3ZK-11	0.133264082552519	0.371999658977676	0.0912249733599185	0.142036987899003	0.0803689500295469	0.657849421630924	0.0457281731297251	0.0295772038251819	0.0124890432148867	0.17151902180327	0	0.073844960655699	0	0.142922682663513	0.0257084721477898	0	0	0.072301950283068	0.0101406644479822	0.124952989591811	0.140294497442707	0.149096445929144	0	0	0.00142389486522233	0	0	0	0.0362728542642098	0.0234614577943036	0.00990665520679914	0.136053641674254	0	0.0585758693751382	0	0.113370232932694	0.0203926726074719	0	0	0.0573519107836626	0.0080438560845285	0.0991161743654885	0.111285483576467	0.11826743305833	0	0	0.00112947286976117	0	0
TCGA-BJ-A0Z9-01	0.134120566614644	0.185431750192472	0.150933720508629	0.213398314886811	0.110381220094262	0.762186733690235	0.0136226827522951	0	0	0.0281528410968535	0	0.205338547851752	0	0.0645646283882538	0.0914185598563504	0	0.0306702014286184	0	0.0269113654611544	0.140913335097547	0.0185161537878308	0.312500289270622	0	0.0326652824083322	0.0347261126003906	0	0	0	0.0043908031538038	0	0	0.00907409984687308	0	0.0661838170864743	0	0.0208101868850725	0.0294656278966666	0	0.00988548435056872	0	0.00867395288348	0.0454185660350257	0.00596804520271359	0.100723717981532	0	0.0105285300719664	0.0111927677901368	0	0
TCGA-EM-A2CL-01	0.0755468436568223	0.0504035053754373	0.30120965770451	0.0535192665733225	0.0726329500315371	0.261909204760854	0.034931811615519	0	0.463488654474128	0.206624025917594	0	0	0	0	0	0	0	0.0824365946383956	0.0510044122198837	0	0	0.129677212219925	0	0.0318372889145553	0	0	0	0	0.00331976739735234	0	0.0440479452111306	0.0196366484595999	0	0	0	0	0	0	0	0.00783441529576195	0.00484723743138089	0	0	0.0123239580599362	0	0.00302567742325945	0	0	0
TCGA-FE-A3PD-01	0.0445090789511253	0.139761942556972	0.151689215345027	0.112380922893006	0.137513252282852	0.328758430789692	0.00471511756215567	0	0.122292475807515	0.177052731276089	0	0.114086106006684	0	0.18265291092909	0	0	0	0.0903300791277553	0.0549442128409531	0.00854329585533876	0.0548427126325487	0.176782973807336	0.00667962875978559	0.00418722530393047	0.00289053009081782	0	0	0	0.00169161485682913	0	0.043874148677606	0.0635201618455256	0	0.0409299978918146	0	0.0655293051971067	0	0	0	0.0324071885497596	0.0197120104670403	0.00306502775480546	0.0196755958372363	0.063423382552991	0.00239641092702481	0.001502226071704	0.0010370183948295	0	0
TCGA-J8-A4HY-01	0.0303959165874868	0.117862499166457	0.120169137640607	0.0606571629809835	0.0312064794171524	0.353276615932547	0.0367250235302926	0	0.0609779571843111	0.118185500577819	0	0.134879921816452	0	0.0713590562579003	0	0	0	0.0549177414401559	0.00429618428112617	0.18746088675267	0.041857130890296	0.26805985273446	0	0	0.021280744534517	0	0	0	0.00950823623459598	0	0.0157874050518516	0.0305986368686999	0	0.0349208805510176	0	0.0184751076828659	0	0	0	0.0142183941326205	0.00111229704233167	0.0485342751249976	0.0108369566674085	0.0694016275498883	0	0	0.00550965872398619	0	0
TCGA-ET-A3BX-01	0.0658463542983825	0.226559713184686	0.208605018177646	0.228432461596995	0.0601599230371015	0.754382601934326	0	0.00415346810855113	0.00896987786784074	0.0476983219032146	0	0.245224861003325	0	0.0359356691223429	0.0473802390484581	0	0	0.0385314907688274	0.128411856523101	0	0	0.316085476302572	0.00202186158442706	0.0399066043157436	0.0856802734515966	0	0	0	0	0.00126407739812643	0.00272991620023472	0.0145166326237774	0	0.0746323785693232	0	0.0109367559680022	0.014419826451942	0	0	0.0117267751488725	0.0390812018390408	0	0	0.0961982844282603	0.00061533866740243	0.0121452808190944	0.0260761595622884	0	0
TCGA-ET-A39T-01	0.194835499606138	0	0.27826246358671	0.0946800030194975	0.0609057046205283	0.535173250343888	0.0853542886010437	0	0.0693286349490497	0.144620711724186	0	0.160438928027653	0	0.0399609523631103	0.000323051157091315	0	0.000696909668461666	0.0454291234719679	0.0256168148169346	0.0544039381559534	0.0230883348902419	0.30937985680164	0	0	0	0.0413584553726668	0	0	0.0115672605724702	0	0.00939545509350677	0.0195990791336676	0	0.0217427725880076	0	0.00541553044708423	4.37800721388422e-05	0	9.44455851333912e-05	0.00615658003120829	0.00347160496421237	0.00737285189921637	0.00312894396095544	0.0419273299344718	0	0	0	0.0056049208307111	0
TCGA-E3-A3DY-01	0.0987606187264344	0.125582830353737	0.32326026911162	0.135603186754472	0.223649333470918	0.625577302450195	0	0.0143784060560786	0.13488735552011	0.133880285618495	0	0.0589973060769021	0	0.0852190109986848	0	0	0	0.063497863903391	0	0.168483708356501	0.0634165861523354	0.246942363031636	0.0185790778886645	0	0.0117180363972021	0	0	0	0	0.00550212636418075	0.0516167975857142	0.0512314262285113	0	0.0225762599773103	0	0.0326104135129113	0	0	0	0.0242984701982531	0	0.0644729777464682	0.0242673679707071	0.0944964331074128	0.00710958042739181	0	0.00448409349033637	0	0
TCGA-EM-A2CR-01	0	0.0266046395243913	0	0	0	0.106604291478085	0.0292166228124501	0	0	0.112514719761485	0	0.0029768634709195	0	0.0147949545764928	0	0	0	0.0387168810225167	0	0.267907138124789	0.0035688528551122	0.49677816062109	0	0	0	0.0335258067551446	0	0	0.00275580133669075	0	0	0.0106127329331149	0	0.000280786878927361	0	0.00139550542374129	0	0	0	0.00365189478466628	0	0.0252698217070685	0.000336625130553411	0.0468576374438113	0	0	0	0.00316225676261572	0
TCGA-BJ-A45G-01	0.0424094113945034	0.0725573693912114	0.216171728632788	0.0530911244193415	0.088558290178915	0.293593408460478	0.0451028922123098	0	0.119938939886231	0.182318008721238	0	0.143099243736075	0	0.0516761958400412	0.00542044383672079	0	0	0.0614182515865744	0.0166293827339563	0.0277626157883095	0.0115107345077761	0.319888799773407	0	0	0	0.0152344913773615	0	0	0.00912316363850031	0	0.0242605855531298	0.0368782786695753	0	0.0289453237500707	0	0.0104527751489784	0.00109641740673578	0	0	0.0124233443163091	0.00336369958660276	0.00561566840718991	0.00232832772717648	0.0647053375805408	0	0	0	0.00308154867609704	0
TCGA-EL-A3H1-01	0.0670671053053662	0.10184669243114	0.170957083981733	0.0553831180856263	0.147067264192956	0.280759451016148	0.0148287228268424	0	0.266358466303825	0.0628517211408475	0	0	0	0.0546223790424187	0	0.00279794416246972	0	0.0555998070432416	0	0.175703541735131	0.0198017126910717	0.327987358453296	0	0	0	0.0194483466008558	0	0	0.00218603570260787	0	0.0392663025556075	0.00926553877826466	0	0	0	0.0080523772776953	0	0.000412470170525434	0	0.00819646875013551	0	0.025902042933352	0.0029191489665657	0.048351573089294	0	0	0	0.00286705608585553	0
TCGA-J8-A3O1-01	0.141302832181322	0.0858751470465754	0.268393184755794	0.149066106832109	0.11715497948691	0.530734586066229	0.0347061883104101	0	0	0.0984020844488178	0	0.256142509812733	0	0.0663787982154093	0.013455669481816	0	0	0.0691429120091496	0.0555963164146474	0.0893381832883912	0	0.239452934230657	0	0.0152419500124687	0.0621424537754998	0	0	0	0.00409658864871858	0	0	0.0116150139726627	0	0.0302341037502637	0	0.00783510504964508	0.00158825689433554	0	0	0.00816137070261528	0.00656238123004986	0.0105451449834549	0	0.0282641286763674	0	0.00179910276654284	0.00733506279811986	0	0
TCGA-EM-A1YC-11	0	0.203334536051255	0.0670950553520732	0.02500791729134	0	0.267066416992903	0.0129749681920797	0	0.0135566760112493	0.264428452205168	0	0.199381647068873	0	0.118927042069456	0	0.0256460609773243	0	0.100664985734724	0	0	0.0902837094868659	0.156839139770247	0	0	0	0.0172973184840125	0	0	0.0047856183125919	0	0.00500017233313242	0.097530385008254	0	0.0735388670925594	0	0.0438644181599916	0	0.00945915683507039	0	0.0371287383550558	0	0	0.0332997635950134	0.057847714792382	0	0	0	0.00637985102316899	0
TCGA-FE-A235-01	0	0.0589587910281549	0.109735008841198	0.125355580195456	0	0.395805376930467	0.00742266244641929	0.0486626436138648	0.0862000555790546	0.0948750714585853	0	0.0452848953165949	0	0.0874726689581599	0.0361782091667232	0	0	0.0512442741864079	0.0341378384033806	0.216315730348428	0.0327679266567799	0.244171897383752	0	0	0	0.0152661264818498	0	0	0.00204370182348528	0.0133984179136754	0.0237336955631641	0.0261222112608318	0	0.0124684132954895	0	0.0240840876633362	0.00996104464916516	0	0	0.0141092252751521	0.00939926382190406	0.0595587979047726	0.0090220822977877	0.0672285120775983	0	0	0	0.00420326409205958	0
TCGA-BJ-A2N9-01	0.190204527239626	0.04027749905228	0	0	0	0.334376428773983	0.00612378272322783	0	0.0781991670208546	0.224452296800553	0	0.0288288869164149	0	0.101738970595535	0.00314298107805174	0	0	0.125107811923582	0.0142542381382958	0.09349845304201	0.151988645815191	0.163349276255601	0	0	0	0.00931548969068405	0	0	0.00139175835998071	0	0.0177724046334936	0.0510115029561964	0	0.00655197060187503	0	0.0231223198571506	0.000714308522744914	0	0	0.0284333803162372	0.0032395752740999	0.0212494890083056	0.0345426149156288	0.0371245570100337	0	0	0	0.00211714086542409	0
TCGA-DJ-A13P-01	0.0488104020027581	0.0798945808500306	0.312730931968274	0.108266553837108	0.136695369580377	0.50257045033675	0.0354710872498743	0	0.154777945336279	0.172970216800219	0	0.0156268211214046	0	0.0552413657387574	0	0	0.00631911226880203	0.0732599033614301	0.00836389689916283	0.117796265049292	0.019253534044847	0.314378715584882	0	0	0.026541136545051	0	0	0	0.00764460589533435	0	0.033357206816085	0.0372779421660637	0	0.00336783837575906	0	0.0119054278550292	0	0	0.00136187319444331	0.0157887206891409	0.00180255809732856	0.0253870431402515	0.00414945498649128	0.0677538121568671	0	0	0.00572005384193262	0	0
TCGA-ET-A3BQ-01	0.104727219490331	0.0442077220059631	0.291454327760756	0.135044725870741	0.143496669881634	0.552150939867304	0.03657746936254	0	0.103680334267835	0.100321554287382	0	0.0468067872473388	0	0.0790304837444398	0	0	0	0.0699824464543904	0.0246680681814828	0.000367040887345377	0	0.474728074913484	0	0.0517962520180678	0	0.0120414886356943	0	0	0.0114428402856805	0	0.032435199221514	0.0313844435639771	0	0.0146429646471292	0	0.0247237772035112	0	0	0	0.0218932028796639	0.00771712120265129	0.00011482451698829	0	0.148513214146162	0	0.0162038612722236	0	0.00376704112289411	0
TCGA-DO-A1K0-01	0.0570060781187443	0.0657452511839843	0.348576173689581	0.175671743791174	0.18333919472618	0.536668506893533	0.051699254792795	0	0.0693764407116718	0.081839150510577	0	0.105478268549439	0	0.0893929876549131	0	0	0	0.0356426505560181	0.0254908693888151	0.156176614696478	0	0.347647323416773	0	0.0230245242771016	0	0.00766933809506051	0	0.00656257735035766	0.0129063615948581	0	0.0173193488683295	0.0204305782228167	0	0.0263319206389864	0	0.0223163414510143	0	0	0	0.00889794133626954	0.00636361934070273	0.0389884123090783	0	0.0867877512255124	0	0.00574791333184317	0	0.00191459724216114	0
TCGA-EL-A3ZG-01	0.0517065532630072	0.0709497799997995	0.150501883257607	0.0575323557800302	0.0600706164844191	0.333273495067946	0.0761491059652545	0	0.122192513997554	0.120346297886153	0	0.070956464076144	0	0.12070321143553	0	0	0	0.0611512743980702	0.0121189642958918	0	0.0253000347541001	0.272361756875221	0	0.0234680848537489	0	0.086047090872488	0	0.00920520058984494	0.0118163774081284	0	0.0189611269041283	0.0186746417763944	0	0.0110106133019158	0	0.0187300255546813	0	0	0	0.0094891007335703	0.00188055071823472	0	0.00392591292180923	0.0422635206281607	0	0.00364164154211358	0	0.0133522894029087	0
TCGA-EL-A3CR-01	0.0108012195720715	0.122161009505517	0	0.207695540644954	0.00925297284833913	0.72578042460573	0	0.00563500337257852	0.00397737644857546	0.0297706456884255	0	0.151174335172104	0	0.0316874223261912	0.0231877947710566	0	0	0.0697176842110679	0.0231335082381102	0.317940159662786	0.0375311083420663	0.245560417437194	0.0460989555906206	0	0	0.0131582512192965	0	0.00142733751992647	0	0.00251302903826451	0.00177378110544161	0.0132767439797757	0	0.0674188583411601	0	0.0141315642934622	0.0103410056285945	0	0	0.0310918296438921	0.0103167955927416	0.141791016053541	0.0167376590333265	0.109511994734734	0.0205586414724513	0	0	0.00586815396913248	0
TCGA-EL-A3T6-01	0.0814874032772823	0.188091111227366	0.147659520666386	0.231504215400134	0.00266224258527254	0.798129811826565	0	0.00760001831374489	0.0764217779096743	0.207193875782193	0	0.104162326664855	0	0.0709314871520963	0.013353848775934	0.00832671083570691	0	0.0714733957336341	0	0.176594322067979	0.0750140325120632	0.15554761075695	0.014012708592869	0	0	0.0193678849022995	0	0	0	0.00468948626626759	0.0471550018903283	0.12784611757818	0	0.0642719241181178	0	0.0437672938556102	0.00823980783352874	0.00513788184386471	0	0.0441016710565307	0	0.108965085852611	0.0462863720481397	0.0959785035091616	0.00864634817795454	0	0	0.01195068570976	0
TCGA-KS-A41L-01	0	0.0599395542475809	0	0.000656688338939439	0	0.0541591708070395	0	0	0.0583492431481084	0.0394355631600981	0.00173652734427597	0	0	0.207048829245373	0	0	0.0749776747161386	0.0639936362824747	0.0625462795623379	0.0309349938128194	0.0267566222728013	0.284843456440952	0	0	0.149377174014621	0	0	0	0	0	0.00339937651200172	0.0022974818508566	0.000101168583311296	0	0	0.0120624859723993	0	0	0.00436813457387252	0.00372821398118303	0.00364389222868947	0.00180224602227126	0.00155881770503499	0.0165947337648397	0	0	0.00870258514725839	0	0
TCGA-FE-A231-01	0.0521650807952887	0.142259693921515	0.0622600827447564	0.112264511523397	0.232298296881787	0.465694011582774	0.00473041807719728	0.00313189924692887	0.00226941819460154	0	0	0.138379980932727	0	0.00997101410290865	0.0138956855963725	0	0.00327268902693268	0.0451707741936475	0.031073941573152	0	0	0.581652241640071	0.034045936716734	0.0526524221402027	0.0790777253468203	0	0	0.000675853211704821	0.00101436813017313	0.000671589430606976	0.000486643136625835	0	0	0.029673538410645	0	0.00213813636901412	0.0029797240721305	0	0.000701779714755088	0.00968620384277545	0.00666334676899059	0	0	0.124726712762991	0.00730064713176637	0.0112905324907535	0.0169570475779012	0	0
TCGA-EM-A3FL-01	0.074446346297665	0.10461064909399	0.106215317968306	0.0335211027218468	0.0155761670355537	0.251677326857668	0.0752879063178418	0.0462588355536626	0.214001830828448	0.103045572547056	0	0.0567184698402687	0	0.104949320285115	0.0179609400958856	0	0	0.0360871819216865	0	0.2036921778657	0.0227160117996933	0.11494876814874	0	0	0.00433298479590266	0	0	0	0.0114324144915823	0.00702437094896459	0.0324960242838964	0.0156473961688742	0	0.00861265890174712	0	0.0159364788953485	0.00272735585138704	0	0	0.00547981265171784	0	0.0309305108874031	0.00344941007382251	0.0174548878703745	0	0	0.000657960628674625	0	0
TCGA-KS-A4I9-01	0.0428563810640711	0.148311275048801	0.0538832629933338	0.112625679148593	0.0450912954915312	0.545169069349962	0	0.00569925052233168	0.0256982647428002	0.0473489396692273	0	0.134367378255251	0	0.0356833500952504	0.0387504847414099	0	0	0.0419450337095084	0	0.407330672189743	0.00490638941657744	0.209650944625464	0.0251931530531923	0.00581075038221504	0.01761538859703	0	0	0	0	0.00156109062785794	0.00703905190428175	0.0129694221489322	0	0.0368047788147235	0	0.00977408225625414	0.010614205906151	0	0	0.011489229812328	0	0.111572581746123	0.00134391680183711	0.0574258182710097	0.00690069597106236	0.00159163172893594	0.00482505865238727	0	0
TCGA-BJ-A2N8-11	0.106817882638312	0.0127446719060787	0.343505512025458	0.0676039489487831	0.116453888201581	0.320673728391479	0.0219741781153832	0	0.17355731446386	0.30768736524005	0	0.0799826352366967	0	0.045601000316801	0.0224258587393444	0	0.0156153165487686	0.0244354997829113	0.0284932175793499	0	0.0176361236597174	0.251182404879572	0	0	0.0114090854375447	0	0	0	0.00320438668943399	0	0.0253090124873689	0.0448685403615623	0	0.0116634756664188	0	0.00664977036559731	0.00327025306094042	0	0.00227710507475786	0.00356330916418725	0.00415502626177848	0	0.00257178947088118	0.0366286989479098	0	0	0.0016637310084007	0	0
TCGA-DJ-A3UP-01	0.0835319766156191	0.0641401150988039	0.286807870347666	0.06797368628679	0.158886912720792	0.337823786144923	0.0748372435119043	0	0.160171485871105	0.0926977066488095	0	0.0399856336853555	0	0.128453958288041	0	0	0	0.0524201260310601	0.00916814334344512	0	0.0806495989234478	0.342815583734991	0	0	0.018800519961841	0	0	0	0.0180617556495712	0	0.0386569320845236	0.0223723275764439	0	0.00965041884530757	0	0.0310019971065576	0	0	0	0.0126514481702165	0.00221270529296295	0	0.019464551079564	0.082737565090857	0	0	0.00453745196509865	0	0
TCGA-BJ-A0ZB-01	0.0294801329803757	0.119457859962412	0.119019605324186	0.0857557176499126	0.0685307629096763	0.375028999163458	0.00986630582186255	0	0.000803734536178567	0.129343999147667	0	0	0.0023263204600404	0.0207810307747423	0.0659299250766208	0	0.0117251691892644	0.00415808580536377	0.0202544362269097	0.181709735556276	0	0.369919492670001	0	0.0319167860156438	0.151264978719429	0	0	0	0.00183402653362013	0	0.000149404497686662	0.0240434799695454	0	0	0.000432434745734657	0.00386294146208201	0.0122555730719569	0	0.00217956667800073	0.000772937696620757	0.00376505392538671	0.0337776349572342	0	0.0687635450501376	0	0.00593294323908523	0.0281183240807497	0	0
TCGA-BJ-A190-01	0.0399208736389584	0.106410746676528	0.0756803234723011	0.0335667467592667	0.00395727738965459	0.168849781790582	0.0370473330136569	0	0.129891360803371	0.00908501954659507	0	0.235340538689454	0	0.168992480128953	0	0	0.00919653505162737	0.0974979042940944	0.102723086848637	0.0224772978865588	0.00796512782970802	0.179783315907344	0	0	0	0	0	0	0.00228038805099012	0	0.00799525048115244	0.0005592135339251	0	0.0144860023295921	0	0.0104020559928347	0	0	0.000566077688629085	0.00600132419429145	0.00632295176886551	0.00138355334512634	0.000490280429114272	0.0110662682577275	0	0	0	0	0
TCGA-DJ-A2Q3-01	0.255949659297999	0.215601709671935	0.213426337537892	0.186596487486091	0.118278037107475	0.889354582424216	0.0529140387974353	0.0468775556350485	0.0521236501756679	0.104702465262832	0	0.181367811298092	0	0.0714232663079883	0.0173523951274983	0	0	0.0642231564481323	0.0186140769329633	0.0457601536337172	0.04880428301067	0.220954012768301	0.0476072276503543	0.0100423764923439	0.0146416087385102	0	0	0.00259192172044573	0.0390229270228574	0.0345711549171163	0.0384400329892911	0.0772157399798181	0	0.133754727959338	0	0.0526730707429166	0.012797005560743	0	0	0.0473631498220562	0.0137274678376675	0.033747095787552	0.0359920735141572	0.162948671309566	0.0351092718035044	0.00740602936201853	0.0107978608755869	0	0
TCGA-ET-A40S-01	0.135526393111889	0.228464960821032	0	0.108920061463863	0	0.690682550272457	0	0.00403843355337812	0.0481018981036587	0.142827938491743	0	0.225153782277027	0	0.0432562621061948	0.0588090774327261	0	0	0.0839710261477659	0.0429259488840463	0	0.0294947793244605	0.175385916345175	0.118244941877292	0	0.0123616820214769	0.0147531396983875	0	0.000675173736667733	0	0.00240969638951744	0.0287019629411417	0.0852241254329602	0	0.134347203951222	0	0.0258106162311686	0.0350908389818498	0	0	0.0501047437967837	0.0256135213506165	0	0.0175992652369663	0.104651173234149	0.0705556760447536	0	0.00737610267490922	0.00880306361250213	0
TCGA-FY-A3NM-01	0.0780402212644535	0.125547417069571	0.164382951838544	0.046297996446646	0.0686976891698853	0.226752393449527	0.0442393432789466	0	0.182110296482724	0.177928228170881	0	0.10451699203071	0	0.125487201854645	0	0	0.0150687053436193	0.0678952269972622	0.0443757545271508	0.000904599226926365	0.0313346528735506	0.138965427575558	0	0	0.0671735716380252	0	0	0	0.00498253110160854	0	0.0205104811440576	0.0200394686043501	0	0.0117714035707084	0	0.0141332090341439	0	0	0.00169713850773388	0.00764681514441971	0.0049978946498986	0.000101882022846316	0.00352911844816813	0.0156512170756626	0	0	0.00756553748508899	0	0
TCGA-DJ-A2PY-01	0.16922763738012	0.0755535237979757	0.33839965339903	0.203837422561404	0.21996983046171	0.70989357911468	0.00473361374282459	0.000846251810588722	0.00713573037215001	0.0605071201332026	0	0.241481660599579	0	0.0135606344517626	0.0266410772474805	0	0	0.0386779247367813	0.051876543974346	0.0807156885217766	0	0.306820633334771	0.109027472423577	0.0270238412125817	0.0309518074385793	0	0	0	0.0016681536555181	0.000298224174598586	0.00251467385211507	0.0213230692487481	0	0.0850995743960716	0	0.00477884828819051	0.00938847417888515	0	0	0.013630330872543	0.0182816028446826	0.0284446890220741	0	0.108125417258985	0.038421930169309	0.0095233624782425	0.0109076011539439	0	0
TCGA-EL-A3T2-11	0.0444085372613305	0.012125623390146	0.361023117368923	0.0762759093084118	0.0946600653630545	0.320627577756639	0.0311412941239382	0	0.161104735813794	0.163829580976818	0	0.178632937884767	0	0.0850293714382046	0	0	0	0.147481959943951	0.0165068158636352	0	0.00620631151004785	0.153108025991598	0	0.0197813829390294	0	0.0371775835142166	0	0	0.00361763588779773	0	0.0187152875424706	0.0190318285831613	0	0.0207515116187135	0	0.00987773033476079	0	0	0	0.0171327507769132	0.00191757122308068	0	0.000720977592011576	0.0177863221525949	0	0.00229797260658777	0	0.00431886227358938	0
TCGA-EM-A4FM-01	0.0010156774817476	0.160707991126488	0	0.078931897074809	0	0.476686241076639	0	0.003383906212564	0.011950119491999	0.0702528958358597	0	0.161768459793482	0	0.0941548008457721	0.0496891448740913	0	0	0.0529641382074912	0.0190176161941072	0.192298644640931	0.0132163008736569	0.237789557708362	0.0382141833925461	0.0385443424988001	0.0167558894303368	0	0	0	0	0.00101352037778226	0.00357920369574811	0.021041582436148	0	0.0484515882486338	0	0.028200488822329	0.014882493107369	0	0	0.0158633927753851	0.00569600347610259	0.0575957437117675	0.00395844016143796	0.0712208161876468	0.0114456049180239	0.0115444915186207	0.00501858926304141	0	0
TCGA-L6-A4ET-01	0.0103717325207321	0.0692940347624804	0.2075523575654	0.0584104827363065	0.0509244605123852	0.3304265081045	0	0.0374876751187543	0.0882168414223622	0.27588210489423	0	0.101013091853977	0	0.0895660312039418	0.034283728112791	0	0.017148430085768	0.0550649523540519	0.0279784516202885	0	0	0.199954575855938	0.0333967379820361	0.0340747519451752	0.0059326275506857	0	0	0	0	0.00503340289927167	0.0118447170696314	0.0370421953944295	0	0.0135628466633783	0	0.0120258703616603	0.0046032146814683	0	0.00230248894972099	0.00739347238656797	0.00375661651613705	0	0	0.026847542256159	0.00448412010754169	0.00457515582626792	0.00079656326030689	0	0
TCGA-EM-A3FP-01	0.0457482712899486	0.189916314848313	0.0183526486949693	0.0396938857002822	0.0755684916346191	0.307557695830799	0.00540799474013691	0	0.0936432926168473	0.258437242218209	0	0.132502056773949	0	0.0889570576742486	0.0167412708161639	0	0	0.091727368899845	0.0415147508515666	0	0.0396600135028643	0.218172885660563	0	0	0	0.0132360662456069	0	0	0.0015882540108101	0	0.0275017529104339	0.0758994796073673	0	0.0389140399027985	0	0.0261254698700786	0.00491668202309628	0	0	0.0269390723469062	0.0121923139196902	0	0.0116476029547899	0.0640743893718412	0	0	0	0.00388725143275587	0
TCGA-EL-A3CZ-01	0.0937536142814999	0.0461988995504523	0.372258070465284	0.0996877572765571	0.169526685565411	0.346251596293778	0	0	0.169008451061306	0.0816548826058743	0	0.0836974598471903	0	0.0925192303481853	0	0	0	0.0616336499845407	0.0250719544185418	0.0359244727765467	0.00457552648032287	0.386358184491055	0	0	0	0.0595561879864376	0	0	0	0	0.0300989322603839	0.0145420229867221	0	0.014905788192763	0	0.0164768686390881	0	0	0	0.0109764159377568	0.00446509658505411	0.00639783552716578	0.000814861391380216	0.0688070256263273	0	0	0	0.0106064380605455	0
TCGA-DE-A0Y3-01	0.12749917125178	0.0226772302710172	0.368251784051323	0.166224895284106	0.0932702935313358	0.60664803553896	0.0985147514857378	0	0.111095038339054	0.156512796160041	0	0.127945179087025	0	0.0517797523872291	0.0286351118323805	0	1.18239776638894e-05	0.0249684702646511	0	0.182769160780263	0.0194456594931321	0.198302826307843	0	0	1.94298849789703e-05	0	0	0	0.0170591271116315	0	0.0192375695204576	0.0271022526476915	0	0.0221553933847358	0	0.00896634630307547	0.00495854686975565	0	2.04747750861029e-06	0.00432361957578848	0	0.0316488880986326	0.00336727212990907	0.0343387469344733	0	0	3.36454056495914e-06	0	0
TCGA-DE-A4M9-01	0.0252021008312716	0.093167609386052	0.292448125328279	0.0713042145935644	0.0767828904000906	0.323137632919924	0.0921951372440553	0	0.13618432068336	0.00203156538086479	0	0.0483237965523819	0	0.121275054861651	0	0	0	0.0886123992437773	0	0.142335385239878	0.0080496070316936	0.24503948555379	0	0.0100638501147294	0	0.105889398093819	0	0	0.0113158630219483	0	0.0167150151803624	0.00024935063016548	0	0.00593117466748505	0	0.0148850790813502	0	0	0	0.0108761242931327	0	0.0174699856271926	0.0009879940881267	0.0300756996126078	0	0.0012352186110449	0	0.0129966716263386	0
TCGA-EL-A3H5-01	0	0.141019926241632	0	0.0912554404702274	0	0.347210837348597	0.0206335337759651	0.0353929069827084	0.0542120831377694	0.0840397091494926	0	0.181894188711802	0	0.0322799144841118	0.0261676508530632	0	0	0.0603777400894476	0.0769730609283969	0.0839537750359064	0.0361249189019968	0.164296016972817	0.0711914361705913	0.0179582909195328	0.054504773886398	0	0	0	0.00712533238966544	0.0122221539570728	0.0187209382593853	0.029021246099806	0	0.0628131161822523	0	0.0111471511718072	0.00903641674805975	0	0	0.0208501108799537	0.0265809361653634	0.0289915706632297	0.0124749380072874	0.0567359786229678	0.0245843805293302	0.00620149671604164	0.0188220125055131	0	0
TCGA-EL-A3T7-11	0.0463448342016576	0.0799288581635786	0.228827445606693	0.0780193130486633	0.0857059354750385	0.29020388403265	0.048516115894357	0	0.169430237066207	0.12152988329494	0	0.165278842721205	0	0.0550361618855382	0	0	0	0.0870782567788153	0.0656178345035713	0	0.0110013405940374	0.198520170493541	0	0.00166093299921793	0	0.0651934370959926	0	0.0111367866725777	0.0119218410630882	0	0.0416340080063913	0.0298634778639906	0	0.0406138879357929	0	0.0135240087263064	0	0	0	0.0213976967906568	0.0161242378833255	0	0.00270335396033362	0.0487822628999129	0	0.000408140240991914	0	0.0160199509191391	0
TCGA-EL-A3CN-01	0.0658615609940772	0.277351048037803	0.104641616947827	0.232400614483381	0.0687133066168947	0.58626502632675	0	0.00759075491008516	0.0966643470350064	0.16550025301614	0	0.252541363642378	0	0.0714368782840937	0.0216458619574333	0	0	0.0691815253052515	0.0160825022669349	0.0456480697551578	0.0681241708212328	0.167846640676058	0.00786586977721821	0.00747587463883	0.00239588791417994	0	0	0	0	0.00427268099650023	0.054410387834659	0.093156714233856	0	0.142150378723391	0	0.0402103606175216	0.0121840138607973	0	0	0.0389408684619659	0.00905251225023859	0.025694366697395	0.0383457052056172	0.0944774479531907	0.00442753753956847	0.00420801723674525	0.00134859640206014	0	0
TCGA-EL-A4K6-01	0	0.0793334252181659	0	0.00556797160841424	0	0.0455868652772992	0	0.0253867104925143	0.00395058113087833	0.0894296069688802	0	0.070370912443679	0	0.138088109431425	0.0384602960272966	0	0	0.0591006659349608	0	0.237516248790265	0	0.144126133678608	0	0.0103511630708746	0.170508234162929	0	0.0127113378676897	0	0	0.00175137227343899	0.00027254174023971	0.00616954820184468	0	0.00485473157094549	0	0.00952638925870755	0.00265328964579025	0	0	0.0040772225173006	0	0.0163857138066456	0	0.00994293902225357	0	0.000714103546637953	0.0117629810208791	0	0.000876926717478864
TCGA-EM-A22I-01	0.0219254925582098	0.0968644307374808	0.195003648729098	0.172471510039935	0.0319364262129156	0.597626186875886	0	0.0628864048093229	0.000398415297020898	0.0492072192491528	0	0.234213512662782	0	0.0548067213310172	0.0322132396646111	0	0	0.0592220012899739	0.0639946381979061	0	0.00469928369542992	0.302567271464563	0.0540873695692457	0.0484218285560768	0.0300757404206678	0	0	0.00320635379222987	0	0.0192773224908388	0.0001221310104981	0.0150840779850512	0	0.0717962718492574	0	0.0168005603908672	0.00987470998496843	0	0	0.018154029012809	0.0196170425383055	0	0.00144052768714349	0.0927495678100977	0.0165800488838401	0.0148433227738472	0.00921947675332866	0	0
TCGA-FE-A237-01	0.0784474162576072	0.135913504461252	0.172554459709164	0.141825297497678	0.0903637195054863	0.587899388834983	0	0.0645412483809695	0.0322094904686126	0.088577935021585	0	0.233412589106367	0	0.0390421951034054	0.0364114777040595	0	0	0.0707577194183813	0.0511438142991524	0.027535346661272	0.0187025096745495	0.228206279124063	0.0565727853153552	0.0411563677276547	0.00908025888782003	0	0	0.00264998310675265	0	0.0249211156787365	0.0124369524615228	0.0342023282882053	0	0.0901268921799831	0	0.0150752438933402	0.0140594529957087	0	0	0.0273214627083197	0.0197480052582436	0.0106321395481716	0.00722154310265193	0.0881165955621909	0.0218442773029472	0.0158915829300866	0.00350613271067377	0	0
TCGA-ET-A3DW-01	0.131505601305667	0.0963865187166838	0.154894761200335	0.144492266535915	0.0820697651188586	0.476544158744572	0.00280159298779944	0	0	0.165899669562144	0	0.163480484837697	0	0.0453595249748793	0.107171679360485	0	0	0.0373574613954083	0	0.0380494702737197	0.0219142998670552	0.273818564668061	0.0186286897507441	0.0437699196004765	0.0805166009683321	0	0	0.00123204175319929	0.000837915841977068	0	0	0.0496181857644029	0	0.0488946426894057	0	0.0135663762461297	0.0320534954001199	0	0	0.0111730750525066	0	0.0113800448744797	0.00655424935185341	0.0818951625599998	0.00557157100456798	0.0130909483265481	0.0240813479285955	0	0
TCGA-EM-A1CT-11	0.0723457865055036	0.0476865332918988	0.23581373154152	0.0401477194537169	0.0888826266853141	0.313168293057094	0.0860692763804603	0	0.243702007825329	0.198133314336343	0	0.0751761861866716	0	0.100605814351515	0	0	0	0.0596651869622803	0.00534813464719704	0	0	0.18825354416855	0	0.0383193130921779	0	0.00472722204947575	0	0	0.00996155243389725	0	0.0282057713424576	0.022931706674734	0	0.00870079954162322	0	0.0116439935010894	0	0	0	0.00690557552471732	0.000618986541447102	0	0	0.0217882341988382	0	0.004435030276208	0	0.000547122879299802	0
TCGA-BJ-A28R-01	0.179948133208976	0.146913022328412	0.239589836441072	0.146900358061551	0.136324196232978	0.578494234239834	0	0.00521317722720382	0.110368094040352	0.245576144553525	0	0.155137951274329	0	0.0922999301006103	0.0405341948478801	0	0	0.0315913723336282	0.0171686595731795	0.0282222478229211	0.0462422429901671	0.227146679439522	0.000499305796681497	0	0	0	0	0	0	0.00235687638433648	0.0498973932960755	0.111024925957687	0	0.0701378368195103	0	0.0417287799837024	0.0183255014037386	0	0	0.0142824531292302	0.00776194756771064	0.0127592726101145	0.0209061088300524	0.102692968456514	0.000225736051063073	0	0	0	0
TCGA-BJ-A2N7-11	0.071967740673186	0.0719229435639409	0.282090563801721	0.0634007243679387	0.0831749496456724	0.342057267519035	0.022072121755466	0	0.124845537054409	0.241678510302213	0	0.235060174474045	0	0.0544984945891882	0.0252102152260603	0	0	0.103420560221558	0.0230716029060177	0	0.00959888619658189	0.122623064837155	0	0	0	0.0368327070167351	0	0.00108812542056954	0.00497442965246689	0	0.0281366398927104	0.0544674753669133	0	0.0529758903549073	0	0.0122824135578234	0.00568166683542919	0	0	0.0233080583344215	0.0051996843301761	0	0.00216331645212619	0.0276357577472703	0	0	0	0.00830104654163114	0
TCGA-ET-A3DU-01	0.157372077796209	0.367111274710422	0	0.173894736735158	0	0.690678587924563	0	0.00583447741727916	0.158455635693167	0.218312740512062	0	0.0937118191020242	0	0.0751794833871827	0.0128055423680034	0	0	0.113075709340695	0.0234029396917079	0.0588941800632171	0.0569961050108439	0.16224612152926	0.00475525232791229	0	0.0163299935566457	0	0	0	0	0.00404244816678726	0.10978681520438	0.151259123063131	0	0.0649287235585768	0	0.0520884979173087	0.00887238694539197	0	0	0.0783450960969913	0.0162148490581176	0.0408051404099899	0.0394900491915086	0.112413073123207	0.00329470142409846	0	0.0113143213685613	0	0
TCGA-ET-A2N5-01	0.0262297420816505	0.0910602593998354	0.122392270760999	0.0354419181282826	0.0732192867304154	0.222387193365495	0.0389171170085061	0	0.159875875337479	0.165670794665233	0	0.122287723637458	0	0.0717278708781982	0.00180688351418799	0	0	0.0918678491793674	0.0432850765601895	0	0.00318181070641537	0.277043829031971	0	0	0	0.0243351694809942	0	0	0.00674919720654376	0	0.0277264580257989	0.0287314413427923	0	0.0212077364977507	0	0.0124393989836569	0.000313358596523018	0	0	0.0159321727484862	0.00750671016409594	0	0.000551805210205986	0.0480462989225045	0	0	0	0.00422032438440896	0
TCGA-DJ-A2PR-01	0.101357001218242	0.191500280774519	0.431803130254037	0.201491141988813	0.21156981989265	0.596084929377182	0.0189186924664364	0	0.0509518434353011	0.23243669739935	0	0.159905026800951	0	0.140437197908676	0.0235250157498426	0	0	0.0647003626739105	0.0134724226942371	0	0.0615027424424162	0.227368800346022	0	0.00460225258970745	0.00217894549314915	0	0	0	0.00818047941514897	0	0.0220316761914617	0.100506079993315	0	0.0691432445685513	0	0.0607253174949212	0.0101722625611712	0	0	0.0279765626480578	0.00582550177386291	0	0.0265939054412973	0.0983147114515203	0	0.00199002297015029	0.000942180268803521	0	0
TCGA-EL-A3H3-01	0.0353193197945339	0.194719041518252	0	0.158605251706744	0.148395767230019	0.53860806437979	0	0.00817519935755556	0.00390039558808271	0.176547475687062	0	0.134859951355777	0	0.0342393515374038	0.0402969722790831	0	0	0.0467881649266334	0.0687501456911996	0	0.0279040445082697	0.318074971387515	0.109901291243839	0	0.0305620364375791	0	0	0	0	0.00339706918395948	0.00162074502137757	0.0733613900935722	0	0.0560388272950898	0	0.0142275975054936	0.0167447418404086	0	0	0.0194420498259023	0.0285679885108185	0	0.0115950652162714	0.132170805411698	0.0456676679592841	0	0.0126995498996847	0	0
TCGA-EM-A22L-01	0.114488900346009	0.0411541089159509	0.270778944731927	0.0490748685275861	0.123742349689584	0.313400770818588	0.0913942368118778	0	0.466526039848255	0.0881300945175115	0	0.0166045368037774	0	0.0419960295007707	0	0	0	0.026366578674047	0.0143246773248939	0	0.00195121984610492	0.234690653904152	0	0	0.0147104797368991	0	0	0.00330545303171004	0.00817314922374945	0	0.0417202120555279	0.00788124545618125	0	0.00148490060010956	0	0.00375559584376523	0	0	0	0.00235789465003454	0.00128101868829439	0	0.000174492523017429	0.0209877756266649	0	0	0.00131551999597193	0	0
TCGA-E8-A415-01	0.0514738086033577	0.0568007854989563	0.215720079757278	0.100819603876646	0.0970995400575132	0.498903240031099	0.00169762413441486	0	0.0846001190823877	0.128867693502712	0	0.0854185924642495	0	0.0715914804565256	0	0	0	0.0207324578236948	0	0.143975987192415	0.0553743437506665	0.399743594479703	0	0	0	0.00799810711323142	0	0	0.000481060590453043	0	0.0239733769172638	0.0365176056760668	0	0.0242053100527362	0	0.0202870819056153	0	0	0	0.00587501567633352	0	0.0407988859287253	0.0156915856464465	0.113276481932504	0	0	0	0.00226644641319497	0
TCGA-DJ-A1QD-01	0.179291305120816	0.00176913476756225	0.380333449560259	0.176855426905006	0.124522867750076	0.687431500903161	0.0667288356753497	0	0.080110545973511	0.125499654990545	0	0.135101957104303	0	0.0280332397806656	0.0141452026199574	0	0	0.0588604117973908	0.0137419138865798	0.0953586363981604	0.0357184882499196	0.324166667001925	0	0.00292969294644759	0	0.0140127973577666	0	0.00559195621747837	0.0171774058696904	0	0.0206221395698326	0.0323062509402521	0	0.0347780854780807	0	0.0072163455675689	0.00364127268298456	0	0	0.0151519080599572	0.0035374576802831	0.0245473187717634	0.00919469017421036	0.0834473185716595	0	0.000754164587248892	0	0.00360718878349919	0
TCGA-L6-A4EQ-01	0	0.097917973507724	0.230134830543759	0.0798641468486133	0.0581828427523546	0.416583666398436	0	0.0322734126867085	0.0551063249287185	0.0468804685930243	0	0.0927658517925553	0	0.115999824267017	0.00622527481234006	0	0.0328159639388285	0.0655484654391072	0.0163998364627528	0.100032691759621	0.0343477125261863	0.344264978556876	0.00490546310076414	0.0131348455189225	0.0392988856165776	0	0	0	0	0.00667301974784398	0.0113940722058157	0.0096932510901851	0	0.0191807531154656	0	0.0239847308865179	0.00128717040747319	0	0.00678520048481034	0.0135531438389276	0.00339091603480879	0.0206832829865821	0.00710191284093438	0.0711820290807744	0.00101427922920591	0.00271582941610471	0.00812564330687241	0	0
TCGA-ET-A39K-01	0	0.0712548097613072	0.0827013514305016	0.0708585577200423	0	0.378096699759084	0	0.0017810788839531	0.047128886045059	0.195851980046299	0	0.126949141728848	0	0.079989339951109	0.00188828388730004	0	0	0.0702789910050526	0.0407749626414072	0.0812299726362665	0.0182580718863123	0.290312131106213	0.00280514546737237	0	0	0.0427520147148067	0	0	0	0.0005298447248075	0.0140201491814923	0.0582630782979783	0	0.0377654991420588	0	0.0237956500387351	0.000561736633699414	0	0	0.020906964303666	0.012129950590297	0.0241647199825634	0.0054315073640351	0.08636358142254	0.000834489444345157	0	0	0.0127180944514131	0
TCGA-BJ-A0ZH-01	0.0190106455363851	0.117830413170093	0.0482903694740015	0.0958381720958608	0	0.406843898003769	0	0.0226260585405512	0.0598030229099052	0.0520044856210942	0	0.156045429882386	0	0.0346913448924073	0.00936603102279268	0	0	0.0369153514586471	0	0.323391996158795	0.00661825275851345	0.263226977543629	0	0.0130762613295636	0.0222347878817156	0	0	0	0	0.00647487461007449	0.0171137661449547	0.0148820671949788	0	0.0446553512691037	0	0.00992758450750976	0.00268026693018416	0	0	0.0105640260522259	0	0.0925447364717583	0.00189393820723803	0.0753273784088057	0	0.00374201950930813	0.00636290511039245	0	0
TCGA-BJ-A45C-01	0.00879205649528434	0.132929124687783	0.103617977496135	0.0369624150148266	0.0118427584130029	0.191301016869115	0	0	0.339286565905917	0.0367264001456012	0.117438992325307	0	0	0.0546466928885359	0	0	0.0502162548003708	0.118176340818425	0.0244593826211307	0.0425903197938166	0	0.134414094093342	0	0.00257794620928666	0.0794670103982674	0	0	0	0	0	0.0224872823916831	0.00243415747717255	0.00778363793203116	0	0	0.00362188114190423	0	0	0.0033282399476488	0.00783250801841832	0.00162112237677018	0.00282280716243042	0	0.00890871609734588	0	0.000170861478832832	0.00526692561162055	0	0
TCGA-EL-A3T3-11	0.0286136546727967	0.0831333544969588	0.196778791842774	0.0475472437154131	0.0421158317986717	0.292754257861189	0.0545375018591256	0	0.182271003566674	0.24526362928451	0	0.107608767778843	0	0.108755500470831	0	0	0	0.0696332375248628	0.0350141331397084	0	0.0151629670302013	0.146086673806842	0	0	0	0.0356665855384026	0	0	0.00900393069769957	0	0.0300922379714735	0.0404920769280614	0	0.0177657915107351	0	0.0179551126445507	0	0	0	0.0114961782912212	0.00578069800564597	0	0.00250334723185696	0.0241183450281955	0	0	0	0.00588841537408291	0
TCGA-EL-A3T1-11	0.150967489820051	0.207402541993556	0.380667918096401	0.280653199848111	0	0.799495649423735	0.132523508279257	0	0.0820398263095146	0.185610398761728	0	0.140131658148758	0	0.11278882640423	0.0077023756716577	0.0142367025983266	0	0.034179586662279	0.00755331774935386	0.0448462453664533	0.094798517963722	0.131260696836832	0.00384019575641467	0	0	0.00213119606371499	0	0.00635694742775748	0.132262396068134	0	0.0818781825323007	0.185244688992514	0	0.139855555534341	0	0.112566597606979	0.00768719961445361	0.0142086519004329	0	0.0341122423279449	0.00753843538225942	0.0447578844224949	0.0946117356263226	0.131002072753983	0.00383262938560148	0	0	0.00212699694973317	0
TCGA-H2-A2K9-11	0.272863579326876	0.334214358203789	0.309250309564689	0.131392391490577	0.169161366450256	0.624383224608901	0.089741713089384	0.0507457487819405	0.0440687796885372	0.188582730549857	0	0.12125378217802	0	0.126071511287969	0.00956305499376106	0.000460092740622046	0	0.0470802022353678	0.00250376937575583	0.0353613776667367	0.0804229996717393	0.197107151492818	0	0	0.0070370862474921	0	0	0	0.0665114466097872	0.037609858833673	0.0326612696204409	0.139766779379415	0	0.0898663974860333	0	0.0934370239143213	0.00708759170900249	0.000340994535316642	0	0.034893164500178	0.00185565126211641	0.0262078391615627	0.0596049469608197	0.146084594684126	0	0	0.00521548753780037	0	0
TCGA-BJ-A28T-01	0.34922367763514	0.515151509143739	0.237801572621598	0.187030746985144	0.0655127413414099	1.05032190740058	0.038032446154499	0.019613887810935	0.0640835099520948	0.156425712309209	0	0.151488629826481	0	0.118873364862657	0.0409622188084311	0	0	0.0725712910043988	0.0154594829289381	0.0455766294564745	0.112092024002649	0.140412790961285	0.00654102041129138	0	0.0178669915106574	0	0	0	0.0470732927757516	0.0242763844230321	0.0793170603283928	0.193610301143247	0	0.187499604812451	0	0.147131233281366	0.0506995135385362	0	0	0.0898225061487458	0.0191344191514631	0.0564108344075779	0.138737872454178	0.173790883487495	0.00809591283248191	0	0.0221142263368077	0	0
TCGA-ET-A3BN-01	0.0744032729909654	0	0.472121371308569	0.228126353920821	0.140328537886588	0.626639851516724	0	0	0.085611559149538	0.0775372551377398	0	0.246557829549587	0	0.0452924480820021	0	0	0	0.0152899161615979	0.00199836024830674	0.174455944369239	0	0.279257245548057	0	0.0657048697471793	0.00829457200675425	0	0	0	0	0	0.0148771743328557	0.0134740597348587	0	0.0428456606768797	0	0.00787070873105805	0	0	0	0.00265700976048709	0.000347265650681338	0.0303161339843224	0	0.0485280114858643	0	0.0114178834196788	0.00144139173479325	0	0
TCGA-ET-A25L-01	0.0225605142272248	0.195445567161525	0.038956302646689	0.128744543436726	0.0791317945970533	0.479048430151598	0	0.00508231351783808	0.0245298170022353	0.0798639710834828	0	0.136902879672586	0	0.0175034345223842	0.0364240876069008	0	0	0.0317006053440832	0.0762510610231335	0	0.00572876336295438	0.401412535064653	0.114658660564354	0.0197705432775083	0.0501713279578863	0	0	0	0	0.00171938318048632	0.00829861334331685	0.0270185552555596	0	0.0463152278667996	0	0.00592153766447152	0.0123225305515008	0	0	0.0107245425628596	0.0257962818226887	0	0.00193808180795583	0.135800744838766	0.0387898487134851	0.00668851684594315	0.0169733207388094	0	0
TCGA-EL-A3TB-11	0.0564132382349184	0.0447734796780247	0.382540529457159	0.0837539615884468	0.0992109495581198	0.397126680373319	0.0716752903754925	0	0.223185205819532	0.221212090763888	0	0.120805357042932	0	0.0587634436302461	0	0.0219710238851879	0	0.0529490731400085	0.0177355687008345	0	0.0512109484717878	0.13027367656619	0	0	0	0.0302183216039013	0	0	0.0213778944911488	0	0.0665672891871072	0.0659787872744188	0	0.0360314435183982	0	0.0175268030486209	0	0.00655308444541238	0	0.0157926070904103	0.00528981625942043	0	0.0152741934840611	0.0388554674563033	0	0	0	0.00901292603857643	0
TCGA-FY-A3TY-11	0.0255769163755036	0.0859337904396719	0.317903627214698	0.0765522985883844	0.127094155030164	0.323661695033304	0	0	0.0840484558481438	0.228463797656357	0	0.330840453277287	0	0.0430866162421368	0	0	0.0287351334209731	0.0531463097341931	0.0428367298836939	0	0.00263306152335254	0.177560583572174	0	0.00139040040395101	0	0.00725845843773666	0	0	0	0	0.0218603662424663	0.0594217019160499	0	0.0860490939837389	0	0.011206502269399	0	0	0.00747379037805938	0.0138229522898566	0.0111415087218147	0	0.000684839342479176	0.046182161801126	0	0.000361632605231419	0	0.00188787001740196	0
TCGA-BJ-A0Z3-01	0.407122048641008	0.495510044898337	0.101894018235109	0.148943991473494	0.063310260291853	0.670506328840608	0.218150746122094	0.000131111884495358	0.109370877415291	0.103731572692033	0	0.168549872218099	0	0.0828182450289047	0.0120026167147943	0	0	0.0556639456955001	0.0122961516322976	0.0425516299873689	0.0326699388924922	0.134473154793698	0	0	0.0275901369229321	0	0	0	0.189861531965757	0.000114109640657721	0.0951879501108114	0.0902799355703506	0	0.146692768742815	0	0.0720785931536667	0.0104461489936561	0	0	0.0484455918344254	0.0107016190762174	0.0370336466899833	0.0284333872682914	0.117035030277231	0	0	0.0240123206381385	0	0
TCGA-ET-A39O-01	0.0431819721989239	0.126356417667463	0.211711777429506	0.201494214639463	0.131514467973684	0.582998445786397	0.0489787161382012	0	0.0311859837249072	0.156377487289354	0	0.143440532263751	0	0.0856273732548797	0.0050375447019933	0	0	0.0416048365366485	0.0759053047895285	0.0324524274522026	0.0604075698643825	0.267819093016551	0.0364292565754415	0	0.0147338743921586	0	0	0	0.0193784139112519	0	0.0123387248278536	0.0618707045432555	0	0.056752202283417	0	0.0338784437792179	0.00199310300531788	0	0	0.0164609407245839	0.0300319103939101	0.0128397928973716	0.0239002363578055	0.105962541426497	0.0144132241115952	0	0.00582945285217371	0	0
TCGA-FE-A3PA-01	0.00377654120425365	0.143070997177627	0	0.0387754144971386	0	0.277309802377383	0	0.00398558816842149	0.0681838094219894	0.107227193983379	0	0.210425965901586	0	0.0262042262912669	0.0080058890849614	0	0	0.0704965187085102	0.0442903490421178	0	0.00246958185142723	0.354303233114777	0.0248947083187655	0.0298226361835097	0.0493584056968431	0	0	0.000331894232444282	0	0.00100456190768592	0.0171856335305648	0.02702646384722	0	0.0530375695631567	0	0.00660473848280571	0.00201787311484716	0	0	0.0177685486624386	0.0111633203546583	0	0.000622454641829892	0.0893016329627535	0.00627467631455965	0.00751675362098308	0.0124407169260526	0	0
TCGA-DE-A2OL-01	0.0794420884364876	0.0447070853949462	0.309410360904138	0.0759002007337807	0.118995919132508	0.264372173601632	0.0413546185707051	0	0.346844022012649	0.105686063675002	0	0.0411177757834615	0	0.0350940428884716	0	0	0	0.0892700828714113	0.0215155544137055	0	0.0197926995860544	0.252513948934181	0	0	0.0468111912643585	0	0	0	0.0039173893659674	0	0.0328554132631805	0.0100112992521877	0	0.00389495401416824	0	0.00332434526472671	0	0	0	0.00845626644437778	0.00203809893492401	0	0.00187489846508031	0.0239198302995333	0	0	0.00443427286250358	0	0
TCGA-EM-A2P0-01	0.1262790818603	0.0349312914459536	0.418392568487279	0.163111830630442	0.15377545179314	0.5229610790013	0	0.0109030353595395	0.146048802306133	0.058436274744115	0	0.124811512843523	0	0.0394100623410173	0.0151900235870796	0	0	0.0533956150955624	0.0291432972628678	0.0195327163544281	0	0.376812121184628	0.0447454546784351	0.0552665945972454	0.0263044896454256	0	0	0	0	0.00345559057306271	0.0462884736051602	0.0185206993714817	0	0.0395575610799439	0	0.0124905620699725	0.00481430175920566	0	0	0.0169231207716548	0.00923662998133976	0.00619066785302257	0	0.119426230480129	0.0141815527763945	0.0175161060198181	0.00833690283948574	0	0
TCGA-BJ-A28X-01	0.251225853988332	0.497330608183614	0.16671964319182	0.227276072109286	0.165008989506786	0.835189326645284	0.118820888203118	0.0267165577328277	0	0.127429056613044	0	0.149964639705152	0	0.0385398919382903	0.0552394814868151	0	0	0.0643425934105316	0.0691877645663688	0	0.113999275400562	0.207418417633057	0.0137213543432168	0	0.0146200789670164	0	0	0	0.133051143087033	0.0299161923417617	0	0.142690244966733	0	0.16792473980919	0	0.0431555154517494	0.0618550851327745	0	0	0.072048406066626	0.077473845738769	0	0.127652083169163	0.232259310469097	0.0153646543774894	0	0.0163710122689789	0	0
TCGA-DJ-A1QE-01	0.107876293657021	0.135625440248301	0.276424440323135	0.192310390514126	0.103183215068308	0.658447299053557	0.00917133674601893	0.119993933766265	0	0.0462701716454581	0	0.16248547469111	0	0.0860188529718675	0.0582288950281959	0	0	0.0577567284264929	0.0552931488225152	0.0593980855818662	0	0.234582978164218	0.0226817582365727	0.0648207540535896	0.0217562115557326	0	0	0.00154167031009698	0.00284794533174414	0.0372613254720574	0	0.0143681257144857	0	0.050456085294616	0	0.0267111542785248	0.0180816291409378	0	0	0.0179350087838008	0.017170001432438	0.0184446940759039	0	0.0728442882505018	0.00704329251825109	0.0201285776565983	0.00675588552164789	0	0
TCGA-DE-A69K-01	0.165222432337313	0.0583937865462772	0.329215644517245	0.128062975733173	0.121227156807684	0.656015401834436	0	0.00712760819072963	0.113315354097488	0.116166275006401	0	0.130677923364787	0	0.0573109559995766	0.000779098994896414	0	0	0.0487459444659138	0.155098863884267	0.0225895810012675	0.00480999377714349	0.286102463452865	0	0.0273095343176411	0.0299664034470235	0	0	0	0	0.0024644603351242	0.0391802113782051	0.0401659532021917	0	0.045183538459337	0	0.0198159851172384	0.000269383293620801	0	0	0.0168545244659575	0.0536273863317501	0.00781063224506455	0.00166311595120816	0.0989235314418608	0	0.00944261557251086	0.0103612615488	0	0
TCGA-FK-A3S3-01	0.0612697482982443	0.0832678994935907	0.165138418705398	0.0694421961836191	0.0763542604384016	0.331801489900488	0.00800722529539376	0.0267464562679164	0.150872067312061	0.280712957214312	0	0.0210043230827692	0	0.0505305024954136	0	0	0	0.0724636720698735	0.0528221037659537	0	0.0316743005896433	0.274560853842602	0	0.00295963903147004	0.0276458990325918	0	0	0	0.00156840094786589	0.00523891433238244	0.0295517966148454	0.0549841489318945	0	0.00411418425446921	0	0.00989757189116895	0	0	0	0.0141936922925863	0.010346435195529	0	0.00620414703409974	0.0537791166762003	0	0.000579714007169099	0.00541509107683841	0	0
TCGA-DJ-A3UW-01	0.307186104380715	0.234724080659956	0.0211542165225589	0.103947724449275	0	0.715735853071229	0.00224133515183622	0.0385973772166058	0.176488392980075	0.113637534636252	0	0.159643513295408	0	0.0973890308332166	0.00153115822259897	0.0210408977672416	0	0.0900871163020449	0.0152265998253592	0.0234303433146897	0.0499773811427172	0.193485712878631	0.00845092009135698	0	0.00877268634196569	0	0	0	0.00138708735071038	0.023886625640922	0.109222762713246	0.0703264689043597	0	0.0987980301534155	0	0.0602708134283386	0.000947582605289196	0.0130215077903992	0	0.0557519027808797	0.00942323328788265	0.0145002557105223	0.0309293293989975	0.119741835422184	0.0052299917533449	0	0.00542912212246404	0	0
TCGA-BJ-A192-01	0	0.00866402400816697	0.235155542182707	0.140499926549479	0.0899519493197757	0.294332969532217	0.00235060960842239	0.00329613617350144	0.00452211556919084	0.0319544839349678	0	0.205845684046555	0	0.0028505765290668	0.0164366893633994	0	0.0142154594253771	0.10951981265948	0.0378201659877395	0.193792688305937	0.00177861784760506	0.240237943918473	0	0	0.135379016630285	0	0	0	0.000389699111965599	0.000546454560182493	0.00074970527441272	0.00529761895303982	0	0.0341264155423631	0	0.000472586829385451	0.00272497960768147	0	0.00235672988589989	0.0181568958040134	0.00627006928202995	0.0321281927324952	0.000294870655362907	0.0398281845994426	0	0	0.0224440002161848	0	0
TCGA-DJ-A3UU-01	0.042542940817316	0.129450936354042	0.353278203177258	0.144460096949025	0.169683130353518	0.576302860176592	0.0375012182958565	0	0.135318560789158	0.108273433458696	0	0.153983114425707	0	0.067892248196406	0	0	0	0.0284477853174904	0.0127431780436005	0	0.103781527696873	0.275971854007778	0.0618045266964491	0	0.0142825530719863	0	0	0	0.0192862831772314	0	0.0695921946302067	0.0556833135868083	0	0.0791910792310003	0	0.0349159089692678	0	0	0	0.0146302458514748	0.0065536148289324	0	0.0533731975301913	0.141927957735913	0.0317850901295699	0	0.00734529104806708	0	0
TCGA-EM-A4FR-01	0	0.069686448039733	0	0.0180900536914585	0	0.11364161275579	0.00570413668039048	0	0.00220938782822756	0.174160148999733	0	0	0	0.185830616742567	0.0242731623991721	0	0	0	0.00465987664605199	0.253350885123972	0.0104841347663553	0.202316876644395	0.00634293222582014	0	0.130667841943316	0	0	0	0.000889216536203397	0	0.000344420953042796	0.02714978499211	0	0	0	0.0289690914855593	0.00378393762293521	0	0	0	0.000726427083099594	0.0394948103695477	0.00163436932254398	0.0315391306950421	0.000988798224735138	0	0.0203697793928133	0	0
TCGA-EL-A3T9-01	0.0127204414190686	0.174237451566732	0	0.254030334277617	0	0.697627546235901	0	0.0164013615459679	0.0402273268404883	0.0177701287632596	0	0.141698634385089	0	0.0534715867001361	0.0497793632506885	0	0	0.0468086590555516	0.064199550773973	0.199138198860588	0	0.18547353776398	0.0319472566185259	0.0661099124404781	0	0.0843484471100282	0	0.00262603589124631	0	0.00840199659079979	0.0206074271348444	0.00910318090778785	0	0.0725885738014955	0	0.0273921215564965	0.0255006902416154	0	0	0.0239788747234427	0.0328877822260071	0.102013388537002	0	0.0950133333509523	0.0163657596622062	0.0338664114796935	0	0.0432095447119718	0
TCGA-EM-A3FQ-06	0	0.102185140838823	0	0.024020533473379	0	0.172988647869125	0.0476745971633501	0	0	0.196387141439674	0	0.15678866455097	0	0.131783434332725	0.00951930309858202	0	0.0129519335741339	0.0331341673090121	0.04780615722821	0.0092703886883167	0.0055579477316946	0.223927217393186	0.0118903190612575	0.0062905154179175	0.103369375488071	0	0	0.00364883752289907	0.0100166273755929	0	0	0.0412617396727856	0	0.0329419381173337	0	0.0276882372275522	0.0020000444196123	0	0.00272125408760168	0.0069616237384816	0.0100442686819829	0.00194774648644886	0.00116774749476445	0.0470480219936758	0.00249820454707658	0.00132166295450401	0.0217183275353972	0	0
TCGA-DE-A4MC-01	0.0413431255338405	0.258959041513053	0.117157926510748	0.148872087273579	0	0.654632563664338	0.00332239000032827	0.000171864690280459	0	0.159420616637364	0	0.232857993110857	0	0.0634643021715825	0.0734621272727785	0	0	0.0397016879490137	0.0730285565848611	0.101190928828713	0.00436230819432675	0.134001210781809	0.0418851195431131	0.0594509234507279	0.0136799707842445	0	0	0	0.00171897778743967	8.89214044733211e-05	0	0.0824829411455271	0	0.120478847379686	0	0.0328359180341654	0.0380087120980665	0	0	0.0205413331070322	0.0377843861213626	0.0523553703598189	0.00225702307293028	0.0693311455913339	0.0216710230020415	0.0307594282563095	0.00707790653975497	0	0
TCGA-FY-A3R6-01	0.243406187655494	0.243587013913899	0.277019270537863	0.15832169413791	0.156062763322234	0.708473303715395	0.0214942711996515	0.0248889534760194	0.118345545163066	0.199754167495462	0	0.150329593894763	0	0.101313470495436	0.0103980310595753	0.00370194286251521	0	0.0782178083956913	0.0100956211490007	0	0.106604325569261	0.145111113039868	0.0117682357309259	0	0.0179769204687654	0	0	0	0.0179122572375307	0.0207412167127873	0.0986232949322335	0.16646519434004	0	0.125277211366914	0	0.0844296104894519	0.00866520224728377	0.00308501517525694	0	0.0651828336734779	0.00841318885920113	0	0.088838746124178	0.120928388808858	0.0098070627138855	0	0.014981071969557	0	0
TCGA-EM-A1CV-01	0.0561370224184416	0.079775212213295	0.347469034071533	0.117872631432036	0.255955271463816	0.576186250874333	0	0.0127177785632306	0.11927285505783	0.0557121235432246	0	0.0353545266553172	0	0.0235356168215146	0.000928240130789615	0	0	0.0360942746108394	0	0.400609545169011	0	0.300004170888146	0	0	0.0157708685600979	0	0	0	0	0.00279916167000301	0.0262517547769673	0.0122621446820546	0	0.00778147184924131	0	0.00518014967465566	0.000204304091453283	0	0	0.00794428912996891	0	0.0881734870519385	0	0.0660304133946025	0	0	0.00347114164290558	0	0
TCGA-KS-A41F-01	0	0.0474938665210311	0	0	0	0.100912977404266	0	0.00743487530006472	0.083613752157963	0.230881465279143	0	0.0193633380694064	0	0.121293594265998	0	0	0	0.105343008503728	0.0126472728137913	0.0523838110166815	0	0.324229952138537	0	0	0.0428089304546867	0	0	0	0	0.000567195807421057	0.00637877136504591	0.0176136106971989	0	0.00147720085776667	0	0.00925331163713075	0	0	0	0.00803646468205258	0.000964842021658426	0.00399628464315199	0	0.0247350307935504	0	0	0.0032658309513095	0	0
TCGA-DE-A3KN-01	0.0817776986084748	0.0883471215412934	0.294229169497048	0.0995140918297633	0.100771177647184	0.486636040708776	0.00076254815614909	0	0.162855894619282	0.222151031347135	0	0.233689792921156	0	0.0617964183921514	0	0	0.0622403704653556	0.0159117781863559	0.0654748186322782	0	0.00889464729932128	0.128017100371026	0	0.00460279109559752	0	0.033602808514192	0	0	0.000228249792721806	0	0.048746854727307	0.0664953766513407	0	0.069949217456408	0	0.0184972182743051	0	0	0.0186301042669734	0.00476279438037353	0.0195982557439867	0	0.00266239107134726	0.0383187296289525	0	0.00137773084236073	0	0.0100581635617191	0
TCGA-EM-A3FK-01	0.172241591327505	0.0678545208812345	0.457837812898371	0.175662101791693	0.190735100876608	0.62707076920258	0	0	0.202239750368022	0.0529488102404373	0	0.0517880927088712	0	0.0614909948679392	0.056896931310713	0	0.00489569412263937	0.0461217079402694	0.00869858185371505	0.12392005957725	0	0.358403281108121	0	0.0213836063294764	0.0112124895725464	0	0	0	0	0	0.027719224576452	0.00725722791607391	0	0.00709813856856058	0	0.00842803006368515	0.00779836216096318	0	0.000671009752514582	0.00632149702479068	0.0011922381404299	0.0169846331134131	0	0.0491231868111727	0	0.00293086292394338	0.00153679737023491	0	0
TCGA-EL-A4KH-01	0	0.0987639251740583	0	0.0271072924606361	0	0.297791401925926	0	0.0178606987818663	0.0296669555632503	0.0514930428700644	0	0.137241593497938	0	0.0119176525844324	0.041698845745319	0	0	0.0491589404099555	0.00258881381904041	0.112996070608717	0.00295829256408326	0.458055467019532	0.0649749946764201	0	0	0.0160938377965671	0	0.00329479406281337	0	0.00322424058049149	0.00535552405843071	0.00929560262240204	0	0.0247750617426364	0	0.00215139281817679	0.00752753922193762	0	0	0.00887424688695069	0.000467336618383697	0.0203982229778491	0.000534035484869578	0.0826888714107764	0.0117293851215737	0	0	0.00290528414107868	0
TCGA-EL-A3MX-01	0	0.111920614568848	0	0.0343977659589024	0	0.165415624954961	0	0.0129927450468348	0.111517560443879	0.129621794231735	0	0.0428824906055391	0	0.0822175241129689	0.0334496028839328	0	0	0.0811800196460899	0.00293323936418539	0.237214458267804	0.00811858724787775	0.22725156988521	0	0.00463789452827588	0.0259825137356683	0	0	0	0	0.00234871705895877	0.0201591885043424	0.0234319166756132	0	0.00775192900751987	0	0.0148625791342321	0.0060467324361166	0	0	0.0146750279715393	0.000530245864737409	0.042881596056638	0.00146760859964545	0.0410805905095922	0	0.000838398810793781	0.00469689607743524	0	0
TCGA-EM-A4FV-01	0.134334156050089	0.255416075429631	0.126212295816514	0.145430475633968	0.104986270198124	0.615971109331471	0.00888340418663842	0.0594742177192214	0.0695192254128427	0.0983040066241158	0	0.0855174282525915	0	0.0981644220114336	0.00691409512111302	0	0	0.0617460208751481	0	0.186176009942943	0.0772142550778827	0.242016767794927	0.00276601703377724	0	0	0.00285280096415889	0	0.000451328983206898	0.00578244234954941	0.038713338717968	0.045251899462115	0.0639886736087798	0	0.0556655521197739	0	0.0638978142986818	0.00450056707959676	0	0	0.0401921153786573	0	0.121186880811239	0.0502607974567704	0.157535104560858	0.00180047352339835	0	0	0.00185696347519566	0
TCGA-EL-A3MZ-01	0.0921395138487562	0.154870218471329	0.0139887184941917	0.115918039715769	0.0326944976162155	0.507639584260961	0.0104371544701845	0	0	0.154522975578624	0	0.0722383296874945	0	0.0312072456087329	0.097981647922248	0	0	0.00619011585419917	0.213427635726315	0.121810666171542	0	0.233017329002424	0	0.0505208935814504	0	0.00864600639678532	0	0	0.00312043775436328	0	0	0.0461983511204633	0	0.021597381921762	0	0.00933015485066943	0.0292939645843825	0	0	0.00185068365812779	0.0638093126098108	0.0364182213352931	0	0.0696661214430796	0	0.0151044333171531	0	0.00258493106162857	0
TCGA-IM-A420-01	0.0548213448493935	0.228834657688358	0.134456706310448	0.165521366426155	0.0282618955670488	0.550748353158295	0	0.00641003298023419	0.114985192272721	0.146134914433713	0	0.226566234061803	0	0.0865712693951425	0.0185344932338927	0	0	0.0314150814673291	0.00279878156957257	0.0346664331848744	0.120577106158626	0.200443710515031	0.00202465682979017	0	0.00887209389727016	0	0	0	0	0.00309787312115686	0.0555706246085027	0.0706248196979195	0	0.109496074174044	0	0.0418386004175977	0.00895744352339384	0	0	0.0151824392755365	0.00135260929594332	0.0167537689589046	0.0582731130007441	0.0968714490275174	0.000978486380945961	0	0.004287750359083	0	0
TCGA-EM-A3AJ-01	0.105395233356487	0.202521576894759	0.517038467556271	0.156943844002404	0.156028118839409	0.572827003249765	0.022387308816198	0.00912590653718765	0.128518878981645	0.202735861394139	0	0.137445571012298	0	0.107504428104167	0	0.013860037579426	0	0.102537050247662	0.000889019705762241	0	0.0538344145930826	0.207550618252675	0	0	0	0.0128161474388147	0	0.000794757336942505	0.0155837495424885	0.00635252066209908	0.0894616694652568	0.141123924862331	0	0.0956755174087838	0	0.0748335628921885	0	0.00964793741224386	0	0.0713757836193773	0.000618844388429194	0	0.0374740010366088	0.144475465041073	0	0	0	0.00892128810237281	0
TCGA-EL-A3TA-11	0	0.108687184234714	0.199222345047954	0.0979418906138238	0.0183978816537233	0.388811689862708	0	0	0.0488466458760828	0.134136339739496	0	0.0267382273549298	0	0.120350888791093	0.000427457490656688	0.00244161837266127	0	0.0712028637170799	0.0144918901112442	0.270583509706489	0.0555830344495088	0.162605768358688	0	0	0	0.0925917560320705	0	0	0	0	0.0115886026311024	0.031823121357708	0	0.00634349987228238	0	0.0285525976550802	0.000101411978490298	0.000579260757623987	0	0.0168924944387594	0.00343812257445177	0.0641944746927422	0.0131867743979863	0.0385773393697147	0	0	0	0.0219668934954863	0
TCGA-J8-A3YH-06	0.118909880708648	0.233775338879063	0.0935621949601047	0.0868313109984636	0.122606143753538	0.476784106153378	0.0277045431715423	0.0770654787371918	0.0451789163099348	0.105347305914671	0	0.142419850752916	0	0.0468148013779342	0.00446193625875047	0	0	0.0753476393706851	0.0240800667139927	0.0322921064394853	0.0206265941546553	0.35161227369362	0	0	0.0470484871046214	0	0	0	0.0161171650233102	0.0448329730873731	0.0262829112623481	0.0612859740611771	0	0.0828529899578982	0	0.0272345901778553	0.0025957389934385	0	0	0.0438336171195777	0.0140086196909535	0.0187859877426201	0.0119995561666906	0.20455103714406	0	0	0.0273705372460777	0	0
TCGA-EL-A3N3-11	0.858211838038856	0.440363546450085	0.304397860236045	0.245084023386488	0.0244673940545963	0.839548342893271	0.1517910988066	0.247866877196946	0.0727959679729605	0.0866101323273779	0	0.0871777128801944	0	0.117185605117185	0.029912977796343	0	0	0.0600734385563735	0.0115786680278775	0.0465233590236723	0.0200889455693712	0.0683952167250994	0	0	0	0	0	0	0.144669104019593	0.236237034464747	0.0693804020504875	0.0825464097785117	0	0.0830873596147042	0	0.11168729016118	0.0285094694641393	0	0	0.0572548100623457	0.0110354002474651	0.0443404963720039	0.0191463780094392	0.0651861327880169	0	0	0	0	0
TCGA-J8-A3YH-01	0.0658255501967521	0.0800084686092412	0.17979937161042	0.0812023646917904	0.0882673176447683	0.381961577321711	0	0.0225710715872371	0.115241213949207	0.0553556446728809	0	0.0611901508675526	0	0.069037573872813	0	0	0	0.053062295189065	0.0296647839525452	0.014997421858827	0	0.446411407967501	0.000869708439709766	0.0406794311383982	0.0909192965042637	0	0	0	0	0.00526802587891276	0.0268969816100812	0.0129198548484304	0	0.0142816125082478	0	0.0161131794019465	0	0	0	0.0123845934017845	0.00692367878726371	0.00350035691322458	0	0.104191191841528	0.000202987551999551	0.00949446707252074	0.0212203131351475	0	0
TCGA-ET-A3DQ-01	0.243993751039853	0.269881772096356	0.377435758955108	0.141521523387705	0.159198752646135	0.690011171721659	0.0631647680896905	0.0124742993844804	0.130016896913686	0.0966878231386684	0	0.201274547428868	0	0.128157181471894	0	0.0183983254968353	0	0.0962617673035939	0.00761596731315194	0	0.0715084235733335	0.125026504746908	0.016009434596438	0	0	0.0315486502810256	0	0.0018554102614262	0.0492808185039167	0.00973238250565876	0.101438496380573	0.07543532902503	0	0.157033339016073	0	0.0999875562136476	0	0.0143542763950005	0	0.0751029225124148	0.00594193747942314	0	0.0557904944511911	0.0975450187652492	0.0124904763297335	0	0	0.0246140903475671	0
TCGA-EL-A3ZL-01	0	0.126073682997554	0	0.0595302491999117	0	0.218418415450613	0	0.140286078341346	0.0591380917062413	0.104539339327593	0	0.0465847513728408	0	0.0598999509637722	0.0115298066561012	0	0	0.0548042957346617	0.0204062093113246	0.0133862529047143	0.0586332155042082	0.342805200515343	0.0390511174531076	0	0.0489356902087466	0	0	0	0	0.0289646626426439	0.0122101558176937	0.0215840854082538	0	0.00961828588951367	0	0.0123674557909801	0.0023805424178748	0	0	0.0113153632640561	0.00421324036929397	0.00276384017586362	0.0121059147622655	0.0707784913689785	0.00806282744675	0	0.0101036808130913	0	0
TCGA-EL-A3GU-01	0.0654413346306549	0.163910450571105	0.0298296152408024	0.163715971046668	0.0419048724811389	0.479642888563683	0	0.104657130000691	0.00272656389903268	0.0130251036775776	0	0.0879402292187627	0	0.0220088020878682	0.0224525500412792	0	0	0.0171440515683431	0.0252502011505043	0.291974458736115	0.00203418225231017	0.339431677253935	0.0055111260799148	0.0238928518511034	0	0.0419510721825637	0	0	0	0.0295395086900354	0.000769573539699409	0.00367633971302171	0	0.024821158053868	0	0.0062119914861755	0.00633723948911504	0	0	0.00483891408337057	0.00712687741681378	0.0824098851272432	0.000574148596649225	0.0958047003567721	0.00155551711315273	0.00674376513937218	0	0.011840703650912	0
TCGA-BJ-A0Z0-01	0.1664282352847	0.0697554025741767	0.264082518958719	0.0526369039268285	0.115076293101575	0.30583803549337	0.0382811155624211	0	0.21172540411016	0.247739749131236	0	0	0	0.0461221433737817	0	0	0.0286992309278062	0.039447413471838	0.0321189152959866	0	0	0.346493530233539	0	0	0.00937249789323124	0	0	0	0.0031943251314377	0	0.0176671909733164	0.0206723679568739	0	0	0	0.00384861098037776	0	0	0.00239477542017136	0.00329164556392925	0.00268012718065106	0	0	0.0289127674375318	0	0	0.000782077667404372	0	0
TCGA-EM-A2CP-01	0.272288744377147	0.391358269037866	0.390580354618486	0.24470832372823	0.244816859877301	0.907604782635954	0	0.0233977611488461	0.14757313836841	0.232270809539587	0	0.104868969403016	0	0.0751994608397487	0.00153885338168271	0	0	0.118116766149856	0.00147967141325011	0	0.0930196758577202	0.199451444415964	0	0	0	0	0	0.00308344948191951	0	0.0227866488203024	0.143718762573858	0.226204265207953	0	0.102129958620055	0	0.0732353704583375	0.00149866097748707	0	0	0.115031743974328	0.00144102474799533	0	0.0905901497867358	0.194242089732281	0	0	0	0	0
TCGA-DJ-A1QH-01	0.113354264167441	0.0806495309302004	0.292936733354109	0.14589394134304	0.207728002019336	0.576484635248371	0.00201940088039582	0.0043302480096097	7.08800997739025e-05	0.21256441206023	0	0.0787659140587273	0	0.037963272897922	0.058541466323236	0	0	0.0706707085397102	0.0327735283770278	0	0.00392726539421628	0.307123264247299	0.0323917070322752	0.0150621766166759	0.139772738267373	0	0	0.00402301719552834	0.000561189483145954	0.00120337158708693	1.96975087728264e-05	0.0590714373244812	0	0.0218889686685051	0	0.0105499555352961	0.0162686148884434	0	0	0.0196393191584549	0.00910773072811993	0	0.00109138312167381	0.0853492476893725	0.00900162295863447	0.00418576380382116	0.0388427040453636	0	0
TCGA-EL-A3ZS-01	0.154998493284331	0.338559647480773	0.24896681589476	0.196974591859597	0.103506790761431	0.673559402199857	0.0797176365799518	0.0429714481319895	0.0855933527795242	0.14244703430359	0	0.121983214783846	0	0.124525249964573	0	0.0198701061845777	0	0.0306947162921594	0.00770237505963599	0.0543052461512513	0.0870734885582961	0.199491914892782	0.00362421631782266	0	0	0	0	0	0.0716094625873128	0.0386007719163143	0.0768875528245335	0.127958579948693	0	0.109576159430958	0	0.111859641242255	0	0.0178490944598362	0	0.0275727208212838	0.00691895748957976	0.0487817960917926	0.0782171422632245	0.179201359057586	0.00325559304005658	0	0	0	0
TCGA-DJ-A13O-01	0.0264523252382095	0.245526004295385	0.053734637865334	0.0828825769032514	0	0.431034828846517	0	0.118837040090303	0.093203776019864	0.151764075364329	0	0.111862883508405	0	0.114221680645668	0.0134393101322367	0.0107213551585518	0	0.0851643488176723	0.00891710340428552	0.0660565680230565	0.0571904538985161	0.158093314422795	0.00473795702421501	0	0.00579013349010245	0	0	0	0	0.0532419090578702	0.0417575779649922	0.0679940285676867	0	0.0501173158316624	0	0.0511741148109428	0.00602114060832664	0.00480343010811261	0	0.0381557173695818	0.00399508106352892	0.02959496285574	0.0256227262403146	0.0708296829234358	0.00212272096992374	0	0.00259412183674979	0	0
TCGA-FY-A40N-01	0.0393692783815519	0.110984450553263	0.333268374322107	0.103401357234898	0.124098392443728	0.374830140534819	0.0262436119817264	0	0.12954226360979	0.199040125186106	0	0.0965675623275336	0	0.113095885759238	0	0	0	0.0795435452149555	0.000944668732408907	0.0472473169120833	0.0946215236424168	0.201571537196196	0	0	0.0115819594375449	0	0	0	0.0092509275062564	0	0.045663915869697	0.070162055825813	0	0.0340402654623132	0	0.0398665336594321	0	0	0	0.0280392642173859	0.000332997682141734	0.0166547769385993	0.0333542828005927	0.0710543837953821	0	0	0.00408266465804079	0	0
TCGA-EM-A1CW-11	0.14239280138622	0.0623495758175656	0.403081661207753	0.0986608587354011	0.237506435506941	0.325831137504685	0.0416823337716572	0	0.12305978946097	0.18925771329264	0	0.0450293484260862	0	0.0759283545275114	0	0.0712425676535526	0	0.137889788845988	0.0158302520465316	0	0.0783785179183051	0.188662028060488	0	0	0	0.033039305996271	0	0	0.00897981619074548	0	0.026511334415319	0.0407726565253964	0	0.00970087889681068	0	0.0163575933885552	0	0.0153481128477662	0	0.029706229147362	0.00341038374697929	0	0.0168854433167082	0.0406443253258631	0	0	0	0.00711780910688947	0
TCGA-ET-A2MX-01	0	0.0597945493764196	0.136955872459472	0.0807245199171857	0	0.364831734329886	0.00220848268638735	0.00302100978870301	0	0.0859392032233993	0	0.202281059041196	0	0.124787454981552	0.0230277482491707	0	0.00245162104763528	0.0280989852866243	0.00871442217417877	0.155114865589757	0	0.31193026593435	0	0	0.052424881997046	0	0	0	0.0002005251709351	0.000274300771298884	0	0.00780308286889412	0	0.0183666569772938	0	0.0113304151737158	0.00209086681203236	0	0.000222601577397618	0.00255132352290261	0.000791249579110954	0.0140840746131643	0	0.0283225538881793	0	0	0.00476005924271315	0	0
TCGA-EM-A2OX-01	0.0309391561284733	0.107494142006424	0.119529926893612	0.143857495694452	0.0828248944726684	0.480096781098126	0	0	0.0891110726035805	0.118889174803607	0	0.123805095800711	0	0.00597728508620856	0.0367658788823649	0	0	0.0499228763776941	0.0201591557498611	0.00274101006679629	0.0279927477952246	0.450923459059356	0.0338636524092958	0	0.0398485913652998	0	0	0	0	0	0.0291320830050152	0.0388671038018377	0	0.0404742106893376	0	0.00195408673903753	0.0120194562141356	0	0	0.0163207257638336	0.00659040657302542	0.000896087662851039	0.00915135491564238	0.147415346425736	0.0110706638806741	0	0.0130272528134759	0	0
TCGA-EM-A3O3-01	0	0.111909204230738	0	0.088713751204781	0	0.653893803988626	0.0269725104013276	0.00306123711109402	0.0964984506512466	0.0919252365067876	0	0.0997772465742623	0	0.0957061453622679	0.0440201378779727	0	0	0.0576849764161712	0.0763644322111435	0.0179111930375227	0.0431114185450902	0.250383634449758	0.0701786400769829	0.00989987789051612	0.0152718293731741	0.0012330335146821	0	0	0.0155362295851752	0.00176327979357362	0.0555833350928163	0.0529491529631845	0	0.0574719292750027	0	0.0551269653783193	0.0253557032054972	0	0	0.0332266824215569	0.0439860930006529	0.0103168894194456	0.0248322787272383	0.144221563781121	0.0404230621469226	0.00570235300621806	0.00879660972586283	0.000710230211622186	0
TCGA-CE-A3ME-01	0.128222159697707	0.0681674299997643	0.225223259740389	0.158636147816848	0.0501559114542681	0.556620486133994	0.000549232485145989	0	0.00487970655878119	0.191556839487321	0	0	0	0.0613234480900072	0.0299777508420851	0	0.0107119682679287	0.0478476940214478	0	0.251179558634711	0.0560145644393933	0.317680099404976	0.00269020687584483	0	0.0255889308923578	0	0	0	0.000141784462482769	0	0.00125969710500014	0.0494504317500243	0	0	0	0.0158306588925099	0.00773876164381945	0	0.00276529648933102	0.0123518906134399	0	0.0648420471673584	0.0144601696458919	0.0820091734443472	0.000694477377385503	0	0.00660578700314368	0	0
TCGA-MK-A4N6-01	0.0483004177176686	0.110449011241494	0.313757825695381	0.275642529265084	0.158316493758426	0.768259337931196	0.0520825546195573	0	0.0307978853847542	0.0696343383305881	0	0.113025043213016	0.000554506493977668	0.042115714209559	0.00526399234954873	0	0	0.013116184041908	0.0253520474901025	0.276625462170542	0.0405342759498495	0.273883513294793	0	0.0420175935865828	0.0149968888652215	0	0	0	0.0232829854322999	0	0.0137678868096384	0.0311293348949923	0	0.0505267157848965	0.000247886585358656	0.0188274090542374	0.00235321516168984	0	0	0.00586345896828253	0.0113333794147144	0.123662647751565	0.0181204428880834	0.122436886914822	0	0.0187835452105368	0.00670420926026653	0	0
TCGA-IM-A3EB-01	0.196814625044633	0.119099650769931	0.191923385115776	0.174745087272349	0.0659677047642935	0.716995908546543	0.00603201920275199	0.0106047649653643	0.10557888440204	0.20886471510286	0	0.132678409431554	0	0.0445470081414659	0.0304846019561676	0	0	0.0586270113333707	0.0297475171894686	0.0266097171474459	0.0679283913722619	0.253529803282296	0	0.020252807861419	0	0.0020234369169604	0	0.00249091169457385	0.00304532233502576	0.00535391657771721	0.0533025051760357	0.105447340355173	0	0.0669839584451694	0	0.0224899812636352	0.0153904415902941	0	0	0.0295984049533309	0.0150183173268615	0.0134341690956262	0.0342942952393026	0.127996935450407	0	0.0102248229082603	0	0.00102155139591131	0
TCGA-KS-A4I3-01	0.101992197104043	0.064094980378107	0.253408322992792	0.104151185895635	0.0818179182062318	0.417969849606912	0.00193504462241085	0.00102363124401472	0	0.159664642401946	0	0.241520744308043	0	0.0242943068821679	0.00806039720345349	0	0.0469391387713237	0.0433004961899539	0	0.0861899901627737	0.0190036562869994	0.305328104486048	0.00346502636107657	0.0018684394981919	0.0574063815815974	0	0	0	0.000371564640603387	0.000196556281383765	0	0.0306585878093261	0	0.0463764853366915	0	0.00466495981582822	0.00154774652498213	0	0.00901318968348646	0.00831450247629098	0	0.0165500848649892	0.00364905627325117	0.0586286879876325	0.000665349656345713	0.000358775215100669	0.0110230954333922	0	0
TCGA-KS-A41J-11	0.0450821129846088	0.187305466008911	0.267989053062764	0.109406933279811	0.116663816548692	0.391457369467553	0.0697254656663726	0	0.0479202204278504	0.161437459109925	0	0.134229622352039	0	0.120546829445964	0.00706141356535637	0	0	0.102724950606039	0.00910664184182052	0.0523424668235259	0.117626668271264	0.146868486469807	0	0	0	0.0304097754200368	0	0	0.032380896536093	0	0.02225441859486	0.0749724596390806	0	0.062336987955843	0	0.0559826223423326	0.00327935998523772	0	0	0.0477060420530636	0.00422917544476813	0.0243081345740498	0.0546264831475206	0.0682065471967873	0	0	0	0.0141224699204403	0
TCGA-EL-A3ZH-01	0.00175750815035291	0.0376964862613595	0.274676575836151	0.0900022227226007	0.0944671919681822	0.321185268287328	0	0.0154809610535506	0.215488604043752	0.0972677238236225	0	0.0531655172541505	0	0.0384864884839714	0	0	0.0481524557652807	0.0143167017230041	0.0283387858099311	0.0772388533319611	0.00675269749832062	0.354865659416173	0	0.0285700633388816	0	0.0218754884574002	0	0	0	0.00346191051837207	0.0481883690778541	0.0217513728662135	0	0.011889072180995	0	0.00860649276469229	0	0	0.0107680325867778	0.00320155448436427	0.00633722546900877	0.0172724417981522	0.00151006351711345	0.0793563884498068	0	0.0063889446166358	0	0.00489187869688694	0
TCGA-IM-A41Z-01	0.0937113545608068	0.124395515364436	0.1846689296756	0.0812320913754612	0.146348475911245	0.463605411134425	0.0447333507322931	0	0.0175616917300671	0.210884389219302	0	0.106704723400294	0	0.134271761838609	0	0	0	0.101384820885042	0.0394180068594277	0	0.0359857432995222	0.298498134310827	0.000759729009078448	0	0.00969349559435401	0	0	0.000104153121184095	0.0134937497761884	0	0.00529745860689598	0.0636129673553677	0	0.0321873236395308	0	0.0405028804370378	0	0	0	0.030582582832071	0.0118903840765323	0	0.0108550467971843	0.0900415253298171	0.000229171143641057	0	0.00292402875853365	0	0
TCGA-E3-A3E5-01	0.0691167509340469	0.109059065740329	0.107232720517985	0.0595177700826209	0.0465485290503724	0.35328340063163	0	0.00576330901076012	0.227183837717517	0.142043745291143	0	0.113358720356378	0	0.0594534194008393	0	0	0	0.0695575188003053	0.014483571838619	0.0437823300593431	0.0356369734926324	0.24466126184954	0.0126494516603465	0.00316318763182342	0.0282626728907525	0	0	0	0	0.00130412843391494	0.0514074296450497	0.0321418280276316	0	0.0256509463873893	0	0.013453190621802	0	0	0	0.0157395582799208	0.00327735990281416	0.00990711784269009	0.00806397684796107	0.0553622420140565	0.00286233300225469	0.00071576986845009	0.00639531131619926	0	0
TCGA-EL-A4KD-01	0.0536970612882522	0.116444135978522	0.114671489749849	0.0971548385310406	0.0750330367264279	0.400144177676754	0.000309971261732363	0	0.0167694649828385	0.183844854707644	0	0	0	0.0264279963501866	0.0637739356317054	0	0.0758737735118234	0	0.0687089195550977	0.207142968455272	0.0028071953673132	0.286772487083245	0.00355063424678953	0	0.0640177988463518	0	0	0	0.000118432920722196	0	0.00640722854682241	0.0702429089106127	0	0	0	0.0100975322005516	0.0243665603727277	0	0.0289896313387218	0	0.026252104718026	0.0791445846434813	0.00107256506467938	0.109569200183989	0.00135661603567178	0	0.024459734922542	0	0
TCGA-BJ-A28X-11	0.469911060966216	1.09772035048256	0.19164094859159	0.241196932875401	0.0907250309732108	1.00392949346017	0.121358771785307	0.0786050299765126	0	0.154419384111938	0	0.239282780367074	0.0136873119845308	0.0558126197304437	0.054269427200066	0	0	0.0357953658772553	0.0305238608453444	0	0.0789849846694592	0.124397669026864	0.00529317156778175	0	0	0.00756962285742364	0	0	0.180440780080742	0.11687291094478	0	0.229596540232284	0	0.355774625222034	0.0203508095489498	0.0829842993164701	0.0806898227005669	0	0	0.0532218944469372	0.0453840227697228	0	0.11743784185321	0.18495912663934	0.00787008629653403	0	0	0.0112547995766377	0
TCGA-EM-A3SU-01	0.116609923203117	0.0880551724389419	0	0.0694001300026172	0.0197633753480099	0.562499250522983	0	0	0.107622141510831	0.138729870186903	0	0.0840140990691934	0	0.0600362377756213	0.0149312075435611	0	0	0.0481791703107115	0.0434051621916608	0.0449144953162774	0.0384605641369236	0.385164163580763	0.0263958107960128	0	0.00814707758154056	0	0	0	0	0	0.0405715031644914	0.0522985260122423	0	0.0316717195773756	0	0.0226325213074546	0.00562878163916019	0	0	0.0181626320874397	0.0163629217045174	0.0169319116240824	0.0144989021560427	0.145199573825549	0.00995071930558055	0	0.0030712935018819	0	0
TCGA-EM-A3SU-06	0.214495010243431	0.541542399214278	0	0.197336796347021	0.169671875130664	0.916687295737829	0.146004340284458	0	0.0362936854869533	0.11885827913927	0	0.140093806666638	0	0.0523343678575176	0.0262030952571887	0	0	0.0420189271556887	0.00570425046925485	0.098442989874352	0.0202186636478588	0.267257261577304	0.0161444321947532	0.00330590631760827	0.0238371786868858	0	0	0.00328281538426887	0.155420832774586	0	0.0386344324548935	0.126523997094803	0	0.149129101616224	0	0.0557096523247175	0.0278930535777886	0	0	0.0447289213328063	0.00607214385927939	0.104792031779898	0.0215226584060252	0.284493913526634	0.0171856609981099	0.00351911944505485	0.0253745481490099	0	0
TCGA-L6-A4EU-01	0.0662733416097261	0.159947069767209	0	0.113207933833207	0	0.483372042155891	0	0.0341599321993007	0.0154635736801259	0.0696210419633523	0	0.235676027492491	0	0.0367369004148438	0.0417727155976617	0	0	0.049839764948552	0.079256142564569	0.0476699693708385	0.0192505435594431	0.223573428471615	0.117726207700019	0.0186017896411333	0.0106519623960547	0	0	0	0	0.0102273125100549	0.00462971646507379	0.0208441910622242	0	0.070560221555221	0	0.0109988438794695	0.0125065417085247	0	0	0.0149217758566557	0.0237288918965098	0.0142721499344864	0.0057635162687729	0.0669367640598075	0.0352466366076796	0.00556928259682162	0.00318914415971922	0	0
TCGA-EM-A1CS-11	0.0576455189996539	0.0676340856266181	0.194694708656477	0.0447656328419434	0.0582083754362701	0.305690487333473	0.0158927924098159	0	0.166130727531335	0.206954045501986	0	0.102006061547256	0	0.0879481313635315	0.000992967662742453	0	0	0.063701080987469	0.0153445772076974	0	0.0969708212170525	0.204821268312571	0	0	0	0.0392375262585438	0	0	0.00328313002802313	0	0.0343192540411325	0.0427525272895895	0	0.0210723927595837	0	0.0181683082206369	0.000205127070582775	0	0	0.0131593571736532	0.00316987983601896	0	0.0200322137715165	0.0423119385841505	0	0	0	0.00810568069870507	0
TCGA-FY-A3I4-01	0	0.160335058501744	0.0824942927644767	0.124258120352909	0.0648120063453668	0.628421620810413	0.000978931926089876	0	0	0.151326918251264	0	0.0649575151984626	0	0.0543722590156334	0.0470744046774011	0	0	0.0403157010895372	0.0877517468363387	0.0455173535977777	0.0564425090234558	0.370074624273258	0.00887015371328182	0.00536873473173489	0.0669491476657649	0	0	0	0.000489459457178846	0	0	0.0756624534247859	0	0.0324783258992486	0	0.0271857681561978	0.0235368894877606	0	0	0.0201575826113754	0.0438752902304123	0.0227583742959267	0.0282208794014717	0.185034852664335	0.00443501790664578	0.00268433168588979	0.0334741288967453	0	0
TCGA-FE-A238-01	0.0816274534668587	0.107714090760351	0.174576520808359	0.146353627850392	0	0.660625042805889	0.0145566485966411	0	0.0153215966363114	0.069093358466746	0	0.181294163270443	0	0.0638878238647786	0.0393985357037565	0	0	0.0296100635566777	0.00439470882418498	0.228158463778347	0.0498104990779218	0.281903253588246	0	0.0108510710958848	0.0117198135400621	0	0	0	0.00493366218878267	0	0.00519292483393407	0.0234177041439366	0	0.0614457477925768	0	0.0216534004261116	0.0133532842126779	0	0	0.010035692625756	0.00148949180250143	0.0773293920177278	0.0168821947080485	0.0955450297429083	0	0.0036777365901319	0.00397217811080014	0	0
TCGA-DJ-A3VG-01	0.0121146875664115	0.106449733493061	0.0744775932536014	0.0256349361468416	0.0208336287281263	0.208234969067587	0.000499269013749562	0	0.223597963058994	0.147038736874067	0	0.0796287387946849	0	0.0448355847519621	0	0	0.00402431471081521	0.0334695219054153	0.00829224211144847	0	0.0111213600086009	0.432173774656527	0	0	0.0153184941137355	0	0	0	7.79577201307104e-05	0	0.0349134173079158	0.0229591750778099	0	0.0124335273416974	0	0.0070007949056167	0	0	0.000628371461684585	0.00522605559278681	0.00129478151452967	0	0.00173653050188746	0.0674812200330263	0	0	0.00239188662635801	0	0
TCGA-DJ-A3VK-01	0.021924812678558	0.104387324523052	0.138405754351386	0.0700930315280369	0.0894448612564256	0.260616022378425	0	0	0.17062807415972	0.143704072104378	0	0.0283804666074664	0	0.0799684226176496	0	0	0.0147418805983143	0.0639201299594249	0.0439777497386538	0	0.0284036775942976	0.346030862254002	0	0	0.000419145505610478	0.0761456498206734	0	0.00367986903980964	0	0	0.0493699914373844	0.0415797273939184	0	0.00821168146156313	0	0.0231382810791081	0	0	0.00426545586061321	0.0184948243969472	0.0127246418194957	0	0.0082183973916746	0.100121511601657	0	0	0.000121276701532933	0.0220321895922106	0
TCGA-J8-A3YD-01	0.0277104071040759	0.0667815621078913	0.235763059662229	0.0799123483448712	0.0410929289615216	0.367457135999673	0.0155248359887066	0	0.113230539242706	0.165166126880842	0	0.0689231786041635	0	0.0842852426017449	0	0	0	0.0687966290157404	0.0401793812261596	0.0327944272921371	0.027311265085012	0.32803614280484	0.0190341831452079	0.0111404215343979	0.0255776265783427	0	0	0	0.00327150883695606	0	0.023860780881375	0.0348050339500879	0	0.0145240045072713	0	0.0177612128203595	0	0	0	0.014497337037345	0.00846689786870713	0.00691068548274421	0.00575523278565149	0.0691262143321633	0.00401102455504753	0.00234759243342155	0.00538990759324484	0	0
TCGA-KS-A4IC-01	0.0982410127740952	0.072161411039153	0.156259735741554	0.0685989183116505	0.0608713447409561	0.463705757004814	0.00965392728428243	0	0.0656321589082046	0.145221914121125	0	0.134301382837117	0	0.0652158180431862	0.0453534248987037	0	0	0.0625167675205932	0.00369397529322058	0.0721559771607663	0.0121362238399108	0.347744508826267	0.0122727901664112	0	0.0241011311002113	0	0	0	0.00242786561657522	0	0.0165058278628494	0.0365218508162946	0	0.0337754470327957	0	0.0164011223226907	0.0114059302150289	0	0	0.0157223382622523	0.000928997633687401	0.0181465025393583	0.00305213823434863	0.0874542464916532	0.00308648329193284	0	0.00606119207196038	0	0
TCGA-DJ-A3V8-01	0.0913761719820903	0.063005042674406	0.173052786246312	0.112066484817314	0.0186557847441932	0.519115842547727	0	0.0593840692919913	0.0691488877942896	0.0654130474287981	0	0.216858555332841	0	0.0393871820496492	0.00249765566073984	0	0	0.0558717487921053	0.0245536416561689	0.109010165087215	0.00249187493808431	0.296282881198708	0.016461999332843	0.0386807571835798	0.00395753425298529	0	0	0	0	0.0152992872613315	0.0178150253221042	0.0168525501061822	0	0.0558698885521126	0	0.0101474321274445	0.000643478156501188	0	0	0.0143943981063394	0.00632582477907394	0.0280845999602017	0.000641988852424533	0.0763322043119956	0.00424115187274608	0.00996543387297321	0.00101959084489931	0	0
TCGA-EM-A2CT-01	0.127688948083558	0	0.429687246033413	0.120174424725052	0.0722772839829561	0.501639410000698	0.00644605513540676	0	0.0680620962405595	0.120021062986475	0	0.195702206329372	0	0.0232052993131223	0	0	0	0.0925312316983089	0.0287711205342677	0	0.0777666915517913	0.387494236210697	0	0	0	0	0	0	0.000776035284085221	0	0.00819393987205562	0.0144492372085555	0	0.0235604279043039	0	0.0027936669275177	0	0	0	0.0111397589951302	0.00346373157353574	0	0.00936226813191135	0.0466501128771649	0	0	0	0	0
TCGA-KS-A4I7-01	0.00694106335390618	0.148856205431924	0.126187806808116	0.111442109317657	0.0664223924458387	0.418379424531067	0	0.00276784679588115	0.0588555279298018	0.126779454727965	0	0.26096720687046	0	0.0562978244207418	0.0405938140582981	0	0	0.101075621166096	0.0200567217928453	0.00759176984651648	0.00909927610707277	0.232095791412164	0.0722448868119963	0.00324942536083734	0.00564478324766348	0.001633823989869	0	0.00104622546179146	0	0.000986235612104451	0.0209713260502555	0.0451738923274104	0	0.0929874996658335	0	0.0200599684239616	0.0144643356398975	0	0	0.0360151353961944	0.00714658532531899	0.00270508967211522	0.00324224236490279	0.0827000740253658	0.0257422051944762	0.00115783106727658	0.00201134191015946	0.000582162063708593	0
TCGA-BJ-A45D-01	0	0.0944504857802206	0	0.0161789736447214	0	0.30375892206824	0	0.00667470368374333	0.0800254884706598	0.0695124863229688	0	0.114595132614842	0	0.022493234288833	0.0017689703951787	0	0	0.0587729751946165	0.00580770936754504	0.175632440468334	0	0.361782239251233	0	0	0	0.102934619942046	0	0	0	0.00177443183983878	0.0212743189015027	0.0184794973443164	0	0.0304644612910044	0	0.00597969782542836	0.000470270672926247	0	0	0.0156244596687317	0.00154394635426308	0.0466908808603205	0	0.0961777413399023	0	0	0	0.0273645806167736	0
TCGA-ET-A3BP-01	0.0717941974938603	0.0979461238942826	0.141704622749366	0.0801634121212678	0.0665505337091612	0.345322490774276	0.0176021685049346	0	0.115989470953703	0.0977778444034244	0	0.140194080234671	0	0.0573923522295788	0.00584913040820726	0	0	0.0879637077221892	0.0920804015109051	0	0.0179711805148888	0.231821322653575	0	0	0	0.135358340863922	0	0	0.00444019116299976	0	0.0292586350247282	0.0246647065408753	0	0.0353643084366768	0	0.0144773648270726	0.00147545781887466	0	0	0.0221890659428276	0.0232275122783634	0	0.00453327536823163	0.0584775101972666	0	0	0	0.0341444810492416	0
TCGA-EM-A3FR-01	0.052484112593823	0.0884322011164031	0.148794754246595	0.0506998302899406	0.0263958727961121	0.239592375368134	0.0591581421119544	0	0.203734153763956	0.107122915824288	0	0.00937046529478328	0	0.14068580907272	0	0	0	0.0989398947458696	0.0136815996253046	0.0450292526593485	0.0850773272122363	0.204078246524343	0	0	0	0.0331221931651957	0	0	0.00841021256208148	0	0.0289638497447745	0.0152291207970537	0	0.00133215145238325	0	0.0200005868428193	0	0	0	0.0140657822571237	0.00194504352114963	0.00640158011825504	0.0120950114476985	0.0290127676646519	0	0	0	0.00470881395352893	0
TCGA-EM-A1YD-01	0.0061483938062409	0.113568886604998	0.280262921188154	0.100669053708971	0.0695432256856128	0.400099999493002	0.0438042074399219	0	0.165486219338694	0.0796883554602947	0	0.141992211607648	0	0.0768353745030656	0.00261824097813985	0	0	0.0549092305892625	0.0189284226680695	0	0.120252358894201	0.186708043878081	0	0	0	0.108777334642621	0	0	0.0135030053366863	0	0.0510124810714395	0.0245645875576657	0	0.0437702609671819	0	0.0236851328353365	0.000807094203200498	0	0	0.0169262195805516	0.00583484115430104	0	0.0370687734990877	0.0575542821165237	0	0	0	0.0335315033882153	0
TCGA-DJ-A3UQ-01	0.164088031414333	0.154066482497602	0.0778915083547072	0.115619369901462	0	0.890349037781476	0	0.0094316515124956	0	0.0730677892796605	0	0.14700714003771	0	0.0612522624892694	0.0418357422885352	0	0	0.0377542579560719	0.0295705621334358	0.104943551254158	0.0399272347480745	0.235563566574203	0.141531429751004	0.0239089335692194	0.054205878406163	0	0	0	0	0.00426445253557673	0	0.0330370687307325	0	0.066468207635867	0	0.027694764351303	0.0189157261635161	0	0	0.0170703127502416	0.0133701142903014	0.0474494623391577	0.0180528083797851	0.106508350890188	0.0639924051122804	0.0108102501716812	0.0245087931107372	0	0
TCGA-DJ-A3V4-01	0.219937614570764	0.0568674371711068	0.19105871203087	0.0943491649054085	0.0777657602708561	0.548646950077203	0	0.0126205591591184	0.0873062651473263	0.0986164197146294	0	0.13546202596922	0	0.0320173118191639	0.00658557127679533	0	0	0.062143184411917	0.0226045581803897	0.086364832178486	0.074229319052491	0.219937415816019	0.127551805457928	0	0.0345607318165159	0	0	0	0	0.00423259653659766	0.0292801761654802	0.0330732982012312	0	0.045430324815963	0	0.0107377463556398	0.00220862370884272	0	0	0.0208411548013696	0.00758096162454987	0.0289644448359001	0.0248945197098164	0.073761101446804	0.0427774493357486	0	0.011590741103034	0	0
TCGA-EM-A1YE-01	0	0.110946500330487	0.0162025782785084	0.00770671515764439	0	0.134308989881387	0	0	0.190423088538906	0.132791536355083	0	0.0271170316888049	0	0.0939764627652907	0	0	0.0175052742036578	0.0726994524059956	0.028897938922335	0	0.0481380173007503	0.388451197819177	0	0	0	0	0	0	0	0	0.0203139029828462	0.0141658997717028	0	0.00289278340738918	0	0.0100251957991698	0	0	0.00186742292959171	0.00775541261520766	0.00308276654987973	0	0.00513525445226785	0.0414390923212912	0	0	0	0	0
TCGA-ET-A40R-01	0.159704493608734	0.133508440377605	0.0465448397109413	0.0701163184043799	0	0.437338921432984	0.0814564831717457	0.0555523086821388	0.069223422608628	0.0978312022985128	0	0.0245877425529893	0	0.166322272883899	0.0241711858140921	0	0	0.0896712867356675	0.0133872510834273	0.139779539807546	0.0309606528635253	0.203170763467552	0	0	0	0.00388588803027615	0	0	0.0358231562416548	0.0244309471268111	0.03044326721622	0.0430244752631819	0	0.0108132650564865	0	0.0731456666920498	0.0106300705879803	0	0	0.0394358851504686	0.00588748210743064	0.0614726305253651	0.0136159610836036	0.0893509972446116	0	0	0	0.00170894652734583	0
TCGA-DJ-A3V0-01	0	0.120060590696232	0.0583407666470517	0.0937496706095596	0.0185732153902666	0.346272878487673	0	0.00333661375445485	0.0793065092547244	0.104645281027951	0	0.185894398036556	0	0.0546654365232766	0.002841438893047	0	0	0.0642321384273703	0.0332459852610464	0.0396251964300019	0.0666787121307995	0.321871458626725	0.0214917559662806	0	0.0221650756677661	0	0	0	0	0.00107650852028125	0.0255870589793283	0.0337622346858126	0	0.0599760470002625	0	0.0176369854328002	0.000916747757854691	0	0	0.0207235387076578	0.0107263198657253	0.012784476931968	0.0215128891183013	0.103847011714916	0.00693399359833499	0	0.00715123012880082	0	0
TCGA-EM-A3SX-01	0.062405084123049	0.0522402330537988	0.281304968966869	0.113124726749833	0.105062587479499	0.390750133374917	0.0156286337912765	0	0.126380491997349	0.183156690385717	0	0.0617891418842543	0	0.0926269677779839	0	0	0.0495667877552691	0	0.0493699766109301	0	0.0208002986642745	0.395022361699063	0	0	0.00565864943388329	0	0	0	0.00381794166854702	0	0.0308736741120313	0.0447436141530882	0	0.0150945592950892	0	0.0226279766122693	0	0	0.0121087426370242	0	0.0120606633564651	0	0.0050813351985305	0.0965005869918408	0	0	0.00138235969630192	0	0
TCGA-DJ-A2PV-01	0.11552307198076	0.0641985658387131	0.427409519923078	0.171224088263249	0.244808502988219	0.630220070653618	0.00139978706286055	0	0.0226127486020035	0.112180679488829	0	0.125600108622723	0	0.0715811493218171	0.0154672283145036	0	0	0.0544731601229468	0.0469790364399059	0.0618267817486241	0.0498471421749882	0.33037323694688	0.0281829598384808	0	0.0794759813154377	0	0	0	0.00057643592718703	0	0.0093119882677053	0.0461962935001467	0	0.0517224490707725	0	0.0294773021363075	0.00636944456127794	0	0	0.0224321880058742	0.0193460885209569	0.0254604283807478	0.0205271818690366	0.136048552104833	0.0116058156389662	0	0.0327284143382795	0	0
TCGA-EM-A2CJ-01	0.0203735180942469	0.0927521633893583	0.0791804325779026	0.0410369806363038	0.0587641926238101	0.177932949399402	0	0.0420171299714556	0.0205054428670273	0.0871465762198533	0	0.226672906583491	0	0.125051416815145	0.000532640715821356	0	0	0.0362376492072227	0.0783217507218648	0.0838451835891844	0	0.1811989134871	0.00611939000437467	0	0.100718158479594	0	0.0116328413378665	0	0	0.00416215746088618	0.0020312401650411	0.00863261656973149	0	0.0224538974927171	0	0.0123874164619319	5.27626358781214e-05	0	0	0.00358965027157454	0.00775844183879617	0.00830558528562455	0	0.0179493080604781	0.000606178117831545	0	0.0099769983111018	0	0.00115233280803803
TCGA-EM-A3OA-01	0.0586715681564317	0.0152834959242318	0.255641662620883	0.0605291792966637	0.037776101712543	0.293791544445247	0.0700734044473146	0	0.225949850356618	0.196467745566005	0	0.010534231846078	0	0.0890813290831373	0	0	0	0.101976426634434	0.0171810117069802	0	0.0671394997208949	0.209568660490943	0	0.000414955468345722	0.0116128846792492	0	0	0	0.00630375066721329	0	0.0203262782959713	0.0176740903623252	0	0.000947651559847093	0	0.00801368924591465	0	0	0	0.00917372250580695	0.00154559086811182	0	0.00603981880857763	0.0188526387980769	0	3.73290812838249e-05	0.00104468635600726	0	0
TCGA-CE-A13K-01	0.0426233029489628	0.129091272554921	0.181423670781324	0.121037963874634	0.169067345192875	0.383306071373729	0.00344336446599466	0	0.051966494258971	0.221653555535212	0	0	0	0.0623304325064604	0.00938970878066262	0	0	0.0199015763826477	0.0519827229752332	0	0.00322508708943542	0.399266010243349	0	0.054429958381277	0.107491537752032	0	0	0.0149195516287251	0.00120673876835196	0	0.0182118343547247	0.0776792411169083	0	0	0	0.021843911702203	0.00329065532303078	0	0	0.00697457501505619	0.0182175217634401	0	0.00113024272062031	0.139924128916363	0	0.0190751637205785	0.0376707743708669	0	0
TCGA-DJ-A3VA-01	0.10282329331601	0.0430805677512874	0.33196238128813	0.107761458948234	0.11930243344683	0.511802612020593	0.064727091508493	0	0.127473118923583	0.195969695427194	0	0.079761868487921	0	0.0996075932615125	0.00406329626192365	0	0	0.0330194404795412	0.0062894311524575	0	0.0729831520582664	0.297852681779917	0.00320217669948528	0	0.0150504539597051	0	0	0	0.020567827246111	0	0.0405061470775217	0.0622717744159821	0	0.0253453120425058	0	0.031651534509856	0.00129116222616071	0	0	0.0104923322169873	0.00199854389259991	0	0.0231912917516788	0.0946463429897257	0.00101753092301224	0	0.00478246634916608	0	0
TCGA-DJ-A3UM-01	0.0328256288170306	0.106900241598828	0.245421221509288	0.134134171684094	0.146691246587239	0.530363242986667	0.0135958177081917	0.0122526454539838	0.0841467923608547	0.0667155094408583	0	0.0825973523450979	0	0.0488801623694552	0.041537562307959	0	0.0217942523651769	0.0343351159230817	0.0378644233192653	0.141469427446426	0.0110244869307652	0.346057028856274	0.0174584197533853	0.00992772526254786	0.0303432781566775	0	0	0	0.00498111046816487	0.00448901138890518	0.0308289267543362	0.0244426138682769	0	0.0302612571924216	0	0.0179082636800428	0.0152181494982507	0	0.0079847774464202	0.0125793835296181	0.0138724186668802	0.0518302658290353	0.00403904998107578	0.126785186887246	0.00639625502913351	0.00363722854275598	0.011116890775433	0	0
TCGA-EM-A3AR-01	0.0519586139005812	0.117824649400867	0.22846296564856	0.0847936267823298	0.117598774537322	0.401045519005378	0.00385805934351528	0	0	0.0853268437252226	0	0.287171464322512	0	0.0184986312883728	0.0156618566092804	0	0	0.0591121574259144	0.0768778847625502	0.117194164767373	0.111631750859655	0.151574177679415	0.0225328277184117	0	0.0505601814977786	0	0	0	0.00110367306330375	0	0	0.0244094065464662	0	0.0821509939329928	0	0.00529189399206143	0.00448037931040189	0	0	0.0169101846435852	0.0219924171769963	0.0335256747793512	0.0319344378775101	0.0433607474904109	0.00644595450162666	0	0.0144637252634903	0	0
TCGA-DJ-A4UL-01	0.00758317561184319	0.160066847962829	0.0865527772067417	0.0650046782994256	0	0.37180698373876	0	0	0.0014554225789846	0.25293738374937	0	0	0	0.0653025816892579	0.070868390603937	0	0	0.0646197509571169	0.053725517528339	0.156363189877572	0.0304342887496686	0.170283877722444	0.0178156677917757	0	0.116193928751534	0	0	0	0	0	0.000418237116849741	0.0726852830582425	0	0	0	0.0187656587735602	0.0203650759511032	0	0	0.0185694373043933	0.015438818853552	0.0449332658845033	0.00874574117773707	0.0489335805923225	0.00511959456969777	0	0.0333900369955715	0	0
TCGA-FE-A236-01	0.189490619857606	0.0461421062967719	0.31844102659686	0.124875597515699	0.0911691566867974	0.543774544163472	0.0433711873316515	0	0.0761348217224542	0.146447472760945	0	0.205666835655982	0	0.0713609308826024	0.0240087356410931	0	0.0176154436186735	0.0548148611749032	0.0104134555485175	0	0.0226325428176946	0.243155393319296	0	0.0536983634171801	0.0306799561090069	0	0	0	0.00822476629019166	0	0.014437951869388	0.027771806845808	0	0.0390019679189008	0	0.0135326472450893	0.00455293598630349	0	0.00334053356099627	0.0103949061607512	0.00197477273344905	0	0.00429195940163821	0.046111172077398	0	0.0101831772760754	0.00581804382850663	0	0
TCGA-FY-A3NP-01	0.0415897405871346	0.0694659581246253	0.307932520726241	0.054856301347002	0.144270667256252	0.33399654306299	0.0522728853044145	0	0.311402339290682	0.100471025429429	0	0.0427354617733923	0	0	0.00166225290625329	0	0.0506624068957978	0.0062676962551293	0.0399449645574797	0	0	0.380641181066058	0	0	0.0139397865213639	0	0	0	0.00757024772187693	0	0.0450978138259253	0.0145503839503488	0	0.00618902190398241	0	0	0.000240730279254062	0	0.00733701551299916	0.000907698379771704	0.00578489737424496	0	0	0.0551251000788839	0	0	0.0020187834771748	0	0
TCGA-DJ-A4V5-01	0.143465770517441	0.331639981259153	0.0189929655150155	0.19406955546611	0.0349584451503916	0.847090757114165	0	0.0311900114002239	0.064611386603015	0.105286707480565	0	0.22897597892942	0	0.0884484590514776	0.0323188803448785	0	0	0.0484574715607324	0.0223823333573525	0	0.0594526346593012	0.194086193926261	0.101546327572865	0.00330430026066305	0.0151071155466707	0	0	0.00483219930657371	0	0.0248141837091208	0.0514035982961113	0.0837641149926753	0	0.182168962146953	0	0.0703679227150349	0.0257122905105816	0	0	0.0385518487299713	0.0178069614865271	0	0.0472993927285501	0.154411308469599	0.0807883394156612	0.00262883884991463	0.012018935667568	0	0
TCGA-EL-A4JV-01	0.0339400287011647	0.109605449809697	0.128437458478096	0.0453191418972359	0.068182451268652	0.224691184106775	0	0	0.20418985871734	0.135257567883538	0	0.126440808573454	0	0.0565148233396058	0	0	0.0229509243970907	0.0576542187344818	0.0764438822653175	0	0.0183806574561628	0.210876849775175	0	0.00261482995705387	0	0.0886755789007807	0	0	0	0	0.0370737876028314	0.0245580773447295	0	0.0229572600266676	0	0.0102611293727594	0	0	0.00416709087185497	0.0104680040095833	0.0138795544129517	0	0.00333728910343925	0.038287912965068	0	0.000474762317062634	0	0.0161004057614664	0
TCGA-EL-A4K7-01	0	0.0719054943838929	0	0.0260577719547074	0	0.186672741748863	0.0058282866562395	0.0066997025820894	0.00201685201976436	0.0577910496293463	0.0485303212946131	0	0	0.0117523042590393	0.0472337243119377	0	0.0721158945288228	0.0212573020548292	0.118561556298877	0.129289504683569	0.00384322973234963	0.26559241112353	0.00571209182474564	0	0.203775769000247	0	0	0	0.000604763842981232	0.000695185072278157	0.000209275770074105	0.00599660574799401	0.00503567949524652	0	0	0.00121946107094311	0.00490113996068172	0	0.00748300282529685	0.00220573359553766	0.012302370601553	0.0134155408478183	0.000398787245632	0.0275588173148217	0.00059270705219975	0	0.0211445017096258	0	0
TCGA-FY-A40K-01	0.0757663857401874	0.146581205037622	0.178704245586997	0.140494408583098	0.350507782920849	0.636899693690459	0.00176049534652514	0.0174571215234641	0.0435201251938466	0.0514548024368042	0	0.167548312437186	0	0.0324367234240047	0	0	0	0.0227840100255094	0	0.104746580679382	0.0207755694959749	0.474941197805554	0.0483653682152111	0	0.0142096934165375	0	0	0	0.000913695791895457	0.00906023324973838	0.0225869130133558	0.0267050046750287	0	0.0869574511032973	0	0.0168346356347308	0	0	0	0.0118248844701019	0	0.0543633984441337	0.0107825053103217	0.246494132852583	0.0251015905829783	0	0.00737482044723457	0	0
TCGA-DJ-A4UR-01	0	0.117426797220585	0	0.0196653078564571	0	0.189925686542848	0.0132692191088418	0	0.172307933059986	0.191201208390805	0	0.107197866320081	0	0.124549955941106	0	0	0	0.0814155955524636	0.0118278939361865	0	0.0545671025437134	0.233811741558805	0	0	0	0.00985148358801119	0	0	0.00319384872817543	0	0.0414738401969314	0.0460213770859861	0	0.0258021038164465	0	0.0299786833809793	0	0	0	0.019596412884283	0.00284692744126226	0	0.0131340864620533	0.0562775644357609	0	0	0	0.00237121326207093	0
TCGA-ET-A3BT-01	0.066192530328505	0.0834867372991112	0.219499350603176	0.124014560517122	0.0638189261950025	0.519337709202386	0.0785297393324649	0	0.0907090974043694	0.0361470735008431	0	0.0836448638438959	0	0.116931462082628	0.0338211222216863	0	0	0.0488310592586828	0.0147491937003599	0.124493116327316	0.0563354285444276	0.195482985508576	0.0951054731213823	0	0.0232700956601599	0	0	0.00194928949320902	0.0230052947784792	0	0.0265732389107091	0.0105892886992236	0	0.0245037710018104	0	0.034255083194671	0.00990790104567694	0	0	0.0143050635611491	0.00432077772963387	0.0364702705414099	0.0165034692735918	0.0572667596254557	0.0278611576047804	0	0.00681697678785079	0	0
TCGA-EM-A3FN-01	0	0.082583005482934	0	0.00376561873630682	0	0.118274552212003	0	0	0.269626446949482	0.271724839128522	0	0	0	0.00602354964466292	0	0	0.0371458666328108	0.0657075044472553	0.0651427747956982	0	0.0230645053198925	0.226154496983283	0	0	0.0354100160983924	0	0	0	0	0	0.0197413686262929	0.0198950076108868	0	0	0	0.000441029117578909	0	0	0.00271972669757736	0.00481093780481441	0.0047695897236016	0	0.00168872492611381	0.0165584620572378	0	0	0.00259263209811278	0	0
TCGA-EL-A3GQ-01	0.14466383354605	0.0604225476933834	0.429728331401582	0.152916927319162	0.234963230533561	0.648975736819704	0.0595051449807841	0	0.0342721273872074	0.0693469677936765	0	0.186913929033171	0	0.0217830419329451	0	0	0	0.0376206562707499	0.0541491583895943	0.0542245422829234	0.0294134312268703	0.396912426650681	0.0457660123783762	0.00612260693981562	0	0.00396995473320475	0	0	0.0248641001708336	0	0.0143205366308792	0.0289764852152255	0	0.0781015936740536	0	0.00910199843763286	0	0	0	0.0157197124099184	0.0226261123941465	0.0226576113960498	0.012290340618933	0.165849025970412	0.0191232323955017	0.00255831848334084	0	0.00165883726847408	0
TCGA-EL-A3CO-01	0	0.25832692634973	0.0469463427442902	0.298923786883765	0.0558825797804183	1.13523748577075	0.0180311219089712	0.0187798979601247	0	0.0669168276872923	0	0.119773764464213	0	0.0284063282555641	0.0092780659633161	0.00766561707035175	0	0.0226535118713101	0.0115123749962278	0.311796945425767	0.0374999026466919	0.269556497822853	0.0128750487312921	0	0	0.065254095196025	0	0	0.016231398557533	0.016905437731466	0	0.0602377215284533	0	0.107818898766774	0	0.0255710342262602	0.00835200312293034	0.00690049606932124	0	0.0203924182736569	0.010363301177315	0.280675851218608	0.0337569602601545	0.242651509541324	0.0115899636450955	0	0	0.0587409497858758	0
TCGA-BJ-A3PR-11	0.224046911162258	0.311062723735436	0	0.0481079134436148	0	0.293957047189903	0.0526745533652446	0.113517079390209	0.0990282116004868	0.142722055422242	0	0	0	0.217654773659771	0.0074675614662487	0	0	0.136541681932897	0.00624223515971899	0.0560294646982564	0.0439510195992332	0.116515563339722	0	0	0.00765580036597032	0	0	0	0.0254270827369445	0.054797012699791	0.0478029402963792	0.0688948511142499	0	0	0	0.105066404636846	0.00360474443758281	0	0	0.0659114586027057	0.00301325440329914	0.0270465669582552	0.0212160548182293	0.0562444421433977	0	0	0.00369561119907852	0	0
TCGA-EL-A3D6-01	0.0530352928704095	0.20712169550645	0.0981133590509213	0.167898768687806	0.00896024479062096	0.697755156385186	0	0.0520279385470838	0.0863631614450224	0.0860772721162179	0	0.267158726103362	0	0.00210428113966106	0.0434292350669461	0	0	0.0507661144273903	0.140553518616028	0	0.00761462142626768	0.174569997317434	0.0513904537435036	0.022672381299394	0.0152722987516897	0	0	0	0	0.0235137775753962	0.0390314170738966	0.0389022107613573	0	0.120741106381443	0	0.000951019780061317	0.0196276347314746	0	0	0.0229435022095388	0.0635224893868454	0	0.00344139167413044	0.0788960739727353	0.0232256693724253	0.0102466741113733	0.00690224225561519	0	0
TCGA-BJ-A2N9-11	0.470111497365992	0.615317600954262	0	0.084186727049177	0	0.83362726998023	0	0.109866789076304	0	0.206697852468786	0	0.206997326586786	0	0.0710709632386633	0.0530199248980047	0	0	0.111388537900242	0.0179830695964933	0.021318187136122	0.0823769945679654	0.073756693564096	0.00253141685278067	0	0	0.0429922441137567	0	0	0	0.102233729679492	0	0.192337398337447	0	0.192616066316033	0	0.0661332665211176	0.0493363346214208	0	0	0.103649754114306	0.0167336853237655	0.0198370936226914	0.0766538047145564	0.0686324041621713	0.00235554518712249	0	0	0.0400053328216225	0
TCGA-DJ-A2PQ-01	0.0764879842318072	0.0576920252818846	0.330653348541193	0.109206406049723	0.165572517390186	0.442467976245088	0.0252164576035797	0	0.0859288219138948	0.133888202699992	0	0.198048711366974	0	0.0471011386178576	0	0	0	0.0315514162540158	0.00162946801952908	0	0	0.41233989716213	0.00790976970919232	0.0559504287081179	0.000435687944717606	0	0	0	0.00493814758835244	0	0.0168274708277751	0.0262193729058101	0	0.0387839474436844	0	0.00922383221826562	0	0	0	0.00617872472546477	0.000319099284183068	0	0	0.0807486642558235	0.00154897292981891	0.0109567917483007	8.53209204601385e-05	0	0
TCGA-EL-A3ZG-11	0	0.081046347956773	0.0631879583809956	0.0231199861350573	0	0.179855484668745	0	0	0.21648903840525	0.10058388523433	0	0.239576239623851	0	0.0874881627737329	0	0	0.028237844635509	0.0526262552664655	0.0267595008901003	0	0.00807656584181724	0.124761335612301	0	0	0	0.115401171716643	0	0	0	0	0.0252458492412271	0.0117295804971399	0	0.0279381610814026	0	0.0102024240305556	0	0	0.0032929536470608	0.00613700590281388	0.00312055672757596	0	0.000941847980532291	0.0145490316424533	0	0	0	0.013457496993292	0
TCGA-DJ-A2PS-01	0.101782977677993	0.150433943790696	0.31557205724981	0.165058225387414	0.225662446707181	0.534506939148865	0.0481837852099281	0	0.0802419427441602	0.153107353039958	0	0.197359056260362	0	0.0688470159480611	0.00114952217529906	0	0	0.0769504068581685	0.0271687259621092	0	0.0604789488147569	0.153605628404913	0.130758390415705	0	0	0.00214922416657886	0	0	0.0240174329776572	0	0.0399969714595561	0.076317075837911	0	0.0983745441669921	0	0.0343171169313521	0.000572984701830507	0	0	0.0383562900105804	0.013542378458653	0	0.0301460147514167	0.0765654435228094	0.0651771309454625	0	0	0.00107129083258766	0
TCGA-ET-A4KQ-01	0.0424793044829774	0.0588456908593392	0.281665677493801	0.0596564279190642	0.144605958284538	0.288798802935029	0.017780211596047	0	0.238503588453968	0.156543317052483	0	0.0858851078866284	0	0.0276892064443817	0	0	0.0528387964372849	0.0421794069757463	0.0885208026444741	0	0	0.255460821376642	0	0	0.0345987411323445	0	0	0	0.00261281204288917	0	0.0350482357770903	0.0230041280340826	0	0.0126208646606269	0	0.0040689443803925	0	0	0.00776469070220746	0.00619828745641335	0.0130081814800854	0	0	0.0375401106434327	0	0	0.0050843043689926	0	0
TCGA-EM-A2OW-01	0.0170657963277949	0.124447225546858	0.080553349462272	0.0472888794767026	0.068518142477357	0.254641267432023	0.0487096115224249	0	0.0525938859771383	0.161854330450207	0	0.0853506535155567	0	0.0565066639816729	0	0	0	0.0698827781020333	0.0229149081220154	0.0431570529384003	0.0630258784159691	0.366488851478868	0	0	0	0.0283435172043485	0	0.00117186829136576	0.00786043066903391	0	0.00848724884919366	0.0261189671447295	0	0.013773316467673	0	0.00911866674120057	0	0	0	0.0112772143948967	0.00369785430330235	0.00696439597646855	0.0101706938766204	0.0591415147439078	0	0	0	0.0045738868559603	0
TCGA-EM-A22M-01	0.346310265126072	0.247170875511741	0	0.10168370652821	0	0.771558706445455	0	0.00650711996651924	0.279358529609108	0.190602263338715	0	0.091730430021026	0	0.0863435811328014	0.00198592296786133	0	0	0.0627262716084841	0.0177209567377427	0.0289290870406764	0.0448030660393092	0.172203994091607	0.000812860752244498	0	0.0162759166939054	0	0	0	0	0.00420649411797831	0.180589879647842	0.123213849403876	0	0.0592986630503866	0	0.0558163623890579	0.00128378965288007	0	0	0.0405490745401057	0.0114556210221735	0.0187010590093949	0.0289627108046942	0.111320383205751	0.000525469637972718	0	0.0105214823439379	0	0
TCGA-KS-A41L-11	0.0376660745813459	0.1342513750752	0.188016876080541	0.0541433007155146	0.0731645195609227	0.320779518462752	0.0351348633553072	0	0.0914969213935166	0.204840796576784	0	0.184080928067584	0	0.0757742015082749	0.000135076270394776	0	0	0.0987407822820563	0.0136215906362966	0.0173213583435242	0.111656021023675	0.146075676548746	0	0	0	0.021121783993841	0	0	0.00996291999131781	0	0.025945070515204	0.0580851118336294	0	0.0521983973501877	0	0.0214867010979538	3.83025276364276e-05	0	0	0.0279991558187649	0.00386256853460645	0.00491168289377762	0.0316614296392229	0.0414215437076103	0	0	0	0.00598934004314972	0
TCGA-FE-A233-01	0.117739936657113	0.0664542838434315	0.267742721036446	0.176317578191999	0.0645725147694165	0.589039172825725	0.0440525139776733	0	0.0521694771540471	0.0664288002728007	0	0.101302811407302	0	0.0931109943009164	0.0182062662006048	0	0.0145973627310684	0.0366013664822872	0.0272156724358852	0.0916822465669982	0.0279755382583135	0.388605457771021	0	0.0380514924410816	0	0	0	0	0.0083116185411296	0	0.00984308849693296	0.0125334696742219	0	0.0191133320107049	0	0.017567738971872	0.00343507160100742	0	0.00275416088145693	0.00690577151712705	0.00513492346298464	0.0172981696537203	0.00527829132756704	0.0733202270733237	0	0.00717937437693655	0	0	0
TCGA-EL-A3ZR-11	0.0474491970199486	0.128797238649843	0.23547795674406	0.111555352482702	0.0890345421991161	0.485979070491463	0.0174733035114652	0	0.0330614337163802	0.178172118934353	0	0.143595668169932	0	0.0733660204029543	0.00560454192389177	0	0	0.0823739186628719	0.00984035315775245	0.177242220978574	0.052776808355425	0.171091243026031	0	0	0	0.0554023691603685	0	0	0.00724532421714401	0	0.0137089592818905	0.0738792620003362	0	0.0595420992593602	0	0.030421299784109	0.00232392937606376	0	0	0.0341564345492853	0.00408031308975614	0.0734936788062907	0.0218839607192896	0.0709431691393901	0	0	0	0.0229726523494189	0
TCGA-BJ-A45E-01	0.25558738849782	0.473460622327171	0	0.11586066187254	0	0.799666963513879	0	0.0104053753359508	0.136564951974318	0.213541839694174	0	0.13502308089179	0	0.0758424747985955	0.0299140798755005	0	0	0.0789242007455477	0.0184805255043502	0.0697185053678864	0.127427548494014	0.0926372927639539	0.0044733216094771	0	0.00704680294444051	0	0	0	0	0.00783105528699665	0.102778386617344	0.160710968969506	0	0.10161797891432	0	0.0570788264790816	0.0225132497196242	0	0	0.0593981244852356	0.0139083898739626	0.0524699448540174	0.0959016032699306	0.0697185577502216	0.00336660886410313	0	0.00530340344992869	0	0
TCGA-EM-A4G1-01	0.0730297000934783	0.078826654303367	0.106369528158384	0.0654161734219996	0.0649355974213333	0.317147572715465	0	0.0176047886874158	0.0663591604740175	0.0709168450083192	0	0.116890766398817	0	0.0643803342513442	0.0183197776206793	0	0	0.0448373837060854	0.14213437289561	0	0.0302783138620784	0.271265134936589	0.11671102147748	0.00610022069448712	0.0342018799870769	0	0	0	0	0.00392318328025922	0.0147879735159673	0.0158036421547195	0	0.0260488159497383	0	0.0143469970243335	0.004082516781976	0	0	0.00999189920478978	0.0316742907395864	0	0.00674744677753834	0.0604507592108285	0.0260087602420202	0.00135941897738372	0.00762180370927413	0	0
TCGA-EL-A3CV-01	0.238937622805131	0.222608788779023	0.552535058013501	0.375182076002134	0.179995788992184	1.21268936387601	0.0556229616231136	0	0.0130551697353433	0.217028417744333	0	0.106510954977661	0.0207092495211322	0.0528251689094558	0.00717610453926804	0.0358939196663032	0	0.0529568495444347	0.00918476471816295	0.0454267791422985	0.102779672065743	0.202261364850928	0.0611987037036262	0.00535696838908961	0	0.0120129508691067	0	0	0.0551677115974324	0	0.012948318784156	0.2152521334569	0	0.105639208605768	0.0205397532177851	0.0523928176142193	0.00711737120899468	0.0356001433664973	0	0.0525234204998173	0.00910959136795281	0.0450549804863537	0.101938464640211	0.200605942542303	0.0606978186263175	0.00531312390606422	0	0.0119146300312354	0
TCGA-ET-A39J-01	0.0569235620164972	0.0920720736082912	0.269164428083374	0.143947707310495	0.0902459465370978	0.508239019598236	0.0463445398943658	0	0.128834516420232	0.0227719691514761	0	0.090348126813227	0	0.0548442857608875	0.0300015870869961	0	0.0142113782487885	0.0148129485672279	0.0540454482989351	0.133331312418701	0.0234731224046123	0.375678874991373	0	0	0	0.0113018899431779	0	0	0.0106891764512909	0	0.0297151483685353	0.00525226050271075	0	0.0208384217806766	0	0.0126496076814955	0.00691974197872353	0	0.00327779561656206	0.00341654532248889	0.0124653591247902	0.0307523157673844	0.00541397860066257	0.0866487787549149	0	0	0	0.00260673417216048	0
TCGA-BJ-A2N8-01	0.0168546459670028	0.0119995453944964	0.233134365833104	0.0653001663167793	0.0573181545485447	0.393503608178265	0.00662269848204163	0	0.111215145043518	0.0690704070035242	0	0.0167963113147771	0	0.00935652207878761	0	0	0	0.0137373500325696	0	0.462548640159259	0.0118847567841619	0.296914291329256	0	0	0.00185387777210483	0	0	0	0.00132000797125203	0	0.0221669276322147	0.0137668184758077	0	0.00334776902243956	0	0.00186490201247813	0	0	0	0.0027380699266383	0	0.0921932190870007	0.00236881895409032	0.0591796882186374	0	0	0.000369506998324185	0	0
TCGA-E8-A242-01	0.0017590877667257	0.226870895660175	0.171133448768849	0.154388633170243	0.0446264970761106	0.807662944073488	0	0.0154655213852827	0.0958371062886201	0.132132636385001	0	0.163682198699283	0	0.0364524410319647	0.0416444790039227	0	0	0.0497001092910363	0.0777791080857688	0.0292775845511542	0.0591122647850546	0.251253524638072	0.026323709361786	0.00488004723552055	0.0164592692575335	0	0	0	0	0.00941180055848108	0.0583232668346252	0.080411516038856	0	0.0996115275232387	0	0.0221837399668354	0.0253434411283256	0	0	0.030245829075448	0.0473337713409665	0.0178173615854784	0.0359737530250027	0.152904516090824	0.0160197316534261	0.00296983400381149	0.0100165623732324	0	0
TCGA-DJ-A2Q5-01	0.427392036557946	0.366221562909325	0.187601886598227	0.154028156582021	0.0901299950495678	0.864478516987767	0.147379637571992	0	0.0583250687310495	0.104804246220853	0	0.182788536430542	0	0.0758264938386608	0.017528094799109	0.00844846997732054	0	0.0722261228002199	0	0.0726985440504162	0.058667758276588	0.179189578010894	0	0	0.0221174492923563	0	0	0	0.133994472594608	0	0.0530279280938229	0.0952858205474881	0	0.166187500110975	0	0.0689398564007635	0.0159361758305833	0.00768117154779586	0	0.0656664746338614	0	0.0660959901171766	0.0533394942346725	0.162915402667424	0	0	0.0201087205932341	0	0
TCGA-EL-A3CS-01	0.100516086954038	0.0291792442906084	0.209067499672127	0.117619939724656	0	0.510861109137392	0.0431715651620836	0	0.0343708651221549	0.0639097822583648	0	0.114789874527021	0	0.0677234880066084	0.00608624900117468	0	0.0347687910347005	0.025941543520076	0.0299160639705237	0.0526376987602429	0.011292046982212	0.345247956942326	0	0.123498112654062	0	0.0466459620584497	0	0	0.00613146757225651	0	0.00488154284274098	0.00907682535937563	0	0.0163031011417667	0	0.0096184692177276	0.000864403184069781	0	0.00493805851039801	0.00368436335978212	0.00424884702317715	0.00747590090410007	0.00160375978114036	0.0490340492505211	0	0.0175398939123549	0	0.00662492088633574	0
TCGA-ET-A39N-01	0	0.0907314372827966	0.0738475138210722	0.0424805466279953	0	0.236995236878117	0.0246909690286623	0	0.0450001611269053	0.052220879230518	0	0.0223660478865427	0	0.131461408507173	0	0	0	0.0848063668839507	0.00770264341259798	0.297035482358136	0	0.311107538463538	0	0	0.0236085031019765	0	0	0	0.0035225832348557	0	0.00642003207599624	0.00745018931712674	0	0.00319089401568877	0	0.0187551874979194	0	0	0	0.0120990588035504	0.00109891201587884	0.0423771221411935	0	0.0443847383209915	0	0	0.00336815121069256	0	0
TCGA-EM-A4FH-01	0.0571082851369338	0.0625873525320207	0.167575723952848	0.0340898817077502	0.0216805533933681	0.22532919605767	0	0.0619007620174272	0.148992529547322	0.0382768975539966	0	0.233930675208867	0	0.037623754853368	0.0568946170764276	0	0.0139702933290247	0.114022766480904	0.0378746688336145	0.0750283458403291	0.0150898535548013	0.0375864037464906	0	0	0.117030938902507	0	0.0117774930549217	0	0	0.00488410948972917	0.0117558460307154	0.00302013339558298	0	0.0184576569575139	0	0.00296859896598437	0.00448911338279252	0	0.00110228759709581	0.00899665299205474	0.00298839664394644	0.00591990540947245	0.00119062341954497	0.00296565187955754	0	0	0.0092340045688731	0	0.000929270718485951
TCGA-BJ-A0ZE-01	0	0.0971592460647437	0	0	0.00661630469717179	0.160181462873624	0.0525829682519757	0	0.163322532032767	0.188093950611443	0	0.0973071883524882	0	0.0222226811610293	0	0	0.0473833877287387	0.0621631746832238	0.0504141612852545	0	0	0.254901925957339	0	0	0.0616080299357418	0	0	0	0.00285930413874014	0	0.00888098955450774	0.0102279850174695	0	0.00529127311817324	0	0.00120840276481057	0	0	0.00257656654130058	0.00338024703735301	0.00274137091925435	0	0	0.0138608023870023	0	0	0.00335005993063684	0	0
TCGA-FY-A3R9-01	0.00284704294152821	0.0796178826827867	0.0697897759215346	0.0141894890955842	0.00301118293537203	0.183382522995069	0	0	0.277114841469225	0.0585170981478515	0	0.111814997931301	0	0.0581397351016122	0	0	0	0.04620037282579	0.0901653696598052	0	0.00504416023729038	0.307224600677433	0	0.00515130656012744	0	0.0338451778344186	0	0.00678233955514491	0	0	0.0244486040154953	0.00516270205221605	0	0.00986493755773598	0	0.00512940899711055	0	0	0	0.00407605242143419	0.00795488760917967	0	0.000445023714999814	0.0271050535076281	0	0.00045447675621865	0	0.00298600878365301	0
TCGA-ET-A3BO-01	0.274361604490143	0.178265537324029	0.201150874587681	0.156211771136652	0.119673601078844	0.773924582936956	0.00393718238640466	0	0.119046888241209	0.14306153814967	0	0.212229582291858	0	0.0835098479472441	0.0417412819449904	0	0	0.0484578835177347	0.0167031780778573	0	0.0425726751996159	0.224173404914934	0.0444067629411742	0	0.0201597743873083	0	0	0	0.00230831290176415	0	0.0697954631187394	0.0838749038900038	0	0.124427124491855	0	0.0489606120627335	0.0244723079079358	0	0	0.0284101539472535	0.00979283093176456	0	0.0249597417090009	0.131429614382197	0.0260350407379271	0	0.0118193831902649	0	0
TCGA-EL-A3T2-01	0.0906311765773177	0	0.420452882296942	0.110087290964677	0.159561776327764	0.317070012326718	0	0	0.152706505129268	0.0695646264339342	0	0.0687275473974419	0	0.151291556651957	0	0	0	0.106601021602697	0.0349090227722978	0.00388191178046365	0	0.354742734857462	0	0.00426225028739906	0	0.0533128230870795	0	0	0	0	0.0233345071196481	0.010629909115032	0	0.0105019982135272	0	0.023118294160745	0	0	0	0.0162893014639043	0.00533431656844338	0.000593180349471002	0	0.0542069040553815	0	0.000651298447258964	0	0.00814653212606042	0
TCGA-H2-A421-01	0.027099143816969	0.23843471525561	0.0290118919160992	0.108972354072794	0.000981669894612163	0.4830661217102	0.0147785051417569	0	0.168365513098786	0.165038224491906	0	0.024635076801152	0	0.155134265271608	0.0219298702963258	0	0	0.121295384042073	0.00728637188479314	0.00263948941030785	0.0406328597369543	0.244874890118034	0.00916566423946304	0.00239089160426871	0	0.0218329938625706	0	0	0.00793450865618514	0	0.0903946379062904	0.0886082325831757	0	0.013226454790223	0	0.0832908442945644	0.0117740423693846	0	0	0.0651229109714075	0.00391201818029086	0.00141712922742245	0.0218155878565464	0.131472156127216	0.00492100124810459	0.00128365825556123	0	0.0117220298759126	0
TCGA-EL-A3ZP-11	0.247644955130115	0.55389900631137	0.217090005389485	0.197340476433908	0.071306915908614	0.660418854085905	0.104835135237249	0.0748145554729783	0.0439156400466691	0.111613058237959	0	0.143761220529594	0	0.127731020202694	0.021930876255607	0	0	0.13589912167098	0.018236411242683	0	0.0717037251851532	0.0993961674406778	0	0	0	0.0461630684777565	0	0	0.114518381258001	0.08172490804646	0.0479719704531527	0.121922356734124	0	0.157039929652077	0	0.139529077126121	0.0239565527595111	0	0	0.148451636876556	0.0199208432434514	0	0.0783267415050245	0.108577035483341	0	0	0	0.0504269858002392	0
TCGA-IM-A3ED-01	0.0995353131908154	0.106757661115542	0.414080047348848	0.22120013196682	0.314846171781288	0.728774549058523	0.037142277498347	0.0213077351271109	0.110381959430025	0.0935395316635607	0	0.107139756465503	0	0.069122030515543	0.000740336290884787	0.00868841463403192	0	0.0327235637720717	0	0.127388471891017	0.0457519227817978	0.319129337318209	0.0104373155875151	0	0.0165073470243843	0	0	0	0.0227690935101448	0.0130621449807481	0.0676667486587782	0.0573419425730572	0	0.0656792016516959	0	0.0423734375601907	0.000453843635109874	0.00532620341512412	0	0.0200603176136587	0	0.0780921425383809	0.0280470094526121	0.19563382249654	0.00639832101350272	0	0.0101193936752894	0	0
TCGA-EM-A4FF-01	0.0964929314887202	0.138271914974808	0.121267112664929	0.12432057495934	0.0997044572279549	0.512064320182161	0.0211472345135509	0	0.219501556094624	0.0902602686629507	0	0.125029764277873	0	0.0779159495082164	0.0151785891942518	0	0	0.0285459292026852	0.0501928028476062	0.026731777723673	0.0435871959993241	0.296638183855126	0	0.00504273024582908	0	0	0	0.000228017874290271	0.00785841792868743	0	0.0815678741673509	0.0335411664846561	0	0.0464616846515417	0	0.028953955854309	0.00564043952791353	0	0	0.0106078098152115	0.0186518961397034	0.0099336620679545	0.0161972196545517	0.110232230169229	0	0.00187390373658383	0	0	0
TCGA-DJ-A3UZ-01	0.125062377809708	0.146547653099398	0.271915012660861	0.0984275033412863	0.103663001974402	0.43586542841883	0.0972040439022563	0	0.134554401899688	0.157197117499907	0	0.148349171065046	0	0.124936743145169	0	0	0	0.0774966386959944	0.00411411898655142	0.00118036780820565	0.0813189348856514	0.146239240806839	0.0258328786829662	0	0	0.00157634262172617	0	0	0.0523663614176812	0	0.072487976398433	0.0846861996512753	0	0.0799195794345476	0	0.0673066920185616	0	0	0	0.0417494666650973	0.00221638352805294	0.000635895018034931	0.0438086376180494	0.0787829048062938	0.0139168475637866	0	0	0.000849217009226627	0
TCGA-IM-A4EB-01	0.0129564883140081	0.235583071810072	0.0247385490626684	0.126403480009205	0	0.495549321453996	0.0168490801875524	0.0604366173268768	0.15871263873846	0.0984223658319042	0	0.160979636399708	0	0.129662657357761	0.0131808980173896	0	0	0.0585937364852899	0.00359399037468859	0.0890398377827361	0.0677992508479173	0.13614498894274	0.00478476531253449	0	0	0.00179953639444146	0	0	0.00851996649876841	0.0305605973259171	0.0802552038408483	0.0497686075609547	0	0.0814015420332965	0	0.0655656857544989	0.00666510030706643	0	0	0.0296287195701722	0.00181735010151264	0.0450242046758807	0.0342836130777394	0.0688435648626253	0.00241948164015385	0	0	0.000909960046678545	0
TCGA-DJ-A3V5-01	0.0957747755996995	0.12565302702142	0.168235667001482	0.131559467710521	0.0936225905087942	0.546468523999528	0	0.0240052933974394	0	0.0583919431887133	0	0.21722009110909	0	0.0690357152630038	0.0193615210463526	0	0	0.0412656299690899	0.0616670353803286	0	0.0170409311735346	0.21175049196462	0.191918582720612	0.0556547009562606	0.0326880638309562	0	0	0	0	0.00812981099758136	0	0.0197754492747164	0	0.0735653697855936	0	0.0233801481981024	0.00655711655452336	0	0	0.0139753248081781	0.0208846163270269	0	0.00577120834850561	0.0717129947056116	0.064996572989551	0.0188484344852695	0.0110703825369989	0	0
TCGA-FK-A3SB-01	0.0869013285953053	0.0299731933652751	0.36871301127205	0.140799606181459	0.148815966117216	0.498790211875903	0	0	0.231426279107258	0.0593346369131743	0	0.0417861262667087	0	0.0602842457090878	0.0211515689581467	0	0	0.0572393514556495	0	0.0101024652548999	0.00436723095095847	0.399786561253969	0.00297435895344519	0.00669160533291876	0.103402586009521	0	0	0.00145298383426279	0	0	0.057798576746489	0.0148187905823856	0	0.0104360603959134	0	0.015055954819228	0.00528259187527058	0	0	0.0142954942748542	0	0.00252308474049074	0.00109071335486333	0.0998464579389586	0.000742844394791626	0.00167122448619013	0.0258247348845237	0	0
TCGA-E8-A434-01	0.0661311204117351	0.0996387786622329	0.172052877874354	0.0935752597212601	0.022226441076658	0.472396806279012	0	0.0084741377875387	0.0544982126592129	0.0865091961601992	0	0.235982954399897	0	0.0534868872519154	0.00758439926714906	0	0.00806333408947426	0.0428804178439744	0.0264417659193918	0	0.020415960330508	0.263627405255151	0.147203848504635	0.031415982386119	0	0.0134154981448343	0	0	0	0.0026881321675019	0.017287705509818	0.0274421019357187	0	0.0748575709539818	0	0.0169668969004552	0.00240589286513393	0	0.00255781865797652	0.013602355006761	0.00838775145218842	0	0.00647626945310992	0.0836268333214418	0.0466954173116314	0.0099656525469747	0	0.00425561077838756	0
TCGA-L6-A4EP-01	0	0.117222169332287	0	0.0518297424139371	0	0.2805462834901	0	0.0324754032543975	0.0473147958586067	0.119033301317069	0	0.12739842642987	0	0.0757496902798976	0.0476048694763407	0	0	0.0756259591239671	0.0473492099210715	0.0384068797527157	0.0181664098068978	0.295481919149064	0.0447299711831607	0.00365264283377407	0.0270105216131681	0	0	0	0	0.00746769973692651	0.0108800092740405	0.0273716371115609	0	0.0292951926749783	0	0.017418596398764	0.0109467115305721	0	0	0.0173901444927675	0.0108879227673142	0.0088316392433614	0.00417735517164056	0.0679458922376034	0.0102856303714101	0.000839923055464065	0.00621105344142542	0	0
TCGA-DJ-A2Q1-01	0.370958696753469	0.150749833010026	0	0.0842631564392962	0	0.788241411691794	0.0891970479433281	0.00582223430552147	0.0786807725100197	0.0910520455727492	0	0.123422696586802	0	0.0985935375945381	0.0273703240579316	0	0	0.0400426252748503	0.0360895506965254	0.0110781061973759	0.00801511686038523	0.228443337852878	0.109470474582168	0.0273318100102528	0.0213918254593877	0	0	0.00399849449528568	0.0370056426746522	0.0024155005938663	0.032642700851729	0.0377752351782101	0	0.0512050153356544	0	0.0409040131526716	0.0113552685355773	0	0	0.0166126919762813	0.0149726593890517	0.00459603147082187	0.00332527317181445	0.0947754743784747	0.0454165845083367	0.0113392900125295	0.0088749377626442	0	0
TCGA-BJ-A0ZJ-01	0.229781332835611	0.384467521572938	0.124665975966293	0.119078346104185	0.0304864630359846	0.691428959632913	0.0645777951462281	0.0446261340090418	0	0.146105766159233	0	0.144839791950764	0	0.105125695422944	0.0365163143409067	0.00196520759801127	0	0.0373185569746891	0.00926967278631791	0.175675777146017	0.0659741983236144	0.147445717239204	0	0	0.0205593729030286	0	0	0	0.0502909519714462	0.0347532887587465	0	0.113782114301475	0	0.112796217400365	0	0.0818682534377137	0.0284376418633432	0.00153043566603216	0	0.029062400662767	0.00721890036400485	0.136810215508153	0.0513784224397038	0.114825621829942	0	0	0.0160109281044362	0	0
TCGA-DJ-A2PO-01	0.0772835540314152	0.19913030956181	0.295668431593839	0.173110219928366	0.231818180215702	0.696299759497568	0.0376584282326177	0	0.0199030080441798	0.255709677168644	0	0	0	0.0961284585616509	0.0233461256785942	0	0	0.0814541269112863	0.0117756436361047	0.212060522384984	0.0457295333693577	0.197936854285583	0.00570626997022686	0	0.0125913517567704	0	0	0	0.0215400250932251	0	0.0113842056830977	0.146261889337759	0	0	0	0.0549839572910682	0.0133536144907647	0	0	0.0465904717737575	0.00673548183805703	0.12129526344646	0.0261565695252324	0.113216748767349	0.00326389613470226	0	0.0072020539764202	0	0
TCGA-FY-A3BL-01	0.119033707699895	0.0568888811041569	0.218175094708311	0.0672772720802822	0.0166020708342882	0.429090354715728	0.0103347093190223	0	0.00555499680992292	0.365127889018675	0	0.092418301447091	0	0.0197982592919602	0.0342862227805952	0	0.0341020266786766	0.0386865287756902	0.0168336094435018	0.0848440686589886	0	0.168359375881165	0.00810856906563009	0.00269617063182084	0.118772422229768	0	0	7.68499674923817e-05	0.00140487336045409	0	0.00075513174050322	0.0496345304552505	0	0.0125631022328276	0	0.00269132359740804	0.00466077946927773	0	0.00463574033283984	0.00525894555983017	0.00228831684931235	0.0115334808335787	0	0.0228863333120337	0.00110225767557277	0.000366510385435989	0.0161456124982711	0	0
TCGA-EL-A3H2-11	0.0925383755431859	0.0276996818745125	0.328235574194336	0.0770850987867541	0.135233393566981	0.362287512083056	0	0	0.237357646687761	0.183289682343993	0	0	0	0.011225607571717	0	0	0.0524877112025055	0.0190778837908144	0.0944384793146766	0.00778239111757448	0.00562131504543413	0.32212734930346	0	0.0195377944394318	0.0294498521689051	0	0	0.0176042870137264	0	0	0.0492800713818416	0.0380545086940012	0	0	0	0.00233065481630123	0	0	0.010897471351035	0.00396094032842588	0.0196072680478754	0.00161577600362709	0.00116709451144511	0.0668799130309902	0	0.00405642673853067	0.00611436301851049	0	0
TCGA-EM-A22K-01	0.0780782846766079	0.119323202157167	0.139501267724563	0.0618613436891551	0.113268077116215	0.330858278872835	0.0109131790934591	0	0.179168857226023	0.080588785220158	0	0.0959597777085429	0	0.0668725177626072	0	0	0	0.11403788668563	0.0424290440418585	0	0.00817565537966306	0.294573727148926	0	0	0	0.0942843243431691	0	0.0129962453899633	0.00239001245729371	0	0.0392384104633571	0.0176491377026688	0	0.0210154220102567	0	0.0146452421548749	0	0	0	0.0249745713369133	0.00929206264670248	0	0.00179048818282901	0.064512354415529	0	0	0	0.0206484936953665	0
TCGA-FK-A4UB-01	0	0.109984974769825	0.0232236113837001	0.0459778149001632	0	0.190041705101708	0	0.00557088361705666	0.22306316796741	0.130851546283792	0	0.215885778628427	0	0.0729477128530201	0	0	0.000483285731343283	0.0793135823087669	0.0113705064196177	0.0132155563774727	0.043359823734306	0.203938156078787	0	0	0	0	0	0	0	0.000932473177907428	0.0373370609416115	0.0219023705366537	0	0.0361356854496681	0	0.0122102327567692	0	0	8.0893986074885e-05	0.0132757733297888	0.00190323348760238	0.00221206413564022	0.00725771267366669	0.034135852329265	0	0	0	0	0
TCGA-E8-A417-01	0.208670525159155	0.0718951376970971	0.177327190652509	0.112424491869059	0.0607280804952639	0.552516636354009	0.0144662381763841	0	0.0996607930666724	0.143859165320673	0	0.166098029286087	0	0.064895322607253	0.0008057054011557	0	0	0.0839228909623414	0	0.136120785223637	0.047452742156216	0.217642141499594	0	0	0	0.0250761862999867	0	0	0.00575943404442414	0	0.0396778870556362	0.0572745564014639	0	0.0661285009218036	0	0.025836732797491	0.000320774970010374	0	0	0.0334121662744404	0	0.0541936801407425	0.0188923295291757	0.0866497249644654	0	0	0	0.00998356582544285	0
TCGA-ET-A3DW-11	0.0965536504060116	0.0482589049213442	0.287453232545627	0.0581626488935211	0.087320284485869	0.328010498715397	0	0	0.187333160612577	0.192376271711966	0	0.20424620550738	0	0.128465125312067	0.0088798242989043	0	0	0.0439412096504625	0.0380647431094829	0.0228432379908026	0.0058127557446873	0.11625177697856	0	0.00318013102966489	0.0486055580534448	0	0	0	0	0	0.0262379145985946	0.0269442536039489	0	0.028606758566747	0	0.0179928474799323	0.00124370971398394	0	0	0.00615441335851976	0.00533135444711542	0.00319942783006571	0.000814135566350742	0.0162822438180416	0	0.000445409697331963	0.00680770279566666	0	0
TCGA-EM-A1CT-01	0.15593936794478	0.168288939531847	0.110124372030693	0.101766496550216	0.118677413049706	0.561253047250932	0.000171693255353588	0.00767435852016776	0	0.0641167340543995	0	0.135147623505321	0	0.0163220484393716	0.0926832472328783	0	0.0215412724207557	0	0.0287375807216019	0.279317800124064	0.0256772765574699	0.283664257156477	0.0134593753875373	0	0.0314867326246025	0	0	0	5.58433516677477e-05	0.00249609048872372	0	0.020854012699646	0	0.0439568592891165	0	0.00530875769732906	0.0301452911372402	0	0.00700631395616369	0	0.00934691827592031	0.0908483103035522	0.00835155220113801	0.0922619985003888	0.00437767128036905	0	0.0102410818596392	0	0
TCGA-EL-A4K4-01	0	0.126194681695163	0.251793196031418	0.169498523154386	0.14940993890047	0.698727591518375	0.0360993897001443	0	0.0198540536377172	0.0742604089779007	0	0.148103231160115	0	0.0219219510939385	0.0169780301802916	0	0	0.0418089305111105	0.0143010621954354	0.0545441919279392	0.0162474552463743	0.440717221297541	0.0210954153060625	0.0194129830338907	0	0.0742149045770436	0	0.000440771154495143	0.0129569581165018	0	0.00712610776978466	0.0266538857535619	0	0.0531578893438338	0	0.00786832698601072	0.00609383227179219	0	0	0.0150062526272024	0.00513300267475168	0.0195772509224975	0.00583161097391539	0.158184241479032	0.00757166297938193	0.00696779669063153	0	0.0266375531058103	0
TCGA-EL-A3CU-01	0.394285884953813	0.272732086393163	0.210543007557361	0.170898192796552	0.208996183390709	0.865895716383803	0.0727105179356285	0.0772043967030722	0.0414178221858574	0.0672740092804492	0	0.310662045690776	0	0.0474663370416251	0.0070668740214527	0	0	0.0354303092419556	0.0214341820395789	0.0562664792028857	0.0615385473832493	0.150198097244591	0.0440263549141234	0	0	0.00730402711475573	0	0	0.0547144150151007	0.0580960433529314	0.0311667689412542	0.0506234609243046	0	0.233772122382811	0	0.0357182555959973	0.00531779842926592	0	0	0.026661186015673	0.0161291483669666	0.042340332347388	0.0463075455456724	0.113023552306346	0.0331296808600108	0	0	0.00549625531745072	0
TCGA-DE-A69J-01	0.175575875884898	0.08152580948809	0.222101986986531	0.138659781532349	0.0709979834393886	0.790338103734582	0	0.00197664302469527	0.00322469265866019	0.0628440323841567	0	0.220278871667453	0	0.0381067682682243	0.0734978686980366	0	0	0.0600698301587198	0.0790951255915825	0.00277340267391896	0	0.218659148178407	0.0451506461115235	0.0848032538839896	0.107573227331	0	0	0.00194648936963264	0	0.000598784518163163	0.00097685622326156	0.0190373442146331	0	0.0667290837976449	0	0.0115436842116506	0.0222647111008615	0	0	0.0181969550689494	0.0239602882638416	0.000840146937523537	0	0.0662384209228471	0.0136774862931115	0.0256894517022978	0.0325871602964725	0	0
TCGA-BJ-A3PU-11	0.0495802988041961	0.0782154337128829	0.267693643487697	0.066711169569032	0.116252120267379	0.295520190552355	0.00634893562564226	0	0.122496723515134	0.204712497232071	0	0.0662586156031349	0	0.12207919689011	0	0	0	0.0583246883504019	0.0414024084110361	0	0.0739659893973282	0.286605316604173	0	0	0	0.0178056283709678	0	0	0.00144615865436633	0	0.0279022669764446	0.0466293512779404	0	0.0150923676078559	0	0.0278071628869074	0	0	0	0.0132851800356095	0.00943062818173909	0	0.0168479509012022	0.065282873135542	0	0	0	0.00405576069492763	0
TCGA-E8-A2JQ-11	0.800305881200758	0.951106036454744	0.14704357246476	0.248162706856067	0.0422401980123676	1.12887139768736	0.151949198779552	0.0829723876381348	0	0.216297334498183	0	0.0928343096151071	0	0.0878370834882261	0.0585219008654655	0	0	0.0648306311200252	0	0.0406080416897222	0.0899198141033881	0.0970630853964828	0	0	0.0149680421698329	0	0	0.00219817063587982	0.185961825901253	0.101545100787004	0	0.264713783184944	0	0.113614536048681	0	0.107498720351985	0.0716215658099185	0	0	0.0793424554669838	0	0.049697830851025	0.110047653753193	0.118789889863955	0	0	0.0183185201003091	0	0
TCGA-DE-A4MD-06	0	0.130255008507187	0	0.0623208851378862	0	0.256689638559515	0.13997350986749	0	0.127993964037175	0.100141035212283	0	0.0519484976761454	0	0.192748838018892	0.0123513557450479	0.0163077341620832	0	0.0320727189987231	0.00482766564160202	0.040125001861101	0.0497875333244208	0.222255485519676	0	0	0.00946665993536133	0	0	0	0.0414618964849749	0	0.0379134058482554	0.0296630215231478	0	0.0153877918417373	0	0.0570946058086569	0.00365862536300676	0.00483055391247158	0	0.00950033871677315	0.00143001467410272	0.0118855251625779	0.0147476872937857	0.0658348421966299	0	0	0.00280414254575732	0	0
TCGA-DE-A4MD-01	0.0159973380634818	0.0457239003590389	0.198498877320018	0.10054232202453	0.0160921445606573	0.366923079485854	0.0549001183127419	0	0.184622466746515	0.0125834590320512	0	0	0	0.0596765987428257	6.00059245548908e-06	0	0.0156824032295589	0.0140993621732252	0	0.184354674720231	0.0064794440093508	0.401955830699129	0	0.0502608922286506	0.0068588998415803	0	0	0.00851984967168485	0.00395986825236965	0	0.0133165586379805	0.000907627186560158	0	0	0	0.00430438906205912	4.32814286929964e-07	0	0.00113114966921987	0.00101696714623396	0	0.0132972431760888	0.00046735317544261	0.0289925082451221	0	0.00362524740544709	0.000494722790470805	0	0
TCGA-EL-A3GX-01	0.032562010114224	0.196861184994674	0.0969578308447853	0.258158038288014	0.0940081972999448	0.846526317171922	0	0.0237591353285129	0	0.0327351661850138	0	0.0676925081117491	0	0.0273236096006301	0.0186406308499534	0	0	0.0319391883732693	0	0.483648251976853	0.0381887973407254	0.259845716814588	0.00276385906125223	0	0.013463136357453	0	0	0	0	0.0116905419318329	0	0.016107144794624	0	0.0333076980121261	0	0.0134444204028696	0.00917201209446701	0	0	0.0157154886229518	0	0.237976260154876	0.0187905717302029	0.127855547191677	0.00135994049457136	0	0.00662445656984439	0	0
TCGA-ET-A3DV-01	0.0631792309962948	0.0685313863935653	0.149679869410343	0.0551556410896087	0.0444840527820231	0.205938656663212	0.00334932517015326	0	0.357132344476796	0	0.0274395621374798	0.0205518522320866	0	0.0430243704536782	0	0	0.0106641049274965	0.0130362538746145	0.0655315317513092	0.0763739822355691	0.00588654063307225	0.346202982731246	0	0.0308071493764991	0	0	0	0	0.000185490229252168	0	0.0197784798683293	0	0.00151964064785842	0.00113818981090808	0	0.00238274874294088	0	0	0.000590592781315404	0.00072196564888355	0.00362922625611768	0.00422969605937916	0.000326004707235042	0.0191731968000182	0	0.00170614225557296	0	0	0
TCGA-EM-A22O-01	0.190080635139658	0.0388301210071098	0.123128851115289	0.0526670805765185	0	0.500368077200014	0.0434846201327483	0	0.00431915992065979	0.150573953016309	0	0.0795615789506687	0	0.109843463478464	0	0	0	0.12662966577801	0.0203693694387845	0	0	0.378840719553428	0	0.0297451340064499	0	0.0563952509897858	0	0.000237084734692061	0.00522601449172144	0	0.00051907990154964	0.0180960914028176	0	0.00956177065158038	0	0.0132010704062013	0	0	0	0.0152184488772697	0.00244800620424755	0	0	0.0455293638163665	0	0.00357479267155504	0	0.00677762385958921	0
TCGA-FY-A40L-01	0.104627458440559	0.115059276832421	0.116874908272289	0.10784562502915	0.0542392188081682	0.567888051879447	0.0566198844713559	0	0.0628214324894883	0.120167016061386	0	0.12237102665941	0	0.0862453993354129	0	0	0	0.0540368556460444	0.0197183509474818	0.0510774239785371	0.0703767667767369	0.294589795365728	0.0600037918939441	0	0	0.00197225637447552	0	0	0.0191371961494763	0	0.0212332838042195	0.040615762086682	0	0.0413607050254343	0	0.0291504502257806	0	0	0	0.0182641472241514	0.00666468950527574	0.0172638762974117	0.0237869434518843	0.0995696609095008	0.0202809374464141	0	0	0.00066661134065873	0
TCGA-EL-A3ZM-11	0.0357931509472529	0.0389231939251538	0.179596638749008	0.0472262354518466	0.0301019386476568	0.267828796570227	0.0730009307941314	0	0.23588974225104	0.151552233482743	0	0.0445514218834472	0	0.0978957072485442	0	0	0	0.0731920410929229	0.0180634221963414	0.00175386266163371	0.0169639589120141	0.219295234865142	0	0	0	0.0678414446120397	0	0	0.0110525693117854	0	0.0357144449777128	0.0229454822932006	0	0.00674522465602562	0	0.0148217163523862	0	0	0	0.0110815040089271	0.00273485863346221	0.000265540294078242	0.00256839645245166	0.0332019846421753	0	0	0	0.0102714069619301	0
TCGA-DJ-A4UW-01	0.057631646409429	0.155908493556764	0.101921635136807	0.0920704547646346	0.0122208398163215	0.52417530892176	0.025952237057591	0.0397148635183683	0.0725214307876613	0.073922696320329	0	0.142302474404621	0	0.0534333784289269	0.0117246940461009	0	0	0.0426338580641776	0.00620316782423767	0.1166665120094	0.0271014671468667	0.239277860113864	0.11858915184	0.0059315259154221	0.0240246825224337	0	0	0	0.0101903799395826	0.015594399342251	0.0284761938575252	0.0290264134067084	0	0.0558763499773771	0	0.0209810979468914	0.00460380686027149	0	0	0.0167405688765905	0.00243572979152816	0.0458101581364029	0.0106416354988521	0.093954609781023	0.0465651000058575	0.00232906714613843	0.00943350826705857	0	0
TCGA-EL-A3ZT-11	0.0451925874667478	0.10808277879106	0.271779743372422	0.0664483549927862	0.127347360981727	0.2845656319146	0	0	0.107747388746188	0.408380190905522	0	0.1402768478705	0	0.0784104026583095	0	0	0	0.0570827330074598	0.0612426459730482	0.0302843965283761	0.00887550067723045	0.107699893633366	0	0	0	0	0	0	0	0	0.0223765762274552	0.0848108764204595	0	0.0291321730934518	0	0.0162839802664935	0	0	0	0.0118547293004174	0.0127186445252526	0.00628935063118794	0.00184323091048371	0.0223667126193914	0	0	0	0	0
TCGA-J8-A42S-01	0	0.0750726278953088	0.270318498934797	0.123275604735345	0	0.491027044668348	0	0.0316198503899339	0.0428899841847554	0.0651082257792675	0	0.144752164884144	0	0.0183313652263377	0.0634673226197238	0	0	0.0310440519571124	0.0324837711833923	0.333869565519398	0.0256345747485823	0.20312446967158	0	0.00176407859755544	0.00591057523821732	0	0	0	0	0.00826116794184327	0.0112056622028188	0.0170105165244301	0	0.0378187097442431	0	0.00478934861710325	0.0165818055593204	0	0	0.00811073182353377	0.00848688041913829	0.0872285136524251	0.00669742343825857	0.0530693642240944	0	0.00046089242603299	0.00154422788449872	0	0
TCGA-IM-A41Y-01	0.0135481227507568	0.0563105281941255	0.171994992848622	0.0729916160238091	0	0.345370701462423	0.0575634222358035	0	0.175029099760827	0.0082103373017661	0	0.180623641430371	0	0.028990488082338	0	0	0.0915603448273669	0	0.0253186022554731	0.0761768876801922	0	0.250046274372638	0	0.0562140871836642	0	0.0502668148695606	0	0	0.00584767266361929	0	0.0177806121014931	0.000834060296171361	0	0.0183489425988088	0	0.00294504527492505	0	0	0.00930130462579638	0	0.00257203085813567	0.00773855143396929	0	0.0254013522215374	0	0.00571059829604371	0	0.00510643508990529	0
TCGA-E8-A414-01	0.11966923627664	0.182376105425431	0.196744141617403	0.214211368085941	0.125210664893579	0.797032366673066	0.0313843631851678	0	0.00323359851450881	0.0606102118271944	0	0.100765863940122	0	0.0766368817719561	0.070240616263147	0	0	0.116759868080513	0	0.1433153880627	0.0432194636238014	0.269959306282237	0	0.0244264538593922	0.0594479845892604	0	0	0	0.0209183210756561	0	0.00215525966090742	0.0403979479839812	0	0.067162512838926	0	0.0510800518616387	0.0468168098513102	0	0	0.0778228442887032	0	0.0955226424347088	0.0288066579992798	0.179933408648611	0	0.0162807319541836	0.0396232997178196	0	0
TCGA-EL-A3MY-11	0.0914441548450906	0.0806179150614421	0.316237385028296	0.0824698835214321	0.143594903708649	0.359820743273488	0.0840535105268696	0	0.137133716919285	0.197153976318874	0	0.116408913985782	0	0.0500840446169702	0	0	0	0.121134161674426	0.0330185299859554	0	0.0109748320180219	0.248352735338577	0	0	0	0.00168557861523812	0	0	0.0162426027305663	0	0.026499886452379	0.0380982744685633	0	0.0224950002958329	0	0.0096783017717428	0	0	0	0.0234081129133676	0.00638054094287617	0	0.00212078990378925	0.0479919850089361	0	0	0	0.000325723264225814	0
TCGA-H2-A2K9-01	0.131261887944733	0.144661630077984	0.162665595324102	0.12330493748761	0.351025108165976	0.200572304159129	0	0	0.15661665838287	0.142797679100773	0	0.117538229201629	0	0.160043958282162	0	0	0	0.0454082741546492	0.0307869063172878	0	0.00974528175706976	0.20464386699784	0	0.097146524694328	0.0352726211113908	0	0	0	0	0	0.0181563763875795	0.0165543591326555	0	0.0136260622040432	0	0.018553699045381	0	0	0	0.00526412531830896	0.00356908814603445	0	0.00112975851618428	0.0237241115535699	0	0.011262077005778	0.00408911153952282	0	0
TCGA-EL-A3ZQ-01	0	0.0746364601261557	0	0	0	0.233165131031569	0	0.0342157089686502	0.218064381237111	0.31732375943982	0	0	0	0.0937697184653507	0.0145372374898176	0	0	0.0835254441408105	0.0158747149368685	0	0	0.218822908889711	0	0.00386612643186071	0	0	0	0	0	0.00675411185817109	0.0430454685158731	0.0626390693372929	0	0	0	0.0185099530746089	0.00286962132525118	0	0	0.0164877540093453	0.00313363667251286	0	0	0.0431952003427914	0	0.000763165550728299	0	0	0
TCGA-ET-A3DO-01	0.236536389108964	0.206149809526199	0.129366022756797	0.235514499939969	0.0142994488869891	0.770792068876679	0	0.00953882715077423	0.164602189032448	0.112717268025293	0	0.162580020118436	0	0.0846106802451633	0.0181885551738526	0.00864161683169894	0	0.0959767360915272	0	0.0879799601104592	0.106993069727547	0.130082608115796	0	0	0	0.0180884693770036	0	0	0	0.00717696241159435	0.123845804613007	0.0848078681968228	0	0.122324335562739	0	0.0636606222275112	0.0136849714058771	0.00650190617737217	0	0.0722123817140866	0	0.0661956503358052	0.0805010120844227	0.0978734569871572	0	0	0	0.0136096673888774	0
TCGA-DJ-A1QF-01	0.0754485329983252	0.0724597792441291	0.308333533091361	0.119621160221838	0.248636625328908	0.489893600093987	0.00179357099405462	0.00270852176388842	0	0.091566209131179	0	0.117960311598954	0	0.00958101406993344	0.0248334372969652	0	0	0.0467168078294224	0.0577128635084524	0.0213646029882277	0.0149892638786377	0.460003198082411	0.000438245524139169	0	0.150331953333735	0	0	0	0.000372768244876691	0.000562927761143453	0	0.0190307354328245	0	0.024516374576534	0	0.00199127763039593	0.00516127706465527	0	0	0.00970942467208805	0.011994798593514	0.00444032914493398	0.00311530550313037	0.0956051281801799	9.10831048226956e-05	0	0.0312443603174118	0	0
TCGA-BJ-A2N7-01	0.0233723604168661	0.0845983942216036	0.162306555317267	0.0472870070163796	0.104584061060941	0.241766142443435	0.00449830206257517	0	0.285436150507634	0.101494124583053	0	0.0441840631604792	0	0.0400389516627987	0	0	0.0222306169090612	0.0186742135518333	0.0262143807786948	0	0.00926426660054746	0.372470491168584	0.0196099411942818	0.0219899546222737	0.0313774658871556	0	0	0.00251707731102772	0.000661233341368019	0	0.0419580314798465	0.0149192513516655	0	0.00649488969669008	0	0.00588557402872777	0	0	0.00326781636603473	0.00274503856177895	0.00385341454465748	0	0.00136181205138928	0.0547517494401865	0.00288258697605161	0.00323243992269675	0.00461236847228247	0	0
TCGA-EL-A3TB-01	0.0169606496368494	0.0791774395136671	0.192025450570185	0.0758806560923243	0.0450593248223854	0.356565082874364	0.00881435910467249	0	0.190639579622892	0.0930219621247431	0	0.119497601583114	0	0.099205645356579	0.00235073515929879	0.00256562732032749	0	0.0708489566071755	0.0190656666781747	0.0346173130988362	0.0286533202555514	0.304005656128172	0	0.0123178883949091	0	0.0126646066442389	0	0.00173108192131525	0.00235909420470448	0	0.0510231909245967	0.0248965998721781	0	0.0319825974892913	0	0.0265516142756892	0.000629155860935722	0.000686670065394501	0	0.0189621685430023	0.00510277641688851	0.00926505282393296	0.00766883683291055	0.0813647337319373	0	0.00329678638929317	0	0.00338958281418872	0
TCGA-BJ-A28W-01	0.570556111865375	1.00793459436091	0	0.105896347793941	0	0.709830457707932	0.0421157648102937	0.160037570416304	0.0179318788408908	0.272701275276786	0	0.0396180993678401	0	0.128445676017051	0.0393062339909308	0	0	0.0356563364204103	0.00938730736109141	0.0693110898665053	0.0460233930507437	0.131444591147565	0	0	0.00802078343358681	0	0	0	0.0376590553065771	0.143102321484253	0.0160343192166106	0.243843901543313	0	0.0354256939641352	0	0.114853495806267	0.035146830324115	0	0	0.0318831665846409	0.00839393820066102	0.0619765586212005	0.0411531765385553	0.117535064365416	0	0	0.00717202046046417	0	0
NA	NA	NA	NA	NA	NA	NA	NA	NA	NA	NA	NA	NA	NA	NA	NA	NA	NA	NA	NA	NA	NA	NA	NA	NA	NA	NA	NA	NA	NA	NA	NA	NA	NA	NA	NA	NA	NA	NA	NA	NA	NA	NA	NA	NA	NA	NA	NA	NA	NA
TCGA-DJ-A2PW-01	0.0309709189436576	0.145557458463069	0.243105014801787	0.133175873899049	0.149060265649871	0.571079374887419	0.0557864220768169	0	0.0815683140262649	0.032422249996494	0	0.178009912531541	0	0.0213433801361237	0.0541366926587078	0	0	0.0461366771970916	0.066275410778736	0	0.00460610767678841	0.333726553090869	0.0187746336668622	0.07332460283881	0.033889043324895	0	0	0	0.0198799177577692	0	0.0290674919472191	0.0115539165169008	0	0.0634351924617397	0	0.00760587659116559	0.0192920240744385	0	0	0.0164411574384887	0.0236177490255496	0	0.00164142166478958	0.118926007118627	0.00669048415966744	0.0261297824773459	0.0120766195268932	0	0
TCGA-ET-A2MZ-01	0.117271326746505	0.0646802081563362	0.326452058152519	0.125839272472206	0.135166664611122	0.583359279951931	0.039811917180415	0	0.083375176211591	0.0192193880733076	0	0.140934490701585	0	0.00721405970173219	0	0	0	0.0341132692722768	0	0.313090077099382	0.00174332216791705	0.334734997077355	0	0	0.0257633025144388	0	0	0	0.00908878205793085	0	0.0190339692056205	0.0043876517851047	0	0.0321743578594181	0	0.00164691934037782	0	0	0	0.00778782062401552	0	0.071476273357087	0.000397988249828677	0.0764176571002926	0	0	0.00588158165267828	0	0
TCGA-EL-A3N2-11	0.0770834104868896	0.0500210621258916	0.405001333445425	0.114313108844294	0.190561958799255	0.326126440874399	0.0425550615901217	0	0.133537764545079	0.163891274930356	0	0.154043213562159	0	0.0327903117211383	0	0	0	0.103223484792706	0.0875727913742181	0	0.0274400608512799	0.21616172338806	0	0	0	0.0204784751936273	0	0.0183058380512562	0.0094341690052946	0	0.0296044181874701	0.0363335859099096	0	0.0341503373878665	0	0.00726939007850763	0	0	0	0.0228839476307067	0.0194142948739513	0	0.00608327568832929	0.0479215903988277	0	0	0	0.00453993928638232	0
TCGA-E8-A44K-01	0.00154018245586048	0.13360183262962	0.0411559885398423	0.0828118400432164	0	0.439547789281903	0.047688480307614	0.0223485904730509	0.0581150547571577	0.141541062873478	0	0.157199197732469	0	0.0650334094079758	0.0174532864678008	0	0	0.0395742859346463	0.0488371895474707	0.094723547670157	0.0543411314421083	0.233071041070535	0.0144208597922847	0	0.00565286252325224	0	0	0	0.014338920657307	0.00671975000101984	0.0174739717806627	0.0425584136295001	0	0.0472664846759293	0	0.0195541751710264	0.00524783528971227	0	0	0.0118991534732524	0.0146843133085799	0.0284813738173192	0.0163392326018885	0.0700795484332671	0.00433604851817231	0	0.00169969658678003	0	0
TCGA-FY-A3WA-01	0.0910460191929657	0.0665510999996192	0.306268018536583	0.116926272836961	0.0583800773698991	0.332643173453088	0.026497467706102	0	0.118884684342329	0.128412112478766	0	0.0393934724069807	0	0.0508313999558234	0.00358342729293968	0	0	0.119908935229787	0.128952047389904	0	0	0.136123312916007	0	0	0	0.0340856858048715	0	0.21332745447649	0.00503972796255628	0	0.0226114613911479	0.0244235457202246	0	0.00749250406241388	0	0.00966795886213125	0.000681555646385659	0	0	0.0228062704157478	0.0245262394983549	0	0	0.025890189736909	0	0	0	0.00648298115801305	0
TCGA-EL-A3T0-11	0.144157408597304	0.202174489003897	0.30877371807584	0.0944274806663116	0.0973091064677124	0.489802560482013	0.14131066368027	0	0.0556090158177045	0.114625213431283	0	0.209441628875587	0	0.106367654802842	0	0	0	0.0736086905897812	0.0159033690642826	0.00670540435239689	0.0424444074124164	0.205154819717367	0.00441308935973114	0	0	0.0244160428963375	0	0	0.0813504585937507	0	0.0320132877512558	0.0659880396580675	0	0.12057244735756	0	0.0612342853143161	0	0	0	0.0423754342383737	0.00915533430295319	0.0038602020889113	0.0244346174436811	0.118104594742317	0.00254055025912001	0	0	0.0140559546953644	0
TCGA-FY-A3R7-01	0.147504605416766	0.126375405735064	0.267154027939703	0.119313630458172	0.128091175822791	0.53765898522711	0.0623470599869473	0	0.0674079753142394	0.128926500358409	0	0.23138964458438	0	0.083652720422242	0	0	0	0.0485707309439686	0.0143394467272155	0.0241655037549203	0.0891607619582753	0.239889715272455	0	0	0	0.0101499406769474	0	0	0.029722347971141	0	0.0321350084308603	0.061462373801689	0	0.110309027156941	0	0.0398792704201767	0	0	0	0.0231548394845167	0.00683596027509822	0.0115202787693923	0.042505086733051	0.114361215966215	0	0	0	0.00483872164541244	0
TCGA-EM-A2OY-01	0	0.0637218000796882	0	0.00556728173339854	0	0.0838215602074689	0.00543656622512786	0.00267459203346642	0.00464179175987055	0.121642160495401	0	0.0535618246336333	0	0.132546950092194	0.00298546907273706	0	0.0990985393687969	0.000756786188687545	0.0477891166546713	0.123673125327352	0.00854672453138069	0.26023019488303	0	0.0430303316507666	0.0933858270828837	0	0	0	0.000312014018245125	0.000153499501886162	0.000266400525419932	0.00698125576191174	0	0.00307400653950235	0	0.00760710065725887	0.000171341277408854	0	0.00568743802434851	4.34332793728198e-05	0.00274270075969843	0.00709781637607341	0.000490511428251305	0.0149350647838851	0	0.00246958578794105	0.00535957550201455	0	0
TCGA-EM-A4FQ-01	0	0.148003633056289	0.0194538952927936	0.0854255023241392	0	0.446676063593303	0	0.0824352923243041	0.056361033079132	0.0911840492636055	0	0.183057195542139	0	0.0399665335578952	0.048113734646574	0	0	0.0302979679441081	0.184616300720536	0.0163562659637901	0.0222082398119673	0.227925503791317	0	0	0.0174778833546324	0	0	0	0	0.0262837614251112	0.0179702152483052	0.029073224938557	0	0.0583661623452625	0	0.0127429745610875	0.0153406373297814	0	0	0.00966023821418317	0.0588632691958627	0.00521505025671119	0.00708090018766524	0.0726720242682152	0	0	0.0055726680085253	0	0
TCGA-ET-A25N-01	0.07728340860634	0	0.445412182596937	0.24863641993623	0.179280822183756	0.649777825530335	0.00292701610933502	0.00780071536880283	0.0382204401811311	0.128617103298304	0	0.321105383209432	0	0.0204738332007951	0.00466386165742525	0	0	0.0726898227660442	0.081972521890341	0	0.000422897340464727	0.263348990537252	0	0.0018750394372653	0.0336805441935344	0	0.00290691217050929	0.0192949186393635	0.000818417172527679	0.00218114256203367	0.0106867415201589	0.0359623733140344	0	0.0897836397181239	0	0.00572464791893641	0.0013040531135298	0	0	0.0203246572610219	0.0229201743634058	0	0.000118245487118705	0.0736344892452547	0	0.000524276060432475	0.00941735020185054	0	0.000812795950041766
TCGA-EL-A3GZ-11	0.0751298753263569	0.0535203709789345	0.361369225514818	0.0863630863824489	0.119374308010255	0.345995766729629	0.0493137933885387	0	0.145595591163087	0.215536967032743	0	0.176405368512754	0	0.0720321061055424	0	0	0	0.0801861451638075	0.0418007767816007	0	0.055226279627176	0.111835510914019	0	0	0	0.0520674613107316	0	0	0.00951474660083465	0	0.0280916364555614	0.0415863287634577	0	0.0340361644297234	0	0.0138980838752097	0	0	0	0.0154713478665118	0.00806516334408419	0	0.0106555188772305	0.0215778684664944	0	0	0	0.0100460472918215	0
TCGA-CE-A482-01	0.0801910618529008	0.0890806965945508	0.194726183810906	0.124528236722572	0.141860123783529	0.417504077224348	0	0.0111920741670785	0.119986173210589	0.0738643786120955	0	0.0871899607431774	0	0.0147914029785893	0.047039575709211	0	0	0.0753609385012685	0.0324874269994805	0.0515866449371992	0.013551642021952	0.360484818770154	0.0544835612611318	0.000615341749799183	0.0573660603382743	0	0	0	0	0.00357980479642575	0.0383777905642811	0.0236256526621651	0	0.0278878637694084	0	0.00473105650821844	0.015045691820109	0	0	0.0241043300002012	0.0103911612146357	0.0165000799870417	0.00433451676475907	0.11530170940682	0.0174266638173886	0.000196818151353186	0.0183486362657485	0	0
TCGA-DJ-A3VB-01	0.00382685463658505	0.135540239022905	0.0172091806038782	0.120277557965175	0	0.50052412575683	0	0.0287610212589977	0.0168079198316014	0.098997793806292	0	0.138422556217061	0	0.0277265649769142	0.0254753010731255	0	0	0.066034697283543	0	0.31726630742301	0.0468448564373491	0.209514109771175	0.011629194352344	0	0.0125196775685866	0	0	0	0	0.00905313576078702	0.00529064593088147	0.0311616357178686	0	0.0435714080700867	0	0.00872751891025978	0.00801888629353788	0	0	0.0207858084748421	0	0.099866236583151	0.014745402856278	0.0659489683095132	0.00366053327217689	0	0.00394083157510394	0	0
TCGA-EL-A4K9-01	0.068344817947367	0.125995503843326	0.130323762385701	0.103793797623491	0.133645445689729	0.446099054013216	0	0.00674188831655472	0.138573220397614	0.101288141060486	0	0.106428514983262	0	0.0227619127389494	0.016132240511792	0	0	0.0743131286222259	0.00902708103222638	0.0445499774632098	0.0173786888371682	0.355743676214075	0.0430919826066399	0	0.0628550396819086	0	0	0.001114507533889	0	0.0024454077868961	0.0502630741276895	0.0367390851404847	0	0.0386035939884653	0	0.00825616741822878	0.00585146248577682	0	0	0.0269547484130187	0.00327428951840444	0.0161591021208508	0.00630357238403097	0.129034821567246	0.0156302603768018	0	0.0227986872915673	0	0
TCGA-EM-A2CQ-01	0.118758862575204	0.0427493533166751	0.307085829325253	0.0918284970483444	0.0586995460693307	0.414924430971003	0.0345617756787592	0.00731779656163376	0.0434519176546865	0.0862767791712315	0	0.193570598839027	0	0.0134059305293378	0.0430353878549309	0	0	0.067219607679618	0.0607876926332119	0	0	0.331694470016351	0.0578458822988458	0.0542648259568479	0	0.00105213865071057	0	0.00551519647480822	0.00515471287405622	0.00109141209920995	0.00648063228634104	0.0128677423422829	0	0.0288700692680999	0	0.00199942628326098	0.00641850898743462	0	0	0.0100254622423258	0.00906617486071941	0	0	0.049470541407898	0.00862741882733343	0.0080933225065775	0	0.000156921122876306	0
TCGA-EL-A3H1-11	0.128496331953806	0.145133531383111	0.332358945715915	0.105593992888393	0.109436436995523	0.443601448177379	0.0459814639160654	0	0.123354163025831	0.142232255239978	0	0.179364089612253	0	0.114207244227314	0	0.0535144449038753	0	0.0898914503536604	0	0	0.0539675683243536	0.129128024549275	0	0	0	0.0683592958473954	0	0	0.0222407934046828	0	0.059665226415432	0.0687963786896573	0	0.086756691099853	0	0.055240949457687	0	0.02588442411155	0	0.0434796330063024	0	0	0.0261035955672496	0.0624579878969842	0	0	0	0.0330647362382108	0
TCGA-ET-A40T-01	0.0784210846656422	0.180273666654503	0.18111153031796	0.137082175007335	0.0855740611406929	0.580646017769861	0.0242554190189904	0.014183266146341	0.0892831458055187	0.1519929988954	0	0.101243470842359	0	0.11591594335608	0.0124078537817655	0	0	0.0741854458831846	0.0164013223994665	0.0720629393420456	0.059575259632775	0.258212784934725	0.00564443252357776	0	0	0.00463571743777025	0	0	0.0144930486911039	0.008474756370808	0.0533482838800355	0.0908185478871035	0	0.0604947929955714	0	0.0692618589610676	0.00741391558193373	0	0	0.0443271368973036	0.00980008483662368	0.0430589011012602	0.0355972880933106	0.154286778628501	0.00337264985337153	0	0	0.00276992446476401	0
TCGA-EM-A2P2-01	0.036458599088295	0.0780835039751332	0.201345294616129	0.0871879558463577	0.225780969621212	0.201411646643443	0	0	0.210068420980659	0.226122062194444	0	0	0	0.128866053446566	0	0	0	0.108998738288207	0.0307354505305257	0	0	0.245002601907981	0	0.0373975558399597	0	0.0128091168116584	0	0	0	0	0.0193289195284359	0.0208060551098387	0	0	0	0.0118572870943088	0	0	0	0.010029245858271	0.00282804548728174	0	0	0.0225433006752253	0	0.00344104241854288	0	0.0011785987961783	0
TCGA-DJ-A4V0-01	0.279147499350765	0.321690318557019	0.294185669911011	0.131958622435331	0.0912151270796968	0.711144269610751	0.0273537518488956	0.0437614440332837	0.148608545040678	0.161292833981778	0	0.155791349479296	0	0.137738109686094	0.00535762846291528	0.0132890301437597	0	0.0760523316004465	0	0.0397132467280141	0.0738248757800964	0.117216853214742	0	0	0	0	0	0	0.0237086751557567	0.0379299288325539	0.12880542819874	0.139799447876463	0	0.135031074248439	0	0.119383553567165	0.00464368740106205	0.0115181749309529	0	0.0659178322123176	0	0.0344211818274909	0.0639872002916872	0.101596896506193	0	0	0	0	0
TCGA-FE-A239-01	0.0412640810631702	0.100613387323605	0.0319596720956402	0.0214617127109611	0	0.173373804684665	0	0.215068766574752	0.0349087094965831	0.0687441093248253	0.00862785932653396	0	0	0.0306155461695606	0.0685464750304502	0	0	0.101806955766431	0.0251849376913962	0.259665910268674	0.0624699660522376	0.045866349298368	0	0	0.0743787727971041	0	0.00411564220308467	0	0	0.021760031962039	0.00353196164416167	0.00695532893936127	0.000872941699993902	0	0	0.00309759187163688	0.00693533287656289	0	0	0.010300531530995	0.00254813870863143	0.0262722411853997	0.00632052938050265	0.00464062375308987	0	0	0.00752542779288077	0	0.000416408701782887
TCGA-J8-A3O0-01	0.0460314145593737	0.0895063408566273	0.203365106038798	0.101741910861971	0.106990184524705	0.386949438575572	0.0244572371249858	0	0.0776132246519729	0.152654161913083	0	0.00356134803359142	0	0.0639464483158721	0	0	0	0.0613713389606685	0.0193748578192844	0.227518269009861	0	0.307123743302179	0.0221729478003967	0.0118500455487534	0	0.0283563775193521	0	0	0.00708196864316048	0	0.0224741012433619	0.0442033571654722	0	0.00103124302113051	0	0.0185166762500673	0	0	0	0.0177710137856988	0.0056102876559874	0.0658814091976025	0	0.0889323969228744	0.00642051758530081	0.00343136269102773	0	0.00821102463043599	0
TCGA-FE-A3PB-01	0.192714845957531	0.174732384812229	0	0.08136279645323	0	0.608165787917219	0.00916292831955709	0.0124655741053505	0.0240803290393383	0.117239058473184	0	0.205741455721595	0	0.0596675626301677	0.0305707444289351	0	0	0.0545576659769371	0.0275189346500332	0.0755991754182764	0.0546617648562306	0.259024446173147	0.0488751910901284	0	0.0208351691171201	0	0	0	0.00464657868900006	0.006321371177863	0.0122112865926804	0.0594526653075751	0	0.104332788630395	0	0.0302577969916188	0.0155026171346524	0	0	0.0276665361998896	0.0139550251654714	0.0383368182259796	0.0277193253975352	0.131352928839278	0.0247849173779386	0	0.0105656455474708	0	0
TCGA-FY-A4B0-01	0.00898770844282407	0.0985284368054561	0.134722546438626	0.112418053225886	0.102627132890584	0.363572241301737	0	0.0332148743800358	0.12481183154992	0.0863694752554937	0	0	0	0.0348633592193385	0.0141135894534978	0	0	0.0762431764030622	0.0106231893047321	0.0927362617047745	0	0.527024242729145	0	0	0	0	0	0	0	0.0096898910913251	0.036411790717308	0.0251968681038778	0	0	0	0.0101708093201818	0.00411740665183033	0	0	0.0222426876389579	0.00309914004875044	0.0270542729096096	0	0.153750619559862	0	0	0	0	0
TCGA-BJ-A0Z2-01	0.0668980932190242	0.126789179576026	0.143434821422575	0.0483413298355883	0.0739600574089014	0.237254694170658	0.0977552614753977	0	0.0200159070512598	0.0772433719881058	0	0.181623639205952	0	0.206570355753296	0.0109825788174886	0	0	0.0291398847395931	0.0133215424943139	0.164687599730448	0.0617130188278094	0.136946839916335	0	0	0	0	0	0	0.019189183731794	0	0.0039290869071206	0.0151627363557931	0	0.0356523969161212	0	0.0405493929458688	0.00215586066260727	0	0	0.00572010747812363	0.00261499506682437	0.0323278825290756	0.0121141556889859	0.0268824207820722	0	0	0	0	0
TCGA-J8-A3YE-01	0.139053339326847	0.0175885989246168	0.224810490018193	0.0713150513849039	0.0456833955207721	0.398898642348955	0.0837545832812117	0	0.205049019260491	0.191360457716765	0	0.0356402202270339	0	0.116852883597971	0	0	0	0.107670314115178	0.0336043626888522	0	0.0121723400467689	0.213895819065729	0	0	0	0	0	0	0.00946188843959953	0	0.0231647137253118	0.0216182951634708	0	0.00402633234552313	0	0.0132010560513114	0	0	0	0.012163686576935	0.00379633828250551	0	0.00137512860860037	0.0241641507653551	0	0	0	0	0
TCGA-GE-A2C6-11	0.520290776761338	0.542085561711062	0.361643911528284	0.151053442521605	0.147443043018475	0.926290359684709	0.163983067368808	0	0.018812543062006	0.149065866707446	0	0.187584535929258	0	0.124877240438858	0	0.0724455923550072	0	0.0388118807283677	0	0.0025773259088754	0.0785480511219989	0.158541206729465	0	0	0	0.00475268964991014	0	0	0.175168427225979	0	0.0200957552091712	0.159233717500198	0	0.200379762727219	0	0.133395173995605	0	0.077387139269325	0	0.0414592568242424	0	0.00275312648525532	0.0839058495336059	0.169355374789091	0	0	0	0.00507687277977036	0
TCGA-DJ-A1QL-01	0.0311738686333667	0.117519998113317	0.128863835218298	0.0537192649384159	0.0534990047255351	0.238302009291786	0.0125060525610923	0	0.105860030670082	0.109659133989058	0	0.0508866750312838	0	0.0403012957723157	0	0	0.0576133113027501	0.0908558982240268	0.201732226511525	0.0476736260222708	0.0424846934912369	0.21351787502594	0	0	0.0269091813984175	0	0	0	0.0022635840181489	0	0.0191605682460543	0.0198482024547002	0	0.00921044140626019	0	0.00729449749033664	0	0	0.0104279563883547	0.0164448340649312	0.0365133475688191	0.00862888248902374	0.0076896904705092	0.0386465391167059	0	0	0.00487053709852693	0	0
TCGA-ET-A3DS-01	0.126614728955996	0.071092701172669	0.298403101732274	0.08369821795537	0.0895226657213403	0.360507964044512	0.158864850798009	0	0.180630476380032	0.104828182379233	0	0.0948581871363962	0	0.154780436749801	0	0	0	0.100742577345589	0.0184783241804908	0	0.0384018975919675	0.145355162064106	0	0.00218266124441377	0	0.000877244129962662	0	0	0.0410629379045796	0	0.0466888553258302	0.0270956924836788	0	0.024518676274561	0	0.0400072100982354	0	0	0	0.0260396568347834	0.00477622504029503	0	0.00992601401956402	0.0375709917201097	0	0.000564168113310676	0	0.000226747584848801	0
TCGA-FY-A76V-01	0.075544798592324	0.103676921595862	0.284618414665663	0.110916745182795	0.147150094892293	0.572285073934719	0	0.00679380655707181	0.105476787916883	0.118031332856322	0	0.0898557515870082	0	0.0460196625591943	0	0	0	0.0485999419239335	0.25661645211823	0	0	0.258161322048191	0.0452929474204002	0.0116278857550513	0.013524109257715	0	0	0	0	0.0028687004606505	0.0445378165455909	0.0498390020516069	0	0.0379417979897338	0	0.019431908470388	0	0	0	0.0205214373729337	0.108356887735607	0	0	0.109009212620411	0.0191250513298575	0.00490990153188643	0.00571058627171396	0	0
TCGA-BJ-A45I-01	0.0517572162490291	0.240610004560154	0.0573208121725856	0.167223241405527	0	0.595511133172761	0.0198584276140658	0	0.0566990690220483	0.129913091175633	0	0.150498649855508	0	0.0806143120428522	0.0585612265611898	0	0	0.0629173732221569	0.0118151985879263	0.0925558891278022	0.109112157073868	0.185295180178624	0.0197870261277116	0	0.0223723994106143	0	0	0	0.0116016081712947	0	0.0331244948117179	0.075897287007448	0	0.0879236966725282	0	0.0470961588447824	0.0342123967615702	0	0	0.0367573266865073	0.00690262628779655	0.054072617453659	0.0637450516071654	0.108252381217695	0.0115598942912419	0	0.0130703103416812	0	0
TCGA-EM-A2P1-01	0.403661282321235	0.339275319844807	0.293921459688854	0.224352735133013	0.155149581643154	0.861888634299341	0.061179741742552	0.0327661841871542	0.124764265007423	0.229743795926879	0	0.126582574011283	0.00712931200733761	0.0972110190583113	0.0116605622700587	0.032724873278774	0	0.0179201613427164	0.00208942514138874	0.00120127636366041	0.0667781280106503	0.182199308650745	0.0047821910045887	0	0.000322981698061088	0	0	0.000944200298416243	0.0548049530507199	0.0293520229880153	0.111764114907723	0.205805019616638	0	0.11339296028611	0.00638645405680611	0.0870818539562072	0.0104455584406477	0.0293150165814864	0	0.0160529216547152	0.00187171183655322	0.00107610612330451	0.0598200003170853	0.163214558807668	0.00428389767627558	0	0.000289327746314565	0	0
TCGA-EL-A3MX-11	0.0290257954617324	0.106728538469057	0.171471677233681	0.0453679301348158	0.0817075472320341	0.281805528081271	0.0632917464462717	0	0.197141190892987	0.116216946752779	0	0.0493815495475041	0	0.0374486437965502	0	0	0	0.0517305548708139	0.00715245840412502	0.0562544384046854	0	0.388601900150233	0	0.019133667463204	0	0.0136469032708462	0	0	0.0107094438534503	0	0.0333577857084893	0.0196647894228178	0	0.00835573296629298	0	0.00633659474806036	0	0	0	0.00875320249484829	0.00121025024579058	0.00951867792293863	0	0.0657543908120135	0	0.00323756175035747	0	0.00230915960703757	0
TCGA-EM-A3AK-01	0.0261620607438751	0.153016628379451	0.2162274463285	0.124908014802131	0.151284496429609	0.500055437878545	0	0.0338858367015896	0.0648635023674727	0.0896966390080095	0	0.146611676181649	0	0.0402098245404319	0.010681947871162	0	0	0.0950435819592624	0.00154845120779961	0.0618456617793302	0.0370385745332877	0.289691911153305	0.0792020143149933	0	0.0357195719207947	0.0105434144733112	0	0.00341739198760113	0	0.0134411953807304	0.0257288322574832	0.0355791731075934	0	0.0581551579206387	0	0.015949675748968	0.00423711386109377	0	0	0.0377000977148361	0.00061421045626966	0.0245317721013379	0.0146917640343321	0.114909530265372	0.0314163630761194	0	0.014168566924627	0.00418216304244744	0
TCGA-DJ-A3UO-01	0	0.075682059075642	0.17304809470266	0.117109578594408	0.0842844424271519	0.462198526635979	0	0.0106347140457941	0.123957819707002	0.0893609156920387	0	0.0297908672742722	0	0.0700222739195452	0	0	0	0.0597386800838811	0.0236053948444619	0.0484153079123704	0.0247110401755583	0.414265850403571	0	0.0575277612955294	0.0479693746459763	0	0	0	0	0.00187228173009113	0.0218232441549416	0.0157323280263081	0	0.00524479513798013	0	0.012327686818326	0	0	0	0.0105172211325273	0.00415581926402173	0.00852369852830392	0.00435047231669982	0.0729330736841038	0	0.0101279804969708	0.00844519028596526	0	0
TCGA-E8-A418-01	0.113586120063594	0.0733048641026216	0.12068625201356	0.128647126252908	0.0108658692792092	0.538897841990975	0.00252783731717544	0	0.0034951069975478	0.0644427456794682	0	0.129822726110521	0.00210588589085782	0.0775055384208273	0.0446364720999228	0	0	0.0450481622203027	0	0.192036063459239	0.0224303305492327	0.350260478154907	0.000272226948089796	0.00711081205513431	0.0583056140967745	0	0	0	0.00072161006074338	0	0.000997732075426134	0.0183961734041463	0	0.0370598948903732	0.000601157533079917	0.0221251486034297	0.0127421678303992	0	0	0.012859691110381	0	0.0548196493801992	0.00640308301493539	0.0999872433245775	7.7711371381511e-05	0.00202989072286257	0.0166442347552121	0	0
TCGA-EM-A3AO-01	0.0414646848960675	0.180328648580838	0.0644145246393935	0.0833243054107398	0	0.396494408043292	0.00572936214802273	0.0117899323370445	0.0806591480095714	0.152861446139317	0	0.205928043273443	0	0.0483507088724824	0.0210657169009273	0	0	0.0745170839072938	0.0135112014927952	0	0.0384909565084705	0.306719710388368	0.0115580298504463	0	0.0279760772819494	0	0	0.000842582889867727	0.00218193973932474	0.00449001498343498	0.0307177999636307	0.0582149382993936	0	0.0784245382733882	0	0.0184136262271009	0.00802255533093868	0	0	0.0283786890120103	0.00514553395325652	0	0.0146586906955142	0.116809499494027	0.00440169847662602	0	0.0106542601418505	0	0
TCGA-EL-A4K1-01	0.029787391816464	0.0651424290261271	0	0.0225827885224866	0	0.244355409353321	0	0.00319338365601767	0.0599916109336113	0.150054291161936	0	0.273039567848426	0	0	0.00614142301743314	0	0	0.063067736178544	0.0684355438744992	0.0347578825798298	0.00638337503504596	0.259959325912074	0.0633216493773393	0.00418723685242463	0.00746697357281952	0	0	0	0	0.000520135499010916	0.00977138040730611	0.0244407099238347	0	0.0444724427661378	0	0	0.00100030953681064	0	0	0.0102724169602671	0.0111467207193125	0.00566133310232066	0.001039718466953	0.0423419445549608	0.0103137741169971	0.000682013426607434	0.00121621403619356	0	0
TCGA-BJ-A0YZ-01	0	0.0874414413553884	0.215785200408278	0.0695148233526993	0.0634093199710804	0.330669154208369	0.0222292462494354	0	0.0549506246180238	0.0500911019787017	0	0.092602864707924	0	0.0046930514323685	0	0	0.0304125918725637	0.029431788735333	0.0421102889291987	0	0	0.596245504364645	0	0.04533474711791	0.0318981899938968	0	0	0	0.00261988537154347	0	0.0064763481396763	0.00590361651699397	0	0.0109139503827068	0	0.000553111727568167	0	0	0.00358435475785308	0.00346875966466993	0.00496301713153584	0	0	0.0702720576849595	0	0.00534304399996702	0.00375944377087672	0	0
TCGA-J8-A3YF-01	0.0809691886600833	0.20858547485324	0.0611151669495347	0.129105062364446	0.00504709048316584	0.572044477618475	0	0.0345823579370517	0.176740410897691	0.1374988705125	0	0.0854190164078654	0	0.108759455008145	4.58238026871349e-05	0	0	0.1105213100544	0.015321773725089	0.0457416833771399	0.0303649146390028	0.250844917001888	0	0	0.00187956443347677	0.000604375381409846	0	0.00167552682165288	0	0.01640085700868	0.0838200278900795	0.0652095301955801	0	0.0405103977142784	0	0.0515797179931287	2.17321686633881e-05	0	0	0.0524152866011525	0.00726642817247873	0.0216932231680194	0.0144007133342834	0.118964462243749	0	0	0.000891392876337842	0.000286628061282348	0
TCGA-DJ-A2PX-01	0.193231063239466	0.247311026305341	0.314643241748343	0.137171914406742	0.214310908089086	0.568884881754382	0.0540350646931755	0.0102721042469243	0.156651610800869	0.161455652439071	0	0.144532949533421	0	0.0773898802546403	0.00362290751188253	0.0306401943604744	0	0.0576289589395668	0	0.0374656034042585	0.0481851270637781	0.200344265208755	0	0	0.0171775923589187	0	0	0.0005980891842636	0.0414971751738525	0.00788864252794218	0.120303350640586	0.123992698632208	0	0.110996612278313	0	0.059432915197673	0.00278227533385822	0.0235306743862949	0	0.0442571692618698	0	0.0287723669119055	0.0370046130210792	0.153857890531858	0	0	0.0131918331777829	0	0
TCGA-DJ-A3UY-01	0.0487135593189338	0.156976099759959	0.175612397699795	0.145307947586696	0.14129575371107	0.634753851078994	0.0181202349306432	0.00534284508988346	0.00827341485871187	0.0625058085192566	0	0.181684825712721	0	0.0175842874513589	0.0337016449087874	0	0	0.0431482592166804	0.0164164474295442	0.0797013235274032	0.0229301413025427	0.340461241211125	0.122596077783559	0.00765002805252468	0.0398834200052582	0	0	0	0.00904160330258431	0.00266596354819842	0.00412825415324369	0.0311890395958763	0	0.0906567782637063	0	0.00877417716173916	0.0168163881470713	0	0	0.0215300433204953	0.00819145037930252	0.0397692277602346	0.011441642016417	0.169882757851594	0.0611727776165407	0.00381719768917557	0.0199009595305009	0	0
TCGA-DJ-A3VM-01	0.0375713773475303	0.117180956371166	0.0666503582802718	0.0472825974751309	0.086038836817684	0.208580543162927	0.0709993811793172	0.00830188933004414	0.193176231845407	0.0338901042121869	0	0.0915285518081777	0	0.0898190049867829	0	0	0	0.0449763706123832	0.0260642669815125	0.0350936316023201	0.0519427466232996	0.330326666597347	0	0	0	0.0238811542212216	0	0	0.0107407708572911	0.00125590800223157	0.0292236581060636	0.00512688755347707	0	0.0138464193003096	0	0.0135877994310457	0	0	0	0.00680401550993991	0.00394299660872589	0.00530895691384581	0.00785788734932968	0.0499717458806311	0	0	0	0.00361273578779434	0
TCGA-DJ-A4UP-01	0.154599788171311	0.33372243340376	0.167362846598915	0.148620807577343	0.0885474745345509	0.624241830865678	0.186105023971322	0	0.0609770536789706	0.124384918703008	0	0.123564086379732	0	0.148855802498276	0.00914232450631097	0	0	0.0714264535319383	0.0177781990718047	0	0.0511267152922554	0.174245345595052	0.0228749098234963	0	0	0.00784957973589992	0	0.00166958721193284	0.148332036273421	0	0.0486007865083169	0.0991390123662876	0	0.09848478107606	0	0.118643139365684	0.0072867436964113	0	0	0.0569293137288648	0.0141698295581821	0	0.0407497316592609	0.138879469085493	0.0182320814413529	0	0	0.00625638212913606	0
TCGA-EL-A3ZS-11	0.955702878235636	1.01973630406895	0	0.271518041331469	0	0.823763447719523	0.19356229580419	0.0593637118367724	0.0437197095077668	0.187495160393842	0	0	0.0338476909447322	0.0879605510170342	0.0687974049874503	0.00036185113755108	0	0.094066561191054	0.0196703044773783	0.0363298607625676	0.039007377179995	0.113936484482404	0	0	0	0.0218810362772624	0	0	0.205046215539049	0.0628857205991939	0.0463135702218722	0.198619121099575	0	0	0.0358558514927597	0.093179190853459	0.0728791083665096	0.000383319520132198	0	0.0996474664699676	0.0208373303014931	0.0384852867624637	0.041321658413028	0.120696258834282	0	0	0	0.0231792233197318	0
TCGA-CE-A484-01	0	0.117129542759691	0.0304474867873763	0.0288722762462328	0.00784836122829384	0.16989741524822	0.0371507691412405	0	0.184560796404051	0.130200716840553	0	0.0491915763167913	0	0.115009322099128	0	0.0024410275463751	0	0.0627503436415414	0.0121846302953569	0	0.0483296689768664	0.358181148738096	0	0	0	0	0	0	0.00641131174283548	0	0.031850667660574	0.022469450945466	0	0.00848925979673273	0	0.0198477887363886	0	0.00042126149564119	0	0.0108291705489719	0.00210276839754608	0	0.0083405157255484	0.0618132829561703	0	0	0	0	0
TCGA-MK-A4N9-01	0.0640337331381754	0.0559424292536628	0.296281838935817	0.104078467186547	0.0746451101384641	0.40836311407363	0	0.00940880010445573	0.117025887651935	0.304418519426433	0	0.0369175785423803	0	0.0917555149158392	0.0506569779384151	0	0	0.0960677120986352	0.0219856580540878	0	0.0149315988065361	0.220967160911912	0.00577941937351745	0	0	0.0300851721758534	0	0	0	0.00212508561963777	0.0264316414647496	0.0687564206702803	0	0.00833825933182567	0	0.0207240374017265	0.0114414605641642	0	0	0.0216979966867009	0.00496571350760119	0	0.00337247316870336	0.0499079724144328	0.00130534827652482	0	0	0.00679508184310935	0
TCGA-E3-A3DZ-01	0.101108858484169	0.0529129117068236	0.234117496848338	0.051665028152601	0.0561738384708232	0.306316142574068	0.000250226400268267	0	0.312736549038496	0.0569352796801085	0	0.0459115640732489	0	0.156765456796078	0	0	0	0.0874666481814316	0.00812193364166297	0.0161904996380492	0.0397713092581501	0.240643597662802	0	0.0157720607564103	0	0.0194348748732948	0	0	3.52765143083041e-05	0	0.0440890942564753	0.00802664389580539	0	0.00647253825020148	0	0.0221005412449918	0	0	0	0.0123309069816922	0.0011450171045663	0.00228251052458059	0.00560689503026449	0.0339255462535228	0	0.00222351968596619	0	0.00273989731224546	0
TCGA-IM-A3U3-01	0.153341399610417	0.115531208683722	0.112895133317201	0.0915420384177681	0.043939916787794	0.588378303371355	0.0349639631187172	0.00447463473287802	0.137135398835683	0.0946816129680569	0	0.125502336478567	0	0.0554185173671455	0.0528035357861092	0	0	0.0335022951390028	0.0351862262541471	0	0.0232373853056379	0.209293227050249	0.176978532152736	0	0.0168223348110707	0	0	0	0.0123155850679868	0.00157612981439815	0.0483040971201867	0.0333503228716678	0	0.044206507594257	0	0.0195204262931914	0.0185993342532782	0	0	0.0118007322097966	0.0123938742637101	0	0.00818505598228273	0.0737207201923561	0.062338304171464	0	0.00592544085189784	0	0
TCGA-EL-A3ZN-01	0.020638351703795	0.0679032087791772	0.160952727862363	0.0731494060886905	0.0363337163803323	0.327986257256684	0	0.00458725797485145	0.195033313526588	0.134038223862041	0	0.092714357423685	0	0.0379572208814442	0	0	0.0459010874405646	0.0353967566057481	0.0153624593381338	0.0106018887512367	0.0306370091213212	0.391325063217319	0	0	0.00644536185706709	0	0	0	0	0.00126199368535132	0.0536553233877517	0.0368750554333235	0	0.0255065083000667	0	0.010442354305879	0	0	0.0126277795620655	0.00973794880585897	0.00422634322780136	0.00291666976878298	0.00842850178933095	0.107656853267764	0	0	0.00177317386726791	0	0
TCGA-BJ-A45J-01	0	0.0899950204298447	0.0929672714974042	0.160471572002575	0	0.491795324181298	0.010875863818662	0.0514871634252471	0.00593755206984841	0.0397658054891945	0	0.149026402960684	0	0.0608783199993607	0.00989702825373278	0	0	0.0445431817961481	0.113660484849388	0.1209943925459	0	0.300856603341616	0	0.0453669647198335	0.0467102367303858	0	0	0	0.0030210205886831	0.0143017403816389	0.00164929125157038	0.0110458644123777	0	0.0413955010018688	0	0.0169103494847854	0.00274912656317018	0	0	0.0123728902398277	0.0315718062100513	0.0336089672591485	0	0.0835698210358897	0	0.0126017148384576	0.0129748394442583	0	0
TCGA-EL-A3CW-01	0.352698182471069	0.519218290517996	0.145297410091241	0.172220889110263	0.0599807298673837	0.659519404567378	0.0973434946890405	0.159542078617535	0.0876782222573519	0.0838990121265683	0	0.198708544537696	0	0.0771261607432058	0.0159177763864502	0	0	0.0666234526232784	0.00103856125751569	0.0443010608459716	0.0173763834025325	0.137292108520275	0	0.0080995025225429	0.00505364147003674	0	0	0	0.0946900768120312	0.155193233274645	0.085288263245656	0.0816120679465673	0	0.193292088039241	0	0.0750238329568976	0.0154838849121307	0	0	0.0648074107728866	0.00101025184643625	0.0430934893775886	0.0169027327851457	0.133549759467739	0	0.00787872387824982	0.00491588781055054	0	0
TCGA-EL-A3GO-01	0.0728770947705378	0.136732925201754	0.223496490637508	0.102085766690102	0.143755678454046	0.354641051220773	0	0	0.0765121505242333	0.235615066413271	0	0.0443513001534896	0	0.063951304609291	0	0	0	0.103215992128573	0.0356293386044539	0	0.046601125078091	0.375403483945513	0	0	0	0.0144495631511571	0	0.00427067539192637	0	0	0.0206404384298981	0.0635611237971829	0	0.0119645085627817	0	0.0172519391528756	0	0	0	0.0278442484744421	0.00961161285788593	0	0.0125714366456563	0.101271398642657	0	0	0	0.00389801249235467	0
TCGA-FK-A3SG-01	0.00081539154595079	0.0357184250575234	0.170970699056369	0.14225871776428	0	0.399636624167504	0.0162233256032137	0.015752143143514	0.0736314185325634	0.0980381306904607	0	0.110356274053957	0	0.0679642206334849	0	0	0	0.0673199550953975	0.0274186541758544	0.0949961388225762	0	0.23090848691248	0	0.0201731596834719	0	0.173051993410827	0	0.00416609924219971	0.00315064519613243	0.00305913937362336	0.0142995635271034	0.0190394604073358	0	0.021431701071345	0	0.0131989673686483	0	0	0	0.0130738480082746	0.00532483001182322	0.0184486914552952	0	0.0448435008228462	0	0.00391772132311471	0	0.0336075010177296	0
TCGA-ET-A3BV-01	0.0642278623889328	0.380833980171635	0.0104689750105705	0.201318393017093	0	0.96882131198479	0.00812744255214911	0.0178665474283938	0	0.0138026983047843	0	0.278256597727396	0	0.0844328359602728	0.044441761333851	0	0	0.0343211568528743	0.0166208944540286	0.0479947151039602	0	0.133795538861008	0.110158817646245	0.0987989639009134	0.109658218659603	0	0	0.00172381121452027	0.00519279506524583	0.0114153153004584	0	0.0088188360833394	0	0.177784029635354	0	0.0539459259300799	0.0283947819334916	0	0	0.021928513526313	0.0106194412506833	0.0306648392960738	0	0.0854848015832031	0.0703828001239425	0.0631247491328501	0.0700629568361159	0	0
TCGA-EL-A3GP-01	0.0581595703353744	0.0951014936799086	0	0.162926906923361	0.441054002976325	0.670074513621961	0	0.0623379231562276	0.0219085643965538	0.0244643320739327	0	0.0157191363517954	0	0.0368075240920095	0	0.00170970755936466	0	0.0531237857152669	0	0.24179346085758	0	0.510953364286921	0.0116469028461634	0	0	0.0125920005735891	0	0.00694329809059669	0	0.0301491066496065	0.0105958557983413	0.0118319270111054	0	0.00760240146471161	0	0.0178015871105756	0	0.000826882785583688	0	0.0256927821792603	0	0.116940964175261	0	0.24711743177993	0.00563290687703167	0	0	0.00608999384329212	0
TCGA-DJ-A3US-01	0.197460284725977	0.327080553193314	0.23636656106023	0.13253030770488	0.0376623309854043	0.698660511669317	0.0155856053358658	0.0265385168670892	0.0578808803770711	0.222695427217665	0	0.135010435788641	0	0.141783708823483	0	0	0	0.0667645880881856	0.0127350001563089	0.0941272149478339	0.0814238224949569	0.126138388944636	0.00995998640045964	0	0.0093564245578034	0	0	0	0.0123088056273448	0.0209589193820597	0.0457116994013364	0.175874768329521	0	0.106625131072792	0	0.111974355530244	0	0	0	0.052727649639382	0.0100575266863386	0.0743374137910459	0.0643048494381866	0.099618390059772	0.00786594643020612	0	0.00738928060650264	0	0
TCGA-H2-A3RI-01	0.0273736084603054	0.163323075460413	0.171993915823233	0.0863546757675705	0.104091412272794	0.444897709081238	0.00729781959355467	0.00141665753556693	0	0.164470632786731	0	0.137872093161481	0	0.0408885681307241	0.0133030820383734	0	0	0.02164377514435	0.0240172206509028	0.0363614656237817	0.0202115465597075	0.374376529356786	0.0319745132802924	0.0211633261781069	0.105002769959641	0	0	0	0.002178780774304	0.000422946355784423	0	0.0491030845664956	0	0.0411620295681997	0	0.0122073757771049	0.00397166564788686	0	0	0.00646179870074029	0.0071703962992754	0.0108557989425472	0.00603420357254832	0.111770971323219	0.00954606426066718	0.00631835956014969	0.0313488177535636	0	0
TCGA-EM-A3FO-01	0	0.112555634585369	0.0970260086110527	0.124034521021795	0	0.409856739840896	0	0.0290581695940657	0.0908102589970152	0.0610981779272371	0	0.124449668422263	0	0.093709663395816	0	0	0	0.0718015300015702	0.049300878552446	0.0543513364959714	0	0.328054451417067	0	0.0954181543281439	0	0.0019477108684052	0	0	0	0.00412089999230988	0.0128783058544362	0.00866467105353798	0	0.0176488968441082	0	0.0132894864529266	0	0	0	0.0101825727003718	0.00699163068031425	0.00770786409733188	0	0.0465232189503737	0	0.0135317770158989	0	0.000276215667220553	0
TCGA-DJ-A4UT-01	0.0493445410139192	0.423016481488119	0.117081686097651	0.160077534782695	0.0648624848106883	0.71078830344964	0	0.00429081994978114	0.028482845336348	0.20352253179409	0	0.199345208538502	0	0.115473695990983	0.0434051884463016	0	0	0.0709310955016399	0.0330399780161808	0	0.0800454652706769	0.192544353833433	0.0176146917667604	0	0.0113041255553036	0	0	0	0	0.00327382430886784	0.0217319376108092	0.155284309243459	0	0.152097081025962	0	0.0881045108847736	0.033117437396491	0	0	0.0541192470030674	0.0252089541066268	0	0.0610733596573179	0.146908141915229	0.013439717064375	0	0.00862485992574328	0	0
TCGA-EM-A2OV-01	0.0500013923764459	0.0820633420726933	0.179500734269399	0.0527041748763087	0.0671709711767824	0.239087084234846	0.00420434884350454	0	0.0509316142636214	0.198159334867261	0	0.196210389399111	0	0.00442682520592689	0.0264334396192418	0	0.0931496290684009	0.0500104245764422	0.101773309034541	0.0826606481020157	0	0.0940558746548584	0	0	0.0979841623650749	0	0	0	0.000426067501132315	0	0.00516139512339985	0.0200814099342335	0	0.0198839043617023	0	0.000448613191636741	0.00267875715934039	0	0.0094397565867759	0.00506804202576341	0.0103136778313022	0.00837680627600981	0	0.00953159525354844	0	0	0.00992968679892687	0	0
TCGA-BJ-A45F-01	0	0.0966824931054639	0	0.0116630086251006	0.00157690560977868	0.152707634334848	0	0.00400472721023623	0.0969897012074777	0.0712433825441748	0	0.0506940701525301	0	0.0986305372153883	0	0	0	0.0748716450868334	0.0171211464256054	0.0506314460526738	0.00814025391715015	0.402366402364417	0.0089153108122874	0	0.116391377011226	0	0	0	0	0.000507162308507416	0.0122828642710292	0.00902232698013139	0	0.00641994330612034	0	0.0124906612404524	0	0	0	0.00948181345958555	0.00216823760762255	0.00641201253296552	0.00103088918463809	0.0509560483838608	0.00112904309713372	0	0.0147399102002476	0	0
TCGA-BJ-A18Z-01	0.121491627713668	0.17712148327138	0.0746162718438739	0.102155312065686	0.061197230786553	0.638047108218731	0	0.00314324083495153	0.00271780893313341	0.0532386668811221	0	0.228877359388078	0	0.0652888232948343	0.0323785831412316	0	0	0.0420920100777052	0.0380479886849132	0.108322485996641	0.019045066408119	0.256534073784155	0.0601311012645434	0.0348850575034198	0.0552977338071522	0	0	0	0	0.00114520194567271	0.000990200955517631	0.0193968671504047	0	0.0833887096327762	0	0.0237871965254863	0.0117967468477596	0	0	0.0153357169779217	0.0138623264836681	0.0394659932971284	0.00693884059519738	0.0934651004664395	0.0219080426157226	0.0127099505973543	0.0201470633885483	0	0
TCGA-EM-A1YB-01	0	0.0689948482029431	0	0.00987204715849655	0	0.14086212809718	0.0599073748257299	0	0	0.0379932402086404	0	0.149668925886464	0	0.0761565400783444	0	0	0	0.0502842947189525	0.103340699927344	0	0.0306556927778397	0.423814264576858	0	0	0	0.0681789669998272	0	0	0.00459051554799498	0	0	0.00291130366509674	0	0.0114686636383611	0	0.00583563847236037	0	0	0	0.00385312889103885	0.0079186759749888	0	0.00234905025868016	0.032475567101073	0	0	0	0.00522434189395529	0
TCGA-DJ-A13U-01	0.180788266007779	0.0472501146569559	0.239247815112676	0.111626882927845	0.0751223581063391	0.466646459625525	0.0667633805491607	0	0.0695272212621308	0.0988504560573243	0	0.128208711386511	0	0.0624686003550335	0.0512663736764838	0	0	0.0880057227090714	0.0202000262082472	0.0140654421760168	0.0542893908381928	0.265550248107222	0.0606492294060711	0.0067785525695017	0.0104373145902565	0	0	0.00293933010877598	0.0137948947499335	0	0.014365969662968	0.0204248440698657	0	0.0264909545480431	0	0.0129074915018541	0.010592846306773	0	0	0.0181840654589012	0.00417380356112256	0.00290625329085237	0.0112174732089759	0.0548689669894781	0.0125315663982183	0.00140060941318441	0.00215659625172087	0	0
TCGA-EL-A4JW-01	0.078956458688644	0.135162200316061	0.176963519734951	0.207327567602017	0	0.611239703812891	0.055284434039718	0	0.0378706058831162	0.107763594964969	0	0.133012335809087	0	0.0708091936131534	0	0	0	0.0810932638207427	0.0238585046208936	0	0.0821333357531491	0.325334531807134	0	0.0202590829122817	0	0.0615144323393041	0	0.00106668443645125	0.0197471351022998	0	0.0135270620703574	0.0384922502300363	0	0.0475108882114535	0	0.0252924487163834	0	0	0	0.0289658321437131	0.00852205728920283	0	0.029337337094828	0.116206759906838	0	0.00723637411265	0	0.0219724381237731	0
TCGA-FY-A4B4-01	0.0423548148308013	0.101782868118549	0.168162285871733	0.188487654337285	0.0728110054401666	0.654407313584927	0	0.0270226028825985	0.0153171751646676	0.0373708589953006	0	0.167711957287739	0	0.0462391399420462	0.0185369871706862	0	0	0.0320333387381738	0.0142185275074273	0.214843936822191	0.0314126778087719	0.279413058676564	0	0.0735153162661269	0.0423644227377062	0	0	0	0	0.0122311129342198	0.00693294054929546	0.0169149951544702	0	0.0759106700016061	0	0.0209290032151772	0.00839030882886749	0	0	0.0144990986053023	0.00643566485646149	0.0972437949786394	0.0142181717843608	0.126469411211664	0	0.0332748898968913	0.0191752082931874	0	0
TCGA-FE-A232-01	0.025062275942255	0.141605619205878	0.149865502405906	0.121815286679198	0.0601163628826222	0.572251854232472	0	0.0273902429938742	0.0780766871827073	0.0913010250536986	0	0.127743233203722	0	0.0267508991612206	0.0434958046101006	0	0	0.0384019773184142	0.0328591921465668	0.127314091966427	0.0668197404004777	0.295252005206126	0.0238384889202662	0	0.0207566118363996	0	0	0	0	0.0107534643460676	0.0306530640150251	0.0358449655920889	0	0.0501522496173126	0	0.010502456674801	0.0170765401454397	0	0	0.0150766933321629	0.0129005847544951	0.0499837679066642	0.0262335641261282	0.115916529539337	0.00935903857171117	0	0.00814908744613212	0	0
TCGA-KS-A41J-01	0	0.158317510258858	0.00902116173155039	0.0849714415614385	0	0.420109162813577	0.00155396526078781	0	0.0102745302831716	0.0973884834827544	0	0.144279753111844	0	0.0382708267253148	0.044432821568442	0	0	0.052374807040669	0	0.389661407517079	0	0.212144255210389	0	0	0	0	0.00961914979954831	0	0.000457627392816839	0	0.00302574750192406	0.028679944726695	0	0.0424889596433816	0	0.0112703797808014	0.0130850262891677	0	0	0.0154238624247979	0	0.114751428814424	0	0.062474383992202	0	0	0	0	0.00283274443448642
TCGA-DJ-A3VE-01	0.0423076476951488	0.0959767203400556	0.271482307880828	0.12032712172388	0.182766307984893	0.508025254184289	0.0148711722041453	0.0525889210585767	0.0104994975934301	0.0805131631096942	0	0.107435541069644	0	0.0500646084106891	0.0332398366075237	0	0	0.0762084805879646	0.0451286568913968	0.027654276393129	0.00256138332267526	0.454187004052383	0	0.00949376847905828	0.0355536902196895	0	0	0	0.00431171615351536	0.0152475203239866	0.00304420208144514	0.0233438158865458	0	0.0311496330976871	0	0.0145156264644436	0.00963748778330474	0	0	0.0220957253587848	0.0130845071413301	0.00801802229179997	0.000742642052429821	0.131686017430659	0	0.00275260311339009	0.0103083615960405	0	0
TCGA-DJ-A1QQ-01	0.0594306762621647	0.100258338914368	0.412313456977891	0.166093750570731	0.172048619733794	0.608415040171021	0.0284301976975973	0	0.160385038497707	0.0755772217913708	0	0.00673215467869622	0	0.06505916490023	0.033245606968266	0	0	0.0493905820937403	0.00475316465302827	0.0923136344881243	0.0406572435456154	0.362036987285157	0.0354360311893012	0	0.0459829722111662	0	0	0	0.00898184687024501	0	0.0506698501145666	0.023876831256295	0	0.0021268646484285	0	0.0205539005692271	0.0105031612538717	0	0	0.0156037833404068	0.00150164967253004	0.0291643040202346	0.0128446920973693	0.114377002078847	0.0111951738506	0	0.0145272297939149	0	0
TCGA-DJ-A2Q4-01	0.067226322126005	0.177308672206985	0.210644307076239	0.145050395601436	0.090241279915058	0.592302235244454	0.0206857126285079	0	0.146479309819572	0.132569311409421	0	0.140186780287088	0	0.0640160892721443	0.0408218142700353	0	0	0.0328006742277956	0.0688003561153537	0.0184151454828312	0.00705909512629493	0.263949910543502	0.0125991811102973	0.0362536240193202	0.0153629956878357	0	0	0	0.00660406585754358	0	0.0467645967141023	0.0423237274422182	0	0.0447556603922376	0	0.0204376072068697	0.0130326643662347	0	0	0.0104718564287538	0.0219650195750119	0.00587917060093258	0.00225366802420281	0.0842679497499989	0.00402238121053915	0.0115742360390455	0.00490474933659288	0	0
TCGA-FY-A2QD-01	0.139089319543955	0	0.402109062037541	0.0630010692369087	0.134992618264782	0.359625562212514	0.0493366134776071	0	0.449961611169228	0.126287903977413	0	0	0	0.0491086912854222	0	0	0	0.0725095659346395	0.0542528933375531	0	0.00920930991986452	0.149199904532617	0	0.0213846472627693	0	0	0	0.0187488591028855	0.00380668251758294	0	0.0347178470123165	0.00974404042691762	0	0	0	0.00378909664447162	0	0	0	0.00559464619772089	0.00418600965974473	0	0.000710565979297769	0.0115118697489673	0	0.00164998278442459	0	0	0
TCGA-DJ-A3V2-01	0.0637249790510995	0.270812908375356	0.289838061399414	0.143847100799861	0.15796511526835	0.671330730947118	0.00829466521595955	0.0213351563028127	0.0756313762001014	0.18096922871337	0	0.0933064971200306	0	0.0967009672390762	0.00337636690485815	0.0380702663705956	0	0.078064995695063	0	0.0684114032400623	0.0363077054543601	0.279018402684499	0.000792134477155016	0	0	0.0197208343820558	0	0	0.00594305396315513	0.0152864500156077	0.0541892093727972	0.129662845203778	0	0.0668532765409716	0	0.0692853842353232	0.00241913690215908	0.0272770077563603	0	0.0559328761282094	0	0.0490161628667762	0.0260141485130021	0.19991420758933	0.000567557318015678	0	0	0.0141298026960145	0
TCGA-DJ-A2Q0-01	0.0244510899790947	0.0992176037451686	0.0177716248282051	0.0339427229291013	0.00590599967061108	0.195809938129973	0	0.00768082488748525	0.00432840626823562	0.12788808608518	0	0.176530470048902	0	0.0197760043183568	0.011430578465127	0	0	0.0465380046861748	0.234826265792178	0.01427425357873	0.00648434894385757	0.249956891525007	0	0	0.100285865400767	0	0	0	0	0.000689151659427157	0.000388360417810035	0.0114745861333418	0	0.0158389584654999	0	0.00177437532979564	0.00102559324458622	0	0	0.00417555973814248	0.0210694701569673	0.00128073816093554	0.000581799468211449	0.0224270451550564	0	0	0.00899801408968912	0	0
TCGA-FE-A22Z-01	0	0.122040645710276	0.0847616910514884	0.143029043803384	0.00803532669019814	0.501218868256424	0	0.0421856215508092	0	0.0242668458108973	0	0.0967272575215355	0	0.0447857032656252	0.00671212790231656	0	0	0.0227301935007231	0.0938790049027472	0.33222737001884	0	0.305874615471951	0	0.0198379872252223	0.0107732728293326	0	0	0	0	0.010156858790836	0	0.00584262877111849	0	0.0232886244117036	0	0.0107828697834727	0.00161605145980246	0	0	0.00547265530738147	0.0226028623300707	0.079989018999471	0	0.0736441745514657	0	0.00477631068439542	0.00259383663959746	0	0
TCGA-DE-A7U5-01	0	0.227957019464796	0.115059717967286	0.272897107172793	0.0136560710602622	0.856041656427292	0	0.0168055398145017	0.112948762142691	0.093316103559739	0	0.107443167476065	0	0.110439132317911	0.00598103312287361	0	0	0.0489771658277328	0.01403780478442	0.183702408103806	0.0630522370195682	0.216063069830658	0	0.00835062628488713	0	0.0156965942598471	0	0.00318635545529925	0	0.0117727866162287	0.0791240085085299	0.0653707400769549	0	0.0752671736837595	0	0.0773659372570869	0.00418989377773075	0	0	0.0343099792521984	0.00983390489751735	0.128689067733918	0.044169990390116	0.15135868557871	0	0.00584986513072397	0	0.0109959368673918	0
TCGA-KS-A4I1-01	0	0.150768816529162	0	0.0404237294655919	0	0.204056260633207	0.00518471420830446	0.00306034292512262	0	0.152450080828049	0	0.239839531072255	0	0.0216459238423952	0.0571958316585291	0	0	0.0874442357528488	0.02311631488341	0.0777559397031102	0.00992877142567321	0.171899230102336	0.000631799277289349	0	0.149847284320677	0	0	0	0.000972582617796472	0.000574079151499469	0	0.0285975837313347	0	0.0449906686481792	0	0.00406048403623476	0.0107291683681231	0	0	0.016403361941049	0.0043363096093327	0.0145859679718792	0.00186250391375806	0.0322459824193091	0.000118517042664333	0	0.0281093341308694	0	0
TCGA-BJ-A0ZA-01	0.0735390492226304	0.0924907850150564	0.25297554304558	0.0719941917514363	0.202329706795085	0.31539775227403	0.0718193829855799	0	0.187629227797529	0.11271688038463	0	0.113572435143836	0	0.043971366897072	0.0253590339672224	0	0	0.0738101243208312	0.0206349947126016	0.104184247069503	0.0203017208982613	0.182440287350535	0	0	0	0.0417306958446893	0	0.00182960262770818	0.0205918338723501	0	0.0537964784406434	0.032317839265702	0	0.0325631413100514	0	0.0126073358562056	0.00727086467341518	0	0	0.0211626131404837	0.00591640258402152	0.0298713887336215	0.0058208473350955	0.0523087213029987	0	0	0	0.0119648975038389	0
TCGA-FY-A3RA-01	0.0762303566098297	0	0.367672665551473	0.142099757342545	0.0954319766491376	0.57538181149598	0.0621762391178143	0	0.16886781018084	0.1047526236817	0	0.0733435705321955	0	0.0615406250171762	0	0	0	0.0264857303955878	0.0224500748829798	0.0177442773522915	0.00244104596836995	0.429045720429875	0	0.0268294324103415	0.00432285003082907	0	0	0	0.0101663704512666	0	0.0276113952846129	0.0171279896179047	0	0.0119923288836436	0	0.0100624418685343	0	0	0	0.00433065348908775	0.00367078776647421	0.00290134783822475	0.000399132819146493	0.0701528075082775	0	0.00438685183843165	0.000706824591551821	0	0
TCGA-FY-A3NN-01	0.112610806392159	0.0433544437798918	0.179103732543736	0.0877638949794377	0.165256629710576	0.516182262345142	0.003365564825278	0.00531454862943645	0.00146795547301987	0.0660453730023318	0	0.15307269014565	0	0.0265039168471978	0.0030193807250962	0	0.0274204524194573	0.0582466388546656	0.024179777882385	0.193787724749379	0	0.354785052237776	0.00307516429338101	0	0.0797157599149455	0	0	0	0.000750842786265847	0.00118565254506479	0.000327494442893518	0.0147344337308796	0	0.0341498473917154	0	0.0059129078789515	0.000673610628266939	0	0.00611738295476	0.0129945702664174	0.00539440264532704	0.0432331934604539	0	0.0791509927685562	0.000686055698266551	0	0.0177842372353927	0	0
TCGA-H2-A26U-01	0.146719300476712	0.454426437507776	0	0.229464447846708	0.140155525995855	0.969352850872411	0	0.00301536061501708	0.0216200436379883	0.168723161163738	0	0.214275404275174	0	0.0786454766555557	0.0336831362048021	0	0	0.08321639791829	0.0479906347144617	0.00325382690688156	0.0871789285997849	0.183747918039265	0.0564904881548959	0	0.0179851686824049	0	0	0.000174054431740769	0	0.00278853795452957	0.0199937320806236	0.156031400148346	0	0.198157094235346	0	0.0727295752003593	0.0311494098804987	0	0	0.0769566607982882	0.0443806640229938	0.00300906623974638	0.0806211204142648	0.169925958761446	0.0522411380931757	0	0.0166322811406816	0	0
TCGA-DJ-A2QC-01	0	0.121638029639311	0.0548811623786666	0.0406896354474601	0	0.29509308971995	0.0106957084992397	0.010881758205842	0.0862434650053393	0.256148942620414	0	0.0945415320973579	0	0.0712534653052986	0.000685694079786251	0	0	0.085046641259429	0.0337101611328959	0.0474668809343036	0.00386961394155975	0.278675937603145	0	0	0	0.0207801993153887	0	0	0.00241078512408517	0.00245272024835013	0.0194390546918151	0.0577353113600036	0	0.0213094176234078	0	0.0160603474009921	0.000154553677985846	0	0	0.0191692937046867	0.00759818342052577	0.0106989126013742	0.000872201007247718	0.0628128379585053	0	0	0	0.0046838033580127	0
TCGA-BJ-A45H-01	0.0243652270040278	0.105068060649878	0.221720150917042	0.109083606241763	0.0865039716233841	0.471533947766442	0	0	0.124272242222963	0.135855486491584	0	0.126451068226468	0	0.0651993954869706	0	0	0	0.0693425549732943	0.015198202785061	0.0857873105729056	0.042511247159033	0.304616140975476	0.00783394490704275	0	0.0183877457972087	0.00454466040199402	0	0	0	0	0.0501964020274059	0.0548751394162925	0	0.0510764797025434	0	0.0263355276227814	0	0	0	0.0280090445362851	0.00613890184522633	0.0346514575848846	0.0171712654001421	0.123041429066744	0.00316430959142866	0	0.00742723124572287	0.00183569231982821	0
TCGA-EL-A3CY-01	0.263195818740017	0.908959432564802	0.17302723520236	0.389404299433351	0.185753067442073	1.49699876900871	0.144042146455738	0	0.00562856806412605	0.142339887978274	0	0.150568812558277	0.0130253162694718	0.0435087137074173	0.027122841781442	0	0	0.0340481636566532	0.019900199727458	0.0684636901508709	0.0570429500578346	0.233924959639552	0.0347703221928272	0.008995255269829	0	0.0166181724902297	0	0	0.259600831829786	0	0.0101441209216269	0.256532926167364	0	0.271363555386637	0.0234749552238862	0.0784138430883512	0.04888230605626	0	0	0.0613635093966053	0.0358652556209613	0.123389100694665	0.102806002613889	0.421592676882507	0.0626650239971347	0.0162117533515542	0	0.0299502021325415	0
TCGA-EL-A3T6-11	0.131361961707361	0.182873315540648	0.543862193665564	0.175335960196847	0	0.630165134386986	0.130624087500883	0	0.0765166222252091	0.323424659068284	0	0.121377479381	0	0.085163994453815	0.0125215304830173	0	0	0.057898102504442	0.0144204102601024	0.0151864654629301	0.0533541610447214	0.0838869737929308	0	0	0	0.0256255138226652	0	0	0.095500170153453	0	0.0559418295804406	0.236457996099953	0	0.0887399112633373	0	0.0622639829827106	0.00915457718854281	0	0	0.0423297015621174	0.0105428612736764	0.0111029295093032	0.0390075946607565	0.0613303443810009	0	0	0	0.0187349896726946	0
TCGA-DJ-A13S-01	0.0381997539279283	0.0852312959326862	0.165378305049798	0.0396713933844786	0.171741078228836	0.269591219443863	0	0	0.314194262345486	0.0400504454738645	0	0.0775055330411468	0	0.0922314958986244	0	0	0	0.0745992285710596	0.0883394593509846	0	0	0.285993470144199	0	0	0.0270861051746353	0	0	0	0	0	0.0291242186569858	0.00371247368612961	0	0.00718437082385198	0	0.00854939308426561	0	0	0	0.00691497110204063	0.00818862098553836	0	0	0.0265101478835757	0	0	0.00251074492507686	0	0
TCGA-ET-A25P-01	0.0819620734146476	0.0932765957830693	0.251676534985769	0.0694579546793624	0.18134921631762	0.338111079214322	0	0	0.174632471480066	0.0904309167590653	0	0.104810677503094	0	0.11663062750003	0	0	0.000931546358329591	0.080032459086916	0.0446994905084419	0	0.033479598805228	0.26696854153962	0	0	0.0873836704592088	0	0	0	0	0	0.0400571751788753	0.0207430327447301	0	0.0240414605243519	0	0.0267527192245237	0	0	0.000213677990963503	0.0183578357820281	0.0102531637245225	0	0.00767954632316226	0.0612372117571621	0	0	0.020044055757163	0	0
TCGA-DJ-A3VI-01	0.0359523601578011	0.0768714099664894	0.186421259688399	0.120048311646984	0.0635862622082096	0.381521018657231	0.123473562685864	0	0.194206883679316	0.193452955272757	0	0.0794801867931272	0	0.111426673420431	0	0	0	0.082159654433449	0.0107078896471804	0.00849270769783751	0.040293605442703	0.148563090414922	0	0.00390255094525217	0.00384023956716175	0	0	0	0.024999012251773	0	0.0393199982155669	0.0391673544830744	0	0.0160919157121079	0	0.0225599449260125	0	0	0	0.0166344127690613	0.00216796744710065	0.00171947175711706	0.00815802439177177	0.030078750759729	0	0.000790127998021202	0.000777512156456232	0	0
TCGA-E8-A416-01	0.0419282214999247	0.147174119614144	0.198083711561507	0.0708683851840479	0.0519513050684091	0.355372228967937	0.106152858870941	0	0.0590941657514767	0.222452740292865	0	0.116969008756951	0	0.16121913205939	0	0	0	0.12981716241433	0.0227129025118852	0	0.0280400299947045	0.0915707552288016	0.000363403311867332	0.00783037366261912	0	0.0537774671441679	0	0	0.0411551293142869	0	0.0229106220886501	0.086244227338248	0	0.0453485165859634	0	0.0625041501322921	0	0	0	0.050329705324951	0.00880572082487095	0	0.010871031385142	0.0355016936230617	0.000140890320357018	0.00303581122630033	0	0.0208493547705941	0
[truncated: 70 more columns]
