# Supplementary material for: Identification of non-coding RNA related prognosis biomarkers based on ceRNA network in thyroid cancer
Source: Front Genet. 2023 Apr 20;14:1157438. doi: 10.3389/fgene.2023.1157438 (PMC10158935; doi:10.3389/fgene.2023.1157438)
Supplement: Supplementary file 2 [file DataSheet3.CSV]

Barcode	status	survival_time
TCGA-EM-A3AP-01	0	254
TCGA-KS-A41I-01	0	486
TCGA-FK-A3SH-01	0	1463
TCGA-EM-A22J-01	0	441
TCGA-DE-A4MA-01	0	916
TCGA-MK-A84Z-01	0	728
TCGA-DJ-A2PP-01	0	930
TCGA-DE-A0XZ-01	0	1090
TCGA-EL-A3CM-01	1	813
TCGA-BJ-A2NA-01	0	577
TCGA-ET-A39L-01	0	3299
TCGA-BJ-A0ZG-01	0	775
TCGA-DE-A4M8-01	0	564
TCGA-BJ-A2P4-01	0	390
TCGA-DJ-A1QG-01	0	1368
TCGA-EM-A1CW-01	0	549
TCGA-BJ-A290-01	0	919
TCGA-EL-A3ZP-01	0	1992
TCGA-FY-A40M-01	0	684
TCGA-DO-A2HM-01	0	71
TCGA-ET-A25O-01	0	1986
TCGA-BJ-A191-01	0	147
TCGA-EL-A3H7-01	0	4228
TCGA-H2-A422-01	0	566
TCGA-BJ-A0ZC-01	0	352
TCGA-FY-A3I5-01	0	238
TCGA-EL-A3H2-01	1	1019
TCGA-EM-A4FN-01	0	802
TCGA-EM-A1CU-01	0	636
TCGA-CE-A483-01	0	457
TCGA-DJ-A3UX-01	0	345
TCGA-J8-A3YG-01	0	678
TCGA-E8-A436-01	0	455
TCGA-EL-A4JX-01	0	1398
TCGA-EM-A4FU-01	0	1840
TCGA-BJ-A3PU-01	0	567
TCGA-EL-A3T8-11	0	3269
TCGA-E8-A2JQ-01	0	356
TCGA-EM-A3AI-01	0	685
TCGA-E8-A44M-01	0	917
TCGA-EM-A3FJ-01	0	850
TCGA-BJ-A28S-01	0	640
TCGA-ET-A39S-01	0	1676
TCGA-DJ-A3V9-01	0	623
TCGA-DO-A1JZ-11	0	1670
TCGA-EL-A3D4-01	0	2116
TCGA-EL-A3ZT-01	0	1808
TCGA-DJ-A2PU-01	0	1033
TCGA-ET-A3DR-01	0	2451
TCGA-ET-A25I-01	0	2485
TCGA-DJ-A3V7-01	0	706
TCGA-KS-A4ID-01	0	1011
TCGA-E8-A432-01	0	931
TCGA-E8-A419-01	0	774
TCGA-EL-A3MY-01	1	533
TCGA-EL-A3ZQ-11	0	1862
TCGA-ET-A40Q-01	0	1407
TCGA-EL-A3H4-01	0	1512
TCGA-GE-A2C6-01	0	381
TCGA-EL-A3GV-01	0	1532
TCGA-BJ-A28W-11	0	344
TCGA-DJ-A3VL-01	0	713
TCGA-FE-A3PC-01	0	2606
TCGA-EM-A22Q-01	0	433
TCGA-EM-A3ST-11	0	1182
TCGA-EL-A3N2-01	0	902
TCGA-ET-A3DP-11	0	2877
TCGA-EL-A3T0-01	0	4335
TCGA-EL-A3ZM-01	0	1096
TCGA-E3-A3E2-01	0	1922
TCGA-ET-A39R-01	0	2863
TCGA-DJ-A13W-01	0	1593
TCGA-EL-A3ZO-01	0	2211
TCGA-CE-A3MD-01	0	389
TCGA-EL-A3MW-11	0	3305
TCGA-DJ-A4V4-01	0	481
TCGA-EL-A3GR-01	0	3501
TCGA-EM-A2CO-01	0	184
TCGA-IM-A3U2-01	0	190
TCGA-DJ-A4UQ-01	0	1005
TCGA-BJ-A45K-01	0	705
TCGA-DJ-A1QN-01	0	1295
TCGA-EL-A3ZK-01	0	1575
TCGA-CE-A481-01	0	346
TCGA-ET-A3BW-01	0	1419
TCGA-DJ-A2Q6-01	0	1109
TCGA-E8-A2EA-01	0	1085
TCGA-DJ-A13L-01	0	303
TCGA-EL-A4JZ-01	0	1856
TCGA-EM-A2P1-06	0	531
TCGA-H2-A3RH-01	0	379
TCGA-EM-A3O8-01	0	381
TCGA-EM-A3AN-01	0	1006
TCGA-DJ-A3UR-01	0	1105
TCGA-EL-A4KG-01	0	739
TCGA-ET-A39I-01	1	1011
TCGA-EM-A1YC-01	0	2391
TCGA-EM-A2CU-01	0	400
TCGA-J8-A3O2-06	0	342
TCGA-DJ-A4V2-01	0	95
TCGA-EL-A3GZ-01	0	4258
TCGA-J8-A3O2-01	0	342
TCGA-BJ-A4O8-01	0	591
TCGA-DJ-A3VD-01	0	1238
TCGA-EM-A4FK-01	0	649
TCGA-DJ-A3UK-01	0	1123
TCGA-FY-A4B3-01	0	427
TCGA-EL-A3CT-01	1	1854
TCGA-DJ-A3UN-01	0	986
TCGA-ET-A2N3-01	0	2535
TCGA-DJ-A3V3-01	0	931
TCGA-EM-A3O6-01	0	458
TCGA-EL-A4K0-01	0	944
TCGA-E8-A438-01	0	1019
TCGA-FY-A3ON-01	0	595
TCGA-DJ-A13X-01	0	253
TCGA-BJ-A28Z-01	0	337
TCGA-DJ-A2PZ-01	0	256
TCGA-EM-A3AQ-01	0	904
TCGA-ET-A25K-01	0	2142
TCGA-EL-A3CX-01	0	3243
TCGA-MK-A4N7-01	0	987
TCGA-ET-A25R-01	0	1930
TCGA-J8-A4HW-06	0	79
TCGA-FY-A3W9-01	0	658
TCGA-EM-A22N-01	0	324
TCGA-EL-A3T7-01	0	1256
TCGA-EM-A2CS-06	0	841
TCGA-KS-A4IB-01	0	2577
TCGA-EM-A1YA-01	0	602
TCGA-EM-A2CS-01	0	841
TCGA-J8-A3NZ-01	0	524
TCGA-BJ-A28R-11	0	1282
TCGA-FE-A234-01	0	2075
TCGA-ET-A2N5-11	0	2460
TCGA-DJ-A13R-01	0	565
TCGA-BJ-A28V-01	0	987
TCGA-EL-A3CL-01	1	963
TCGA-DJ-A2QB-01	0	1070
TCGA-BJ-A18Y-01	0	1563
TCGA-EM-A2P3-01	0	444
TCGA-EM-A3FM-01	0	639
TCGA-ET-A3BS-01	0	176
TCGA-DJ-A2Q2-01	0	1337
TCGA-ET-A39M-01	0	2582
TCGA-BJ-A3F0-01	0	424
TCGA-EL-A3T3-01	0	4017
TCGA-FE-A230-01	0	2173
TCGA-FY-A3R8-01	0	477
TCGA-EL-A3T1-01	0	3941
TCGA-EL-A3CP-01	0	4831
TCGA-J8-A4HW-01	0	79
TCGA-FY-A3TY-01	0	709
TCGA-BJ-A0ZF-01	0	1217
TCGA-EM-A3FQ-01	0	492
TCGA-ET-A25G-01	0	2492
TCGA-DE-A0Y2-01	0	658
TCGA-ET-A2N4-01	0	81
TCGA-EM-A4FO-01	0	802
TCGA-EM-A3OB-01	0	1176
TCGA-ET-A40P-01	0	1338
TCGA-E8-A437-01	0	1213
TCGA-FK-A3SE-01	0	670
TCGA-BJ-A3PT-01	0	709
TCGA-DJ-A2QA-01	0	1020
TCGA-E8-A433-01	0	951
TCGA-EM-A1CV-11	0	1475
TCGA-DJ-A1QI-01	0	455
TCGA-EL-A3H8-01	0	4577
TCGA-ET-A4KN-01	0	1009
TCGA-BJ-A2NA-11	0	577
TCGA-4C-A93U-01	0	129
TCGA-E8-A3X7-01	0	951
TCGA-EL-A3D1-01	0	2997
TCGA-DJ-A2PT-01	0	1181
TCGA-ET-A2N0-01	0	1600
TCGA-BJ-A290-11	0	919
TCGA-E3-A3E0-01	0	2019
TCGA-ET-A25M-01	0	1831
TCGA-CE-A27D-01	0	374
TCGA-ET-A2MY-01	0	1787
TCGA-EL-A3TA-01	0	2035
TCGA-QD-A8IV-01	0	392
TCGA-EL-A3N3-01	0	5423
TCGA-BJ-A3EZ-01	0	487
TCGA-EL-A3H7-11	0	4228
TCGA-EL-A3ZL-11	0	1895
TCGA-BJ-A291-01	0	696
TCGA-E3-A3E3-01	0	1595
TCGA-BJ-A3PR-01	0	1107
TCGA-DJ-A13M-01	0	1484
TCGA-ET-A2MX-11	0	2689
TCGA-EM-A1CU-11	0	636
TCGA-EM-A2CN-01	0	715
TCGA-DJ-A2Q9-01	0	1092
TCGA-DJ-A1QM-01	0	183
TCGA-BJ-A0Z5-01	0	448
TCGA-DJ-A1QO-01	0	1442
TCGA-EL-A3GS-01	0	1989
TCGA-DJ-A3VF-01	0	292
TCGA-KS-A4I5-01	0	567
TCGA-EL-A3ZH-11	0	2773
TCGA-DJ-A3UT-01	0	1105
TCGA-EL-A3T8-01	0	3269
TCGA-EL-A4KI-01	0	727
TCGA-DE-A4MB-01	0	352
TCGA-EM-A2OZ-01	0	1033
TCGA-KS-A41I-11	0	486
TCGA-E3-A3E1-01	0	2449
TCGA-EM-A3AL-01	0	430
TCGA-EM-A1CS-01	0	817
TCGA-EM-A3SZ-01	0	389
TCGA-FY-A3YR-01	0	528
TCGA-DO-A1JZ-01	0	1670
TCGA-DJ-A2Q7-01	0	1068
TCGA-FE-A23A-01	0	2489
TCGA-DJ-A2PN-01	0	307
TCGA-BJ-A4O9-01	0	714
TCGA-EM-A3SY-01	0	411
TCGA-EM-A22P-01	0	1256
TCGA-DJ-A13T-01	0	1709
TCGA-EM-A3ST-01	0	1182
TCGA-CE-A485-01	0	385
TCGA-EL-A4K2-01	0	928
TCGA-ET-A3DP-01	0	2877
TCGA-EM-A3O7-01	0	223
TCGA-ET-A39P-01	0	2900
TCGA-EL-A3GW-01	0	1527
TCGA-EL-A3ZR-01	0	1830
TCGA-FK-A3SD-01	0	32
TCGA-EL-A3ZO-11	0	2211
TCGA-E8-A413-01	0	912
TCGA-EL-A3MW-01	0	3305
TCGA-DJ-A3VJ-01	0	1108
TCGA-EM-A2CK-01	0	544
TCGA-EL-A3GY-01	0	3076
TCGA-ET-A3BU-01	0	2367
TCGA-EL-A3ZK-11	0	1575
TCGA-BJ-A0Z9-01	0	1257
TCGA-EM-A2CL-01	0	401
TCGA-FE-A3PD-01	0	2396
TCGA-J8-A4HY-01	0	6
TCGA-ET-A3BX-01	0	1596
TCGA-ET-A39T-01	0	2987
TCGA-E3-A3DY-01	0	2815
TCGA-EM-A2CR-01	0	415
TCGA-BJ-A45G-01	0	725
TCGA-EL-A3H1-01	1	1500
TCGA-J8-A3O1-01	0	827
TCGA-EM-A1YC-11	0	2391
TCGA-FE-A235-01	0	3571
TCGA-BJ-A2N9-01	0	623
TCGA-DJ-A13P-01	0	5150
TCGA-ET-A3BQ-01	0	2331
TCGA-DO-A1K0-01	0	655
TCGA-EL-A3ZG-01	0	2724
TCGA-EL-A3CR-01	1	233
TCGA-EL-A3T6-01	0	2988
TCGA-KS-A41L-01	0	3463
TCGA-FE-A231-01	0	961
TCGA-EM-A3FL-01	0	1441
TCGA-KS-A4I9-01	0	2658
TCGA-BJ-A2N8-11	0	504
TCGA-DJ-A3UP-01	0	499
TCGA-BJ-A0ZB-01	0	122
TCGA-BJ-A190-01	0	626
TCGA-DJ-A2Q3-01	0	1224
TCGA-ET-A40S-01	0	1223
TCGA-FY-A3NM-01	0	885
TCGA-DJ-A2PY-01	0	267
TCGA-EL-A3T2-11	0	988
TCGA-EM-A4FM-01	0	162
TCGA-L6-A4ET-01	0	664
TCGA-EM-A3FP-01	0	529
TCGA-EL-A3CZ-01	0	2418
TCGA-DE-A0Y3-01	0	1526
TCGA-DE-A4M9-01	0	573
TCGA-EL-A3H5-01	0	2542
TCGA-EL-A3T7-11	0	1256
TCGA-EL-A3CN-01	0	4731
TCGA-EL-A4K6-01	0	1343
TCGA-EM-A22I-01	0	448
TCGA-FE-A237-01	0	3431
TCGA-ET-A3DW-01	0	752
TCGA-EM-A1CT-11	0	553
TCGA-BJ-A28R-01	0	1282
TCGA-BJ-A2N7-11	0	559
TCGA-ET-A3DU-01	0	1911
TCGA-ET-A2N5-01	0	2460
TCGA-DJ-A2PR-01	0	835
TCGA-EL-A3H3-01	0	1319
TCGA-EM-A22L-01	0	318
TCGA-E8-A415-01	0	944
TCGA-DJ-A1QD-01	0	1462
TCGA-L6-A4EQ-01	0	1228
TCGA-ET-A39K-01	0	3267
TCGA-BJ-A0ZH-01	0	460
TCGA-BJ-A45C-01	1	243
TCGA-EL-A3T3-11	0	4017
TCGA-EL-A3T1-11	0	3941
TCGA-H2-A2K9-11	0	659
TCGA-BJ-A28T-01	0	1081
TCGA-ET-A3BN-01	0	859
TCGA-ET-A25L-01	0	1721
TCGA-EL-A3TB-11	0	2519
TCGA-FY-A3TY-11	0	709
TCGA-BJ-A0Z3-01	0	497
TCGA-ET-A39O-01	0	3059
TCGA-FE-A3PA-01	0	3235
TCGA-DE-A2OL-01	0	1145
TCGA-EM-A2P0-01	0	535
TCGA-BJ-A28X-01	0	942
TCGA-DJ-A1QE-01	0	4134
TCGA-DE-A69K-01	0	434
TCGA-FK-A3S3-01	0	2162
TCGA-DJ-A3UW-01	0	1812
TCGA-BJ-A192-01	0	1349
TCGA-DJ-A3UU-01	0	713
TCGA-EM-A4FR-01	0	655
TCGA-EL-A3T9-01	1	174
TCGA-EM-A3FQ-06	0	492
TCGA-DE-A4MC-01	0	913
TCGA-FY-A3R6-01	0	423
TCGA-EM-A1CV-01	0	1475
TCGA-KS-A41F-01	0	4367
TCGA-DE-A3KN-01	0	831
TCGA-EM-A3FK-01	0	723
TCGA-EL-A4KH-01	0	823
TCGA-EL-A3MX-01	1	1753
TCGA-EM-A4FV-01	0	744
TCGA-EL-A3MZ-01	1	1597
TCGA-IM-A420-01	0	250
TCGA-EM-A3AJ-01	0	941
TCGA-EL-A3TA-11	0	2035
TCGA-J8-A3YH-06	0	175
TCGA-EL-A3N3-11	0	5423
TCGA-J8-A3YH-01	0	175
TCGA-ET-A3DQ-01	0	2581
TCGA-EL-A3ZL-01	0	1895
TCGA-EL-A3GU-01	0	4137
TCGA-BJ-A0Z0-01	0	419
TCGA-EM-A2CP-01	0	91
TCGA-DJ-A1QH-01	0	1293
TCGA-EL-A3ZS-01	0	215
TCGA-DJ-A13O-01	0	1161
TCGA-FY-A40N-01	0	579
TCGA-EM-A1CW-11	0	549
TCGA-ET-A2MX-01	0	2689
TCGA-EM-A2OX-01	0	600
TCGA-EM-A3O3-01	0	441
TCGA-CE-A3ME-01	0	379
TCGA-MK-A4N6-01	0	1098
TCGA-IM-A3EB-01	0	1488
TCGA-KS-A4I3-01	0	1329
TCGA-KS-A41J-11	0	477
TCGA-EL-A3ZH-01	0	2773
TCGA-IM-A41Z-01	0	946
TCGA-E3-A3E5-01	0	1215
TCGA-EL-A4KD-01	0	1326
TCGA-BJ-A28X-11	0	942
TCGA-EM-A3SU-01	0	911
TCGA-EM-A3SU-06	0	911
TCGA-L6-A4EU-01	0	289
TCGA-EM-A1CS-11	0	817
TCGA-FY-A3I4-01	0	542
TCGA-FE-A238-01	0	1215
TCGA-DJ-A3VG-01	0	1085
TCGA-DJ-A3VK-01	0	753
TCGA-J8-A3YD-01	0	968
TCGA-KS-A4IC-01	0	1073
TCGA-DJ-A3V8-01	0	647
TCGA-EM-A2CT-01	0	1474
TCGA-KS-A4I7-01	0	987
TCGA-BJ-A45D-01	0	331
TCGA-ET-A3BP-01	0	2406
TCGA-EM-A3FR-01	0	457
TCGA-EM-A1YD-01	0	1734
TCGA-DJ-A3UQ-01	0	595
TCGA-DJ-A3V4-01	0	1294
TCGA-EM-A1YE-01	0	1645
TCGA-ET-A40R-01	0	1350
TCGA-DJ-A3V0-01	0	1125
TCGA-EM-A3SX-01	0	908
TCGA-DJ-A2PV-01	0	973
TCGA-EM-A2CJ-01	0	1447
TCGA-EM-A3OA-01	0	822
TCGA-CE-A13K-01	0	385
TCGA-DJ-A3VA-01	0	755
TCGA-DJ-A3UM-01	0	944
TCGA-EM-A3AR-01	0	1133
TCGA-DJ-A4UL-01	0	939
TCGA-FE-A236-01	0	2031
TCGA-FY-A3NP-01	0	491
TCGA-DJ-A4V5-01	0	1076
TCGA-EL-A4JV-01	0	1748
TCGA-EL-A4K7-01	0	1251
TCGA-FY-A40K-01	0	461
TCGA-DJ-A4UR-01	0	1058
TCGA-ET-A3BT-01	0	2665
TCGA-EM-A3FN-01	0	367
TCGA-EL-A3GQ-01	0	1528
TCGA-EL-A3CO-01	1	726
TCGA-BJ-A3PR-11	0	1107
TCGA-EL-A3D6-01	0	3296
TCGA-BJ-A2N9-11	0	623
TCGA-DJ-A2PQ-01	0	1077
TCGA-EL-A3ZG-11	0	2724
TCGA-DJ-A2PS-01	0	797
TCGA-ET-A4KQ-01	0	955
TCGA-EM-A2OW-01	0	1227
TCGA-EM-A22M-01	0	442
TCGA-KS-A41L-11	0	3463
TCGA-FE-A233-01	0	751
TCGA-EL-A3ZR-11	0	1830
TCGA-BJ-A45E-01	0	639
TCGA-EM-A4G1-01	0	416
TCGA-EL-A3CV-01	0	1154
TCGA-ET-A39J-01	0	3227
TCGA-BJ-A2N8-01	0	504
TCGA-E8-A242-01	0	950
TCGA-DJ-A2Q5-01	0	1140
TCGA-EL-A3CS-01	1	1385
TCGA-ET-A39N-01	0	3751
TCGA-EM-A4FH-01	0	892
TCGA-BJ-A0ZE-01	0	509
TCGA-FY-A3R9-01	0	504
TCGA-ET-A3BO-01	0	1533
TCGA-EL-A3T2-01	0	988
TCGA-H2-A421-01	0	610
TCGA-EL-A3ZP-11	0	1992
TCGA-IM-A3ED-01	0	1442
TCGA-EM-A4FF-01	0	2573
TCGA-DJ-A3UZ-01	0	1246
TCGA-IM-A4EB-01	0	780
TCGA-DJ-A3V5-01	0	584
TCGA-FK-A3SB-01	0	125
TCGA-E8-A434-01	0	953
TCGA-L6-A4EP-01	0	1016
TCGA-DJ-A2Q1-01	0	1148
TCGA-BJ-A0ZJ-01	0	1280
TCGA-DJ-A2PO-01	0	243
TCGA-FY-A3BL-01	0	621
TCGA-EL-A3H2-11	1	1019
TCGA-EM-A22K-01	0	479
TCGA-FK-A4UB-01	0	3531
TCGA-E8-A417-01	0	938
TCGA-ET-A3DW-11	0	752
TCGA-EM-A1CT-01	0	553
TCGA-EL-A4K4-01	0	1623
TCGA-EL-A3CU-01	0	4780
TCGA-DE-A69J-01	0	447
TCGA-BJ-A3PU-11	0	567
TCGA-E8-A2JQ-11	0	356
TCGA-DE-A4MD-06	0	764
TCGA-DE-A4MD-01	0	764
TCGA-EL-A3GX-01	0	4494
TCGA-ET-A3DV-01	0	5068
TCGA-EM-A22O-01	0	1344
TCGA-FY-A40L-01	0	726
TCGA-EL-A3ZM-11	0	1096
TCGA-DJ-A4UW-01	0	819
TCGA-EL-A3ZT-11	0	1808
TCGA-J8-A42S-01	0	75
TCGA-IM-A41Y-01	0	664
TCGA-E8-A414-01	0	958
TCGA-EL-A3MY-11	1	533
TCGA-H2-A2K9-01	0	659
TCGA-EL-A3ZQ-01	0	1862
TCGA-ET-A3DO-01	0	3552
TCGA-DJ-A1QF-01	0	931
TCGA-BJ-A2N7-01	0	559
TCGA-EL-A3TB-01	0	2519
TCGA-BJ-A28W-01	0	344
TCGA-EM-A2CM-01	0	1253
TCGA-DJ-A2PW-01	0	1060
TCGA-ET-A2MZ-01	0	1133
TCGA-EL-A3N2-11	0	902
TCGA-E8-A44K-01	0	943
TCGA-FY-A3WA-01	0	519
TCGA-EL-A3T0-11	0	4335
TCGA-FY-A3R7-01	0	495
TCGA-EM-A2OY-01	0	983
TCGA-EM-A4FQ-01	0	683
TCGA-ET-A25N-01	0	1928
TCGA-EL-A3GZ-11	0	4258
TCGA-CE-A482-01	0	325
TCGA-DJ-A3VB-01	0	697
TCGA-EL-A4K9-01	0	1455
TCGA-EM-A2CQ-01	0	374
TCGA-EL-A3H1-11	1	1500
TCGA-ET-A40T-01	0	1140
TCGA-EM-A2P2-01	0	526
TCGA-DJ-A4V0-01	0	1081
TCGA-FE-A239-01	1	1023
TCGA-J8-A3O0-01	0	1313
TCGA-FE-A3PB-01	0	2590
TCGA-FY-A4B0-01	0	420
TCGA-BJ-A0Z2-01	0	1514
TCGA-J8-A3YE-01	0	847
TCGA-GE-A2C6-11	0	381
TCGA-DJ-A1QL-01	0	535
TCGA-ET-A3DS-01	0	2033
TCGA-FY-A76V-01	0	51
TCGA-BJ-A45I-01	0	470
TCGA-EM-A2P1-01	0	531
TCGA-EL-A3MX-11	1	1753
TCGA-EM-A3AK-01	0	477
TCGA-DJ-A3UO-01	0	957
TCGA-E8-A418-01	0	92
TCGA-EM-A3AO-01	0	1354
TCGA-EL-A4K1-01	0	1046
TCGA-BJ-A0YZ-01	0	754
TCGA-J8-A3YF-01	0	751
TCGA-DJ-A2PX-01	0	881
TCGA-DJ-A3UY-01	0	1091
TCGA-DJ-A3VM-01	0	840
TCGA-DJ-A4UP-01	0	916
TCGA-EL-A3ZS-11	0	215
TCGA-CE-A484-01	0	378
TCGA-MK-A4N9-01	0	919
TCGA-E3-A3DZ-01	0	1436
TCGA-IM-A3U3-01	0	514
TCGA-EL-A3ZN-01	0	1614
TCGA-BJ-A45J-01	0	658
TCGA-EL-A3CW-01	1	938
TCGA-EL-A3GO-01	0	1973
TCGA-FK-A3SG-01	0	28
TCGA-ET-A3BV-01	0	2294
TCGA-EL-A3GP-01	0	1506
TCGA-DJ-A3US-01	0	998
TCGA-H2-A3RI-01	0	335
TCGA-EM-A3FO-01	0	532
TCGA-DJ-A4UT-01	0	823
TCGA-EM-A2OV-01	0	674
TCGA-BJ-A45F-01	0	105
TCGA-BJ-A18Z-01	0	1263
TCGA-EM-A1YB-01	0	592
TCGA-DJ-A13U-01	0	1590
TCGA-EL-A4JW-01	0	1056
TCGA-FY-A4B4-01	0	657
TCGA-FE-A232-01	0	2424
TCGA-KS-A41J-01	0	477
TCGA-DJ-A3VE-01	0	577
TCGA-DJ-A1QQ-01	0	534
TCGA-DJ-A2Q4-01	0	1032
TCGA-FY-A2QD-01	0	38
TCGA-DJ-A3V2-01	0	615
TCGA-DJ-A2Q0-01	0	1045
TCGA-FE-A22Z-01	0	2243
TCGA-DE-A7U5-01	0	84
TCGA-KS-A4I1-01	0	812
TCGA-BJ-A0ZA-01	0	574
TCGA-FY-A3RA-01	0	550
TCGA-H2-A26U-01	0	517
TCGA-DJ-A2QC-01	0	1215
TCGA-BJ-A45H-01	0	865
TCGA-EL-A3CY-01	0	127
TCGA-EL-A3T6-11	0	2988
TCGA-DJ-A13S-01	0	265
TCGA-ET-A25P-01	0	559
TCGA-DJ-A3VI-01	0	95
TCGA-E8-A416-01	0	952
