# Supplementary material for: Identification of non-coding RNA related prognosis biomarkers based on ceRNA network in thyroid cancer
Source: Front Genet. 2023 Apr 20;14:1157438. doi: 10.3389/fgene.2023.1157438 (PMC10158935; doi:10.3389/fgene.2023.1157438)
Supplement: Supplementary file 7 [file DataSheet2.ZIP]

Archive with 1 entries (1 files):
- Supplementary Table S3.csv
