# Supplementary material for: Identification of non-coding RNA related prognosis biomarkers based on ceRNA network in thyroid cancer
Source: Front Genet. 2023 Apr 20;14:1157438. doi: 10.3389/fgene.2023.1157438 (PMC10158935; doi:10.3389/fgene.2023.1157438)
Supplement: Supplementary file 7 [file DataSheet2.ZIP › Supplementary Table S3.csv]

gene	TCGA-EM-A3AP-01	TCGA-KS-A41I-01	TCGA-FK-A3SH-01	TCGA-EM-A22J-01	TCGA-DE-A4MA-01	TCGA-MK-A84Z-01	TCGA-DJ-A2PP-01	TCGA-DE-A0XZ-01	TCGA-EL-A3CM-01	TCGA-BJ-A2NA-01	TCGA-ET-A39L-01	TCGA-BJ-A0ZG-01	TCGA-DE-A4M8-01	TCGA-BJ-A2P4-01	TCGA-DJ-A1QG-01	TCGA-EM-A1CW-01	TCGA-BJ-A290-01	TCGA-EL-A3ZP-01	TCGA-FY-A40M-01	TCGA-DO-A2HM-01	TCGA-ET-A25O-01	TCGA-BJ-A191-01	TCGA-EL-A3H7-01	TCGA-H2-A422-01	TCGA-BJ-A0ZC-01	TCGA-FY-A3I5-01	TCGA-EL-A3H2-01	TCGA-EM-A4FN-01	TCGA-EM-A1CU-01	TCGA-CE-A483-01	TCGA-DJ-A3UX-01	TCGA-J8-A3YG-01	TCGA-E8-A436-01	TCGA-EL-A4JX-01	TCGA-EM-A4FU-01	TCGA-BJ-A3PU-01	TCGA-EL-A3T8-11	TCGA-E8-A2JQ-01	TCGA-EM-A3AI-01	TCGA-E8-A44M-01	TCGA-EM-A3FJ-01	TCGA-BJ-A28S-01	TCGA-ET-A39S-01	TCGA-DJ-A3V9-01	TCGA-DO-A1JZ-11	TCGA-EL-A3D4-01	TCGA-EL-A3ZT-01	TCGA-DJ-A2PU-01	TCGA-ET-A3DR-01
RP11-34P13	0	2.67968720350202	0.258328577680868	0.540037022960258	0.734526295427761	0.712291843725411	1.58424469359529	0.253816211607245	1.69481667696465	2.36225475979149	1.27284692261376	2.20581779114353	1.68648449316408	2.83854623446464	0.760085571694204	0.139075829887645	2.62115895397626	2.73908131117603	2.31741050031042	2.20664285441464	1.67861355936903	0	0.441161779478818	2.31429209695067	1.2814551688708	0.486301570759946	0.53277251496407	0.0795640623926115	0.65279491602319	0.0696406449971736	0.434940445973695	0.67037214740476	1.01291182504779	2.41656923087989	0.236460048389233	1.43045700978136	0.63303026735287	0.104948275185453	1.96269900930354	1.50961461706115	2.55375224729478	3.47850449680876	0.936606919233883	0.576079934986497	2.26375782664681	1.2405952595995	0.682964187733755	0.322019010911087	2.24374686824003
FAM138A	0	0	0	0	0	0	0	0	0	0	0	0	0	0	0	0	0	0	0	0	0	0	0	0	0	0	0	0	0	0	0	0	0	0	0	0	0	0	0	0	0	0	0	0	0	0	0	0	0
RP4-669L17	0.0238820161544076	0.148663859718824	0.00418548914101421	0.0550093021553613	0	0.161223981407285	0.0440732147900414	0.232417442706382	0.109483649387435	0.205458276775495	0.0772384980853123	0.110833007024029	0.14684093575167	0.0421982892101498	0.0903048506682447	0.0299711539414025	0.139845653223059	0.145660577634591	0.208332688516414	0.138100009940435	0.107134997104059	0.101478092108641	0.0414515066112625	0.243065238917472	0.0810911094124898	0.0953167574052409	0.105830297511118	0.0144707310781755	0.0762303610617231	0.133198627917006	0.131362014826459	0.138145572438816	0.112962818249392	0.214132410571845	0.102840265029225	0.0149177711756028	0.18122033786684	0.038199514506718	0.10119503056402	0.0498971107866774	0.0651514341252297	0.275823601243644	0.0480354984467457	0.0959260947388471	0.0900215801454952	0.0627117113253026	0.179843582253281	0.0586612905715321	0.115901057697906
RP5-857K21	0	0	0	0	0.0182229256836927	0.017528643496176	0	0.0141008629499715	0	0.0213773934225941	0.0107533842852956	0	0	0	0	0.0111391929648017	0.0221557761798396	0.0131448731145488	0.0343455477123168	0	0.0110136565148829	0	0	0	0.0143020144833736	0	0	0.024845128355628	0.0125904997823826	0	0.0110657852823433	0.0173242447068727	0.0112048174168874	0	0.0098063264847724	0	0	0	0	0	0	0.0162750431092606	0	0.0195869735604699	0.0264330096508973	0	0.0133181681241527	0.0219388402173366	0
RP11-206L10	0.106526005416504	0.199313685974587	0.135428871767805	0.145962643141775	0.0662451673991445	0.269506918053035	0.26111791583195	0.341819803544479	0.0701207511727535	0.134646115935281	0.161135171743274	0.167297554361493	0.193865296707954	0.184307487192764	0.140139794026184	0.0625092852608445	0.156285877997961	0.262952459381578	0.256176556635937	0.158774619362084	0.13130622898788	0.264305021529916	0.0617506485369373	0.293726286314779	0.151188083343578	0.0971277659087409	0.281645244126554	0.124962618306482	0.0745335729484443	0.2946389770152	0.128491581953966	0.290760455047586	0.239752032919523	0.136547085499044	0.223195530822078	0.0843181058605561	0.198423945202666	0.133703542729834	0.214934588544617	0.327367005013582	0.118045947239839	0.223729747772881	0.114153487232758	0.168676154706988	0.0911864038156144	0.0546245616366427	0.349661839011188	0.0582399813645106	0.10119126611685
FAM87B	0.0661930233012558	0.0889643410817762	0.0506811669322485	0.0210767402006914	0.0682119110514455	0.0973962566380698	0.0492180451228368	0.0914889006946075	0.156609683666513	0.127497556968523	0.108846664706036	0.0995865336077922	0.14779889565322	0.0590015907205938	0.0207020185427058	0.102735424403028	0.0624113163996056	0.0854387609225464	0.0647211280708278	0.0921142616313581	0.0618225454980739	0.0449546954592315	0.0822905895380819	0.114769019564852	0.167780175660573	0.0719840342379029	0.145199405756198	0.058457669414993	0.0589854299144272	0.138805760328454	0.160030586510501	0.149629015053068	0.103321775680032	0.0980466773208267	0.0730754620655294	0.024396838886123	0.111492693861403	0.0922593873081152	0.176402988554632	0.107004090901843	0.0700345234735809	0.147996603502855	0.0931031739237106	0.0909639302320284	0.0981910658740209	0.0284006531615249	0.145318035849902	0.0718573661681904	0.149256896398448
NA	NA	NA	NA	NA	NA	NA	NA	NA	NA	NA	NA	NA	NA	NA	NA	NA	NA	NA	NA	NA	NA	NA	NA	NA	NA	NA	NA	NA	NA	NA	NA	NA	NA	NA	NA	NA	NA	NA	NA	NA	NA	NA	NA	NA	NA	NA	NA	NA	NA
FAM41C	0.0166313314647886	0	0.040197783744973	0	0	0.0164940550952618	0.00985775935270629	0.0778352151134488	0.01251568857536	0	0.10756948529912	0.0252400893467421	0.0503574254973487	0	0	0	0.0104626905319734	0	0.0216332550501385	0	0	0.0149576635587094	0	0	0	0.0103784892744121	0.0115610560998714	0	0	0.0405472453663321	0	0.0404138753486122	0	0	0.0183935197390603	0	0.0114050544655256	0.0156008687621583	0	0	0	0	0	0.0275599472163396	0.209813814897898	0	0.0125310151124073	0.0808675775599748	0
RP11-54O7	0.101354939187348	0.211336263820675	0.0420272683052388	0.204248828955635	0.0704380808626028	0.194531743305392	0.156741153334432	0.254968758367553	0.10154576491381	0.0823772253089723	0.198177121346764	0.151578577797039	0.260864000995814	0.332098330594152	0.237851918012129	0.166125371807169	0.204507765424108	0.481627137737466	0.288393476975788	0.184307869020709	0	0.522178556331125	0.0383802621912102	0.169240304760956	0	0.240345734145464	0.0940170612159319	0.227665585714683	0.186514494504426	0.200505286685729	0.08490353311488	0.651349884622702	0.280760177019336	0	0.181720250590422	0	0.17995869279156	0.0641900037378028	0.093838727445089	0.308817218260195	0.121841784161725	0.181383285483112	0.141873259952352	0.34372785273708	0.101361793149567	0.113944125040044	0.409857405134538	0.04286579484815	0.32229466724239
RP11-465B22	0.435776350619323	1.53298870198313	2.38928297001846	0.736824616877125	1.73720012959639	1.48312279124597	1.50715878550933	1.81406770927416	0.840788352918257	1.22562646211951	0.357406357622635	0.469422807006484	1.08268094498909	1.38394484909099	0.332547772734279	0.45488790042229	2.42613312332413	2.08271171659193	2.60288443096798	1.20215241254315	0.782305471647192	2.38924823504087	1.31701659543758	1.58410836358742	0.385472652044883	0.305640659957168	0.709724973208075	1.20965229130003	1.42851734192368	1.83265633211149	1.09151310296062	2.04653001738283	1.4139145246045	1.05112656951614	1.78748008384277	0.962197006481099	0.882095084384383	1.72672736614001	0.259224701915532	1.49624902892906	2.08533972673201	1.32848110750907	1.52017053819438	2.37755591975957	0.343061122003787	0.540676887972121	2.49598382674885	1.00075888926038	0.902193614219773
RP5-902P8	0.123130910235204	0.902316017706582	1.30189840522233	0.560478611145512	1.33112467456013	1.49123869637061	0.559898576273999	1.95428209910966	0.587020466911878	0.647525010581704	0.598109269569852	0.307233868356858	1.09579569730832	0.809465457606878	0.990858856035566	0.224131656704213	1.00485207509214	1.47833694610327	1.18715026218497	0.907509691958199	0.805520823499543	1.02933446330926	0.53162118246487	0.936747548388562	0.238820805189533	1.27183955954964	0.318808090797518	1.34371974983728	0.529562579625888	1.17595357247126	1.13524712195899	0.93874270292734	1.16339058056285	1.1555798107491	0.897409577606786	0.662243956782417	0.890503547664901	1.06080367974715	1.11927111397616	1.2109488908449	1.0557356683955	1.33172134885735	0.761932755880977	1.16029260507609	0.22288663261918	0.380526971642842	1.3072881686779	0.352634630750571	0.499458502834191
RP5-890O3	2.23275428198078	3.12101501001417	3.24430265502062	2.50501094482237	3.0576996507785	3.21390537152137	2.17023385284168	3.79482617493383	2.14592131184979	2.62350644483676	2.59235933085525	2.37589317069868	2.90095902113487	3.10983692508463	2.59220676447261	1.93711480820325	3.26082480122423	3.09045045100965	2.93252530931067	2.92782433618147	2.63846487304967	3.28992771268446	2.07857853445947	3.20182621044101	1.3398568802817	2.7551102943268	2.94421204941031	2.80882231761805	2.7496776766157	3.07431693334755	2.91569487288792	3.39849420602969	3.03390017765491	2.95225188343957	2.98407085339519	2.52964114473031	3.06623332067494	2.272218546083	2.88682569587112	3.49087962174377	2.63993858060381	3.49111448793089	2.41391078919858	3.15565326780332	1.99104679357403	2.69270796106006	3.83535779647785	2.42736471049263	2.49638030240946
RP4-758J18	3.36768518514303	2.85181036361846	3.77478029174081	3.29614525517916	3.36139660939515	3.54608628716496	3.44923760606539	3.48974110287373	3.04323293596701	3.21513736275666	3.07971900855575	3.35284780818144	3.30886681316417	3.63540849259084	3.33701094606856	3.44812152071671	3.55174244231945	3.53585873986088	3.83941109406868	3.30046132316654	3.35999839771097	3.84786262970078	3.0734415802038	3.22891514505092	3.30887027972779	3.0586708453511	3.88243417484085	3.34449592463462	3.19242888183335	3.17508336507821	3.38034046517611	3.39841088872018	3.19592627996233	2.92688606457345	3.37222585321142	3.55384257766034	3.44873645268875	3.30906833017386	4.10722327432724	3.68961507227846	3.42596162543493	3.65864080274644	3.16054414659114	3.28124213218001	3.07844004665755	3.85013445275603	3.44371191739142	3.27419814979597	3.08885749771335
RP5-832C2	0.50464454329467	0.436870551154502	0.767589150201024	0.628085691869184	0.500827950405837	1.17764516833406	1.14773379218831	0.691865890177411	0.485960509442678	0.566391777083908	0.904164721683851	0.789527032574792	0.73679605943993	1.09188895150293	0.554614834614633	0.577694563057946	0.641463729856036	0.873358311078254	0.89334587485408	0.350433054661246	0.505146463941866	1.18332936621675	0.232996331632989	0.607082386752947	0.976041066767988	0.884894202308324	1.06656604956669	0.515201466707977	0.542359720301861	0.566886835547392	0.736268698298641	0.560116161715722	0.533277728558029	0.448842748004654	0.932667452063877	0.396254498105056	1.1366807071397	0.38514316390049	1.30829418493041	0.549669631677215	0.95239796731978	1.39055957876326	0.687093286477012	0.597073610830514	0.696034877631328	0.600138328728875	0.782561446618177	0.655048932218089	0.652952398763892
RP11-345P4	0.462230856110127	0.143403481062188	0.134757418217179	0.177565667953282	0.0700029127415151	0.654212070080273	0.340383288560011	1.05358679721964	0.745281755227374	0.433318152302711	0.413214306488395	0.731616229318153	0.624418710680372	0.882102981208248	0.260495626971975	0.599690493569142	0.682858202336762	0.69648170109288	0.461460999970098	0.726376095437591	0.150436569767206	0.747545312732805	0.311626381161322	0.676068012739773	0.488175320646735	0.546292574893739	0.486941504248233	0.125109246513157	1.28007480682467	1.04043921635924	0.357369719091524	1.03934717713171	0.417337732958591	0.776121427151687	0.494723011519301	0.0976816368245496	2.00907599054609	0.396673288439225	0.236439727299895	2.10238306251803	0.422805622848681	0.629736444241048	0.170567560135918	0.504686522149398	0.45804478405396	0.131290535110969	1.0706241151321	0.28659707604171	0.241723623234638
RP1-283E3	0.292753712532722	0.370272412559953	0.229828423405403	0.471386449638036	0.176221705483617	0.416475380776937	0.620551073082162	1.08799741527249	0.532388184012814	0.586238298045871	0.342142809635442	0.471937010327202	0.446783967500611	0.0840770195560762	0.426005266133544	0.264097578429926	0.722161783071377	0.620982275186355	0.925970798505745	0.819297297215199	0.689406803720029	0.883834607347231	0.48028929240274	0.670428232848516	0.607565813368077	0.384483032947986	0.459089840256462	0.266522924162747	0.577962121931523	0.404410225007299	0.385552744515181	0.308163506229514	0.610253598144622	0.478802377126156	0.641706616564142	0.189742643273961	0.692425022936041	0.340062384575219	0.484261475927765	0.775691228572452	0.527362838806161	0.793272157912818	0.382345254757325	0.645090932550274	0.203977358913214	0.292576048997458	0.794626096758866	0.470870583809577	0.604047281192008
RP1-140A9	0.367458015160943	0.654527439356925	0.500710566698368	0.814773186340171	0.789379602228158	0.433180180994064	0.562968440767773	0.357706850933868	0.29567601608372	0.205067393694968	0.280170373972983	0.546704289583143	0.946597119504062	1.39900483755432	0.520883977609969	0.59221654511088	0.231652312045974	0.822069258119675	0.825692004193599	0.19116653470125	0.716293713265866	0.729013069587471	0.206859523139644	0.617132968236006	0.429303428119299	0.757952289499422	1.43179986351387	0.665858692717937	0.909892971112124	0.550975336713742	0.960053126649033	0.614953047090997	0.516809452434292	0.276884208426753	0.613874537464899	0.350355841714203	0.801117623261245	0.438071714214259	0.878543032825652	0.366855284352558	0.401287930900215	1.28650923668799	0.748866282625558	0.371511515304701	0.699854959178505	0.227613606021462	0.614844354006516	0.645624383202128	0.333726035775787
RP11-547D24	0.145605228032424	0	0.142104074613173	0.4000470116669	0	0.275753380782369	0.40766782791151	0	0.0892825506105738	0.0366393163840996	0.0367242466794388	0.438954360576117	0.0612624913824729	0.202977976467093	0.21028211209322	0.146450037966838	0.0749587275485184	0	0.288532289779952	0.0423995754192953	0	0.617800112732896	0.0665444350781228	0	0.388456161576022	0.212507689916426	0.305454646247436	0	0	0	0	0.115382358738199	0.0755151481724074	0	0.12963221630224	0	0.120657254929517	0.110581610094954	0.694018408751991	0	0.0366316451774373	0.108612827980302	0	0.0335854631497006	0.131697269626276	0.193956090921309	0.173561197029184	0	0.336823929823869
RP5-892K4	0.0272423795228386	0.0336680757934156	0.0424516824782003	0.00981819195531712	0	0.0308371212398632	0.00926294275432173	0.102693826851789	0.00589255755929298	0.028268970628773	0.0189514896534501	0.0295954142537321	0.00800184343066054	0.0139053027519291	0	0.00493245409573479	0.0437235193439983	0.0571969938278345	0.0699456719496303	0.0488179636340848	0.00487674809283804	0.179100117305667	0.0216664507449662	0.0348492610708288	0.0189275832359217	0.0242583901713068	0	0.0165144321254185	0.0548196614382033	0.0475007620706159	0.0577279938025384	0.0786742409997681	0.0197447364810724	0	0.0512509369051523	0.0113717825602577	0.073400594376302	0.0363775413243746	0.0322864889195279	0.0995621656070261	0.0605516583047394	0.0774343858725213	0.0111134764102952	0.0386873982159541	0.00588152503074594	0.0263751313897667	0.224052174624271	0.0242149967487443	0.116756373994808
RP11-181G12	0	0.204081753819987	0.0603340845619357	0	0.100695846671807	0.273287453832723	0.114908352209017	0.0784161780076677	0	0	0.0601142364327267	0.214198678629823	0.0997499121974846	0.087230296787576	0	0	0	0.142881262123445	0.0644298830628005	0.0693183721757634	0.0615440677717159	0.171233219651469	0.108227867934515	0	0	0.0616390013905853	0	0	0.0701819260187587	0.0608549446626583	0	0.0487272373317273	0.0625934914058109	0	0.0549016734897092	0	0.253313814953988	0.0918481109878534	0.57094028728065	0.0806254505583949	0	0.255269648773527	0.0700684638343584	0.0550141208144684	0	0	0.276167464403175	0	0.100750365105165
RP4-713A8	0.127910925241721	0.929276087071329	0.565682710042774	0.66101809906983	0.739189042023177	0.351427005369088	0.185303274710659	0.529311619943603	0.35464748772991	0.292258714940763	0.225043338484783	0.277009918476709	0.360676015775883	0.867348711259849	0.155954014727826	0.26788468281051	0.0413823618401703	0.311442267377827	0.860302825079221	0.0462083700198828	0.397264938717746	0.807345619824301	0.03668914301436	0.850123756288719	0.247722329396242	0.459680318675874	0.568029823934304	0.606531315548359	0.299527780209248	0.361649706525208	0.398913933778246	0.373288287869813	0.583479742503008	0.414971849498954	0.469610849879157	0.523855843153603	0.592341686240642	0.231272433513331	0.535504438863664	0.685363566961081	0.258753849433408	1.01716499723886	0.546678346373559	0.415903381537648	0.354057483598358	0.517864658580446	0.355034144754899	0.656493100534693	0.193441697284198
RP4-740C4	1.3598473319085	1.50687203195761	1.94329174769665	1.09949010319143	1.75667761812773	1.12230899716046	1.12367389321464	1.67534214865914	0.946739392811584	1.72984294950542	1.02664481397426	1.51819416033372	1.45182197853515	1.85139344258798	1.07767703209613	1.2967418410375	1.56311901156991	1.78803251597358	2.23805278666608	1.25898617429337	0.762575464054523	2.83337950641753	1.3747426053239	1.19970566482633	1.88199021914183	2.19990340266618	1.20856467923235	1.71717647275985	1.71457424073226	0.790270018377808	1.42456022119643	1.50475663243263	1.8066545169421	1.59153084857813	1.37101983684201	1.15112493529195	2.06507028469288	1.50737117971179	2.80939965250829	2.23909040319817	1.40267584457789	1.69467382646543	1.24793919620708	1.62512913355913	1.8217873818675	1.13094918339305	1.94762548535362	1.33487729452643	1.83457186849614
RP3-395M20	0.0376351479424274	0.0540750196278079	0.104525809047241	0.107448583874657	0.149286722815225	0	0.0297545399397652	0.0978799805106884	0	0.0304616270108163	0	0.0569036779174328	0.124285205918999	0.0224264588334524	0.0309662867875813	0.062561999347698	0.0624584093937927	0.160602168602354	0.126756509549636	0.136155918767828	0.0157178138910374	0.288921114311144	0.0554204639905067	0.109827092130333	0.0204007986117546	0.0770486890243995	0.0688867471741531	0.120227089041753	0.0179639776945518	0.0461238657782765	0.0157920863468822	0.0609767123061242	0.0159901721256898	0.116967603838845	0.0415909736747146	0	0.100798261973112	0.200003233288156	0.0347870212129721	0.230645441942359	0.0153079799205736	0.155125764146718	0.0179344087852041	0.0553054166381479	0.0743185000030131	0	0.0745438947409677	0.0312590857240118	0.0515262318526479
RP13-436F16	0	0	0	0	0	0	0	0	0	0	0	0.128637474496377	0	0	0.380473719395135	0.254148603909318	0	0	0.213710662665279	0	0	0	0	0	0.429361985594488	1.42149145369129	0.117734894053975	0	0	0	0	0	0	0	0	0	0	0	0.0599528492865936	0.070710882646667	0	0	0.0614245916973035	0	0	0	0	0	0
NA	NA	NA	NA	NA	NA	NA	NA	NA	NA	NA	NA	NA	NA	NA	NA	NA	NA	NA	NA	NA	NA	NA	NA	NA	NA	NA	NA	NA	NA	NA	NA	NA	NA	NA	NA	NA	NA	NA	NA	NA	NA	NA	NA	NA	NA	NA	NA	NA	NA
RP11-740P5	0	0	0	0	0	0	0	0	0	0	0	0	0	0	0	0	0	0	0	0	0	0	0	0	0	0	0	0	0	0	0	0	0	0	0	0	0	0	0	0	0	0	0	0	0	0	0	0	0
NA	NA	NA	NA	NA	NA	NA	NA	NA	NA	NA	NA	NA	NA	NA	NA	NA	NA	NA	NA	NA	NA	NA	NA	NA	NA	NA	NA	NA	NA	NA	NA	NA	NA	NA	NA	NA	NA	NA	NA	NA	NA	NA	NA	NA	NA	NA	NA	NA	NA
RP1-163G9	0.0686395192204646	0	0.341610503832449	0.0855524057656673	0	0.19530759705057	0.0808320032186013	0.0549552084049113	0.197194555794941	0.041952081533976	0.0420491483845135	0.199552605085074	0.320544249053977	0.0611878907663722	0.16349862658743	0.166794374660515	0.0434684174168815	0.100796078314119	0	0.140961353244863	0	0.336613853776884	0.112667426388923	0.0443930629181997	0.211054433792615	0.241289529809198	0.183010330864862	0	0.142674367083434	0.163227240363951	0.0432572223095148	0.0340437349100114	0.127586665597863	0	0.112212737546879	0.0501877843709574	0.263187046477598	0.064457709995698	0.224943608748468	0.0565163923553062	0.160918287933691	0.18210994360549	0.142449352045026	0.112438081442229	0.0517869244663245	0	0.411378060608293	0.0848445405159089	0.323525835704638
RP11-193J6	0	0.0905362563772998	0.0588102309351002	0.00770030146893525	0.0126450489159406	0	0.00726452415038089	0	0.0275013162732389	0.0222015353731849	0	0.0278500740052227	0	0.0324829238018441	0.0150861110145465	0.015406422891903	0.0077107438648793	0	0.015959378747021	0	0.00763662961448454	0.0110279397248621	0.0136222271495369	0.00787684708200802	0.00992016803263638	0	0.0169920961222862	0.0258017672158209	0.0260373698245354	0.0150597645703264	0.0304494228014705	0.0060226693836729	0.0154970522108982	0	0	0.00891980072944413	0.0250723707367194	0.0229146772842309	0.00850441939386804	0	0.0295205696014857	0.044643536356616	0.0345564569086896	0.00681277960713244	0.0454644115495646	0	0.0275348197353827	0.00763487037285876	0.0376282374825197
RP11-22L13	0.432917208321658	0.0205026489344852	0.335111757571954	0.0470013571419765	0.0483005099355389	0.320579583354399	0.0168011034130917	0.178282014180407	0.0283537348277616	0.0342016995830318	0.132491939916689	0.0707391219083111	0.0288930930862318	0.106109287987171	0.02327123082615	0.0237639051163054	0.147660013871892	0.075784532593476	0.0246142725255707	0.00667320981956873	0.00591028662678896	0.0587260762563381	0.0210188694197584	0	0.13233119355691	0.0118149713328722	0.17999023916679	0	0.0201803090322169	0.0289803995508016	0.0809911609103776	0	0.0590316675715387	0.0338442987437099	0.0769742183142034	0.013775270658977	0.148578571788317	0	0.0833134643661514	0.0834547298729611	0.0565487669775637	0.256373348015194	0.0400167525812184	0.0209747164168339	0.168405145906571	0.202868963702813	0.0631056565096098	0.0176546601880208	0.158106432504658
RP11-168F9	0.201084345213317	0.332684101506674	0.906671174403214	0.292810095729331	0.945154054788422	0.61725498472648	0.190937065805948	0.695731065611593	0.0634423344215594	0.626100079595097	0.367915481523256	0.29590948398453	0.384564656802741	0.511500852313717	0.372572696527803	0	0.573583051948598	0.736687585142318	0.981420084821788	0.0593625075026495	0.706890626062297	0.403419483611633	0.449594599922386	0.468491768368239	0.312392214764026	0.103670006646646	0.221633728596826	0.373030829742431	0.467667751915977	0.451728344007327	0.458064802314499	0.554891085755034	0.613320364555064	0.0998817407591163	0.376199832020761	0.334306829448048	0.218847799870692	0.69338978699615	0.114852039732863	0.83576927629906	0.957299136131751	0.824447906867724	0.55304564046904	0.483419983646184	0.394077598061071	0.0713027570611302	0.62305841525618	0.20004973077465	0.637422836985861
RP11-46F15	0.451448930852336	1.5016893855689	1.06818382812417	0.834405698428019	0.961412288068995	0.90648341220276	1.34628339417229	1.31793259152082	0.582049656326215	0.485905065514323	0.290427226628095	0.588169332798006	1.08787493483519	1.44962818819413	0.396913403163866	0.378893807565637	1.42422126557892	1.49973878540124	1.35384241177458	1.36381170581524	0.473334816781568	1.44216531416487	0.614281159838109	1.04286423168418	0.645445340271225	0.400857713315517	0.267790538025913	0.930612598198902	0.655156655924221	0.911233859805622	0.736013248588936	1.21059030516214	1.0967764593371	0.731516525845451	1.06887457332125	0.827062380477699	0.930092058995113	0.999366917645499	1.66122811955344	1.4420591656098	1.35446931715706	1.48141996165759	0.60565374818041	0.983937308895651	0.319642288824336	0.64162423053606	1.63269518616233	0.587277671413422	0.155398916832183
RP5-1092A11	0	0	0	0	0	0.0902681145961094	0	0.142425858684112	0	0	0.0559144662510099	0	0	0	0	0	0.113358667532748	0	0	0	0	0	0	0.0590155936912982	0	0	0	0	0	0	0	0.0453105494676414	0	0	0.0510596562630958	0	0.123183284793061	0	0.0636288824676487	0	0	0	0.0651888431183409	0.0511643732981268	0	0	0.13484325438581	0	0
RP1-286D6	3.01045802249083	2.1238042525292	2.62415655767367	1.50317545823776	1.54023339993544	2.1561131880522	1.11814705072262	3.03590766048641	1.17715922971659	1.51112070777929	1.83185692981531	1.80298352387598	2.02733739199112	2.55084270459361	2.23560514028433	0.519042803113796	2.77308193898087	2.46101819234813	1.90606976792889	1.65329379100937	2.28679464746784	2.23685742428891	1.46969037809371	1.92130541199133	1.39774613483077	0.893409152509282	1.8352585434318	1.91055992736976	1.98863047679698	1.65191360204022	1.59277027337625	2.10098746122595	2.01754972538962	1.56543960299369	1.68466556352446	1.17034526917933	1.35692119815326	1.70486325097241	1.59779928701506	2.42641665077462	2.5730093890483	2.17803591016733	2.0836099785368	1.82918674048885	1.38627637367499	2.43569288419606	2.52607339870667	1.71095998658802	1.42623903970473
NA	NA	NA	NA	NA	NA	NA	NA	NA	NA	NA	NA	NA	NA	NA	NA	NA	NA	NA	NA	NA	NA	NA	NA	NA	NA	NA	NA	NA	NA	NA	NA	NA	NA	NA	NA	NA	NA	NA	NA	NA	NA	NA	NA	NA	NA	NA	NA	NA	NA
RP13-614K11	0	0	0	0	0	0	0	0	0	0	0	0	0	0	0	0	0	0.0258942441425962	0	0	0	0	0	0	0	0	0	0	0	0	0	0	0	0	0	0	0	0	0	0	0	0	0	0	0	0	0	0	0
NA	NA	NA	NA	NA	NA	NA	NA	NA	NA	NA	NA	NA	NA	NA	NA	NA	NA	NA	NA	NA	NA	NA	NA	NA	NA	NA	NA	NA	NA	NA	NA	NA	NA	NA	NA	NA	NA	NA	NA	NA	NA	NA	NA	NA	NA	NA	NA	NA	NA
RP5-1166F10	0	0	0	0	0	0	0	0	0	0	0	0	0	0	0	0	0	0	0	0	0	0	0	0	0	0	0	0	0	0	0	0	0	0	0	0	0	0	0	0	0	0	0	0	0	0	0.0118941217240881	0	0
RP1-37J18	0	0	0	0	0	0	0	0	0.0358782092575796	0	0	0	0	0.0423550817303831	0	0	0	0	0	0	0	0	0	0	0	0	0.0972831092525364	0	0	0	0	0	0.0302590523188873	0	0	0	0	0	0	0.0391019584252554	0	0	0	0	0	0	0	0.0297393468896754	0
NA	NA	NA	NA	NA	NA	NA	NA	NA	NA	NA	NA	NA	NA	NA	NA	NA	NA	NA	NA	NA	NA	NA	NA	NA	NA	NA	NA	NA	NA	NA	NA	NA	NA	NA	NA	NA	NA	NA	NA	NA	NA	NA	NA	NA	NA	NA	NA	NA	NA
RP11-542C10	0	0	0	0	0	0	0	0	0	0	0	0	0	0	0	0	0.0453745115068407	0	0.0470640453811521	0	0	0	0	0	0	0	0	0	0	0	0.0451541996172834	0	0.0457148001281327	0	0	0	0	0.0672629530564358	0.0499784913096397	0.0589830448501827	0	0	0	0	0	0	0	0	0
NA	NA	NA	NA	NA	NA	NA	NA	NA	NA	NA	NA	NA	NA	NA	NA	NA	NA	NA	NA	NA	NA	NA	NA	NA	NA	NA	NA	NA	NA	NA	NA	NA	NA	NA	NA	NA	NA	NA	NA	NA	NA	NA	NA	NA	NA	NA	NA	NA	NA
RP1-58B11	0	0	0	0	0	0	0	0	0	0	0	0.0147114017825972	0	0	0	0	0	0	0	0	0	0	0	0	0	0	0	0	0	0	0	0	0	0	0	0	0	0	0	0	0	0	0	0	0	0	0	0	0
RP11-154H17	0	0	0	0	0	0	0	0	0	0	0	0	0	0	0	0	0	0	0	0	0	0	0	0	0	0	0	0	0	0	0	0	0	0	0	0	0	0	0	0	0	0	0	0	0	0	0	0	0
RP1-120G22	0.682194716480354	1.32600080501542	3.12676592622775	1.21818027376538	2.0847383725468	1.60336128780519	2.31275644185552	1.26125855207357	0.788192244847735	0.730283308934489	1.2596725617624	2.57760121771812	0.388132474852097	2.25181295045913	1.03013935663021	1.88720868827363	0.814795086337438	1.36247505654332	1.04509109007458	0.783787915819816	1.34542641732623	0.902633529535363	0.588707547016453	0.977686773925632	0.620597172666204	1.06469704727049	2.38879967398402	1.58599787336139	1.42043889118703	1.49604594219594	1.04084106762247	1.10797364521592	1.07656295808777	0.445960723150331	1.26603600260746	1.18506292082879	1.89970253567158	1.2733918000659	0.587312279522517	0.802022567136283	1.67630519269001	1.83172279862559	1.32320345508031	0.824572396369679	1.18250452048167	1.39968335713863	2.37430745757871	1.44815395735637	1.80538736029413
LINC00337	0.00975036804088988	0.0824263017105154	0.0584040439710715	0.0363375918859805	0.134750935358303	0.03829589872724	0.022957231961398	0.030850196892698	0.0717065806963655	0.0117999154516007	0.0467391274894806	0	0.0587329284713141	0.164256675552885	0.137768052912929	0	0.0718775923147814	0.0846437762793411	0.0745287867946793	0.118632968121479	0.0595761145121289	0	0.104820440863862	0.0124941034124293	0.0312877044300093	0.0121326728050048	0.013514183973582	0.119033448536715	0.0546089505197774	0.0356329896386562	0.0121709784148637	0.0190503859269777	0	0.112710639433517	0.0214923579774058	0.0420268749298732	0.0396318420014044	0	0.026850729947504	0.0931820312075695	0.0806251083021119	0.0178972917396401	0.013824418909187	0.042756993839186	0	0.0164764559526582	0.029147141635308	0.0241209371806667	0.0200491432983903
RP1-202O8	0	0	0.0561192520240153	0	0	0	0	0.0729697882505479	0	0	0	0	0.0928688838673886	0.0811887805339143	0	0.0578884369051521	0.268265685075339	0.133159559926648	0.0599348275491808	0.185416549982845	0.0572463744529459	0	0.100782192288704	0.0590155936912982	0	0	0	0.18602836079094	0	0	0.112820906085175	0.364177407338177	0.114189048919625	0.209183379165493	0.0510596562630958	0.130404905099901	0.123183284793061	0.0854961523933926	0	0.0750295728785322	0.0557744032258725	0	0	0.194595461399214	0	0	0.371749029080166	0	0.0938025435056833
RP11-242F24	0	0.116312087074457	0.0478325680531136	0.03949098955071	0	0.092004399319559	0.0736192572046274	0.0126663537909267	0.0355521291051635	0	0.0662882945975103	0.149905308934021	0.048102910598522	0.135400815698627	0.0195270147998438	0.0590146022636165	0.00998806753945405	0.113936800660468	0.119717068821436	0	0.00989213901236695	0	0	0	0.181637936084306	0.237770352183288	0.0755411689539811	0.0112061920805643	0.0113090412628429	0.00977940463082045	0.105735131871586	0.0612715983036242	0.0299835128235741	0.0562823494856596	0.094044529763983	0.0343844688887552	0.356471561843119	0	0.0542540325802199	0.172529195174269	0.0287102312035745	0.303658263344675	0.19082822930319	0.060675305789349	0.301494580931419	0.0660713658749955	0.190996029004943	0	0.18526547945061
RP11-312B8	0.220581322229115	1.17206307137896	1.72893607416562	0.924149979145164	1.70994802457064	1.42917482893034	1.46383775884625	1.0378014015313	0.319950440654212	0.765746367935787	0.767140602768719	1.22722128482848	0.744007587838322	2.22408342125257	0.687297811136018	1.2329457968148	1.29389167631181	1.46377720551284	2.41714132829692	0.624157680571781	0.809975979538556	1.5265172781242	0.350931419268063	0.800432899066652	1.22357210866353	1.3269618743387	1.12735606390294	1.23758581279055	0.802410196391599	0.830590937952028	0.998230436308376	1.0182268021056	0.702194315131822	0.672531964556363	1.31789591351277	1.08417685414808	2.11007073711625	0.986307262374197	2.26715820597157	1.05908044643926	1.53618914178238	1.49803802197237	1.14528890608041	1.33723873054559	1.38451518244278	0.915397194490161	0.995934646391253	0.564804537699601	0.750031105133228
RP11-334N17	0	0	0	0	0	0	0	0	0	0	0	0	0	0	0	0	0	0	0	0	0	0	0	0	0	0	0	0	0	0	0	0	0	0	0.0513471157259049	0	0	0	0	0	0	0	0	0	0	0	0	0	0
RP3-453P22	0	0	0.0267477995212658	0	0	0	0	0.0348855224095489	0	0	0.026649203436842	0	0	0.0388725998935761	0	0	0	0	0	0	0	0	0	0	0.0353795591532275	0	0	0	0	0	0	0	0	0	0.0482248833810312	0	0	0	0.0303683963679285	0	0	0	0	0.0718920864243779	0	0.037049693252011	0	0.0272843490529135	0.131036707852242
RP4-549F15	0	0.565862533697488	0.107196682506122	0	0.258030716228951	0.461189600615977	0	0	0.131118671695571	0.157042938919422	0.106812284712153	0	0.175421265058617	0.225098926048297	0.209016804518614	0.0563157677608393	0	0	0.16829660887179	0.180588645744732	0	0.155493481684564	0.0498749755710342	0	0	0	0	0.0629576030147528	0	0.10810721569471	0.109811611763144	0.0868421165174412	0.0566423777259036	0	0.0976853935861964	0.24362118100141	0.119908910565496	0.161852539900372	0.0619035815669489	0.142488946665926	0.106549348661143	0.368847891343599	0.238500702031353	0	0	0.146947850629095	0.308184844536194	0.055678195438707	0
RP11-338N10	0	0.0409396115806354	0.185900268093244	0.0472566034747997	0.0389800487425137	0.018874444498615	0.0112841541399366	0.0450833863051392	0	0	0.0230699456947537	0.0288701180960624	0	0.0336706807353418	0	0.035694223855658	0.126569115258917	0.082923105625343	0.322953551984707	0.0785304241086487	0	0.551385787606602	0.0211340488529113	0.0243648419515048	0	0.023662818256319	0.026345299226452	0.0134357276458357	0	0.0233579065716859	0.0354609726564988	0.0370707760032597	0	0.0227749038939287	0	0.0138509469345694	0.0259915918198925	0.0178531510772703	0.0262941515727014	0.0614994535752155	0	0.0348400239186985	0.013536591123438	0.252697649782953	0.0142980322286619	0.0320890098538369	0.0565330749710532	0.0236204814950275	0.0769765422533404
RP3-467L1	0.270832401112171	0.92238107787617	0.783488890513476	0.517549903492361	0.674701281777239	1.02687092447594	0.458882292609302	1.22546624886215	0.561580014019018	0.663154359801643	0.694509912354819	0.666080209371709	0.617518455522998	0.892843759716399	0.775661985416501	0.251507148704942	1.14398414263114	1.04485265181649	1.40617841495928	0.549896407400332	1.1022490514036	0.603806580419509	0.483133744733487	0.85778554578319	0.41555373118333	0.163515811103238	0.738737251911724	0.875168406310648	1.04073858507788	1.14951080976819	0.88186535302008	0.778293626774264	0.589826007909417	0.4812078509282	1.24558275014779	0.604144232628927	0.680876631211431	0.848299262328836	0.543643158479305	0.666258170430032	0.737048774740918	1.06328318219905	0.895349973038785	0.603187099295448	0.498798654631002	0.355937926982511	1.28060597224706	0.564804537699601	0.750031105133228
CTA-215D11	0.0801564931860026	0.0439889287764938	0.143287724253834	0.025607409035819	0.122175951681286	0	0.0241666754695217	0.0642268442185863	0	0.0729886189210593	0.0491802867514546	0.148878163630236	0.0414840889422454	0	0.0980825642166752	0.0509206911406494	0.0999415796560084	0.0890045101420548	0.176678089635476	0.0286504690248535	0.0253969646240843	0	0.022719789968415	0.0519146056101357	0.127440788775923	0.0991614907293121	0	0.190167598608531	0.0574530258001465	0.12139086754989	0.214866716540665	0.0200554348994868	0.0761587668948175	0.0485568909726209	0.0884468420101024	0.0296338999794479	0.160048160013576	0.0381366827595011	0.187117098058686	0.129199272578879	0	0.0739346513775933	0.0573597352843172	0.0226720919460776	0.0605351590637994	0.0681687314910754	0.174991354020977	0.0989886162865625	0.0826342086420344
RP11-431K24	0	0	0.0415061550875605	0	0	0	0	0	0.0510275948007774	0.0412584474842717	0.0815554374721946	0.0516694046174225	0	0	0	0	0	0.0504329900708378	0	0	0.0423440746779288	0	0	0	0.0548109118590558	0	0.0471830399020397	0	0	0	0.0425423256922171	0	0.0430709808965777	0	0.0745312098878493	0	0.0465540476484851	0	0	0	0.0412498229187991	0	0.0482533816773044	0	0	0	0	0	0.136017570523834
RP5-1115A15	0.0439970847196664	0	0.154701694648094	0	0.533129735733729	0	0.0518906750976019	0.0694946232609408	0	0.292796333779915	0	0	0	0.411852547505434	0.106026790455514	0.0551178551788708	0	0	0	0	0.0545059452312147	0	0.096025941986456	0	0.0704669572009669	0	0.0607057564792753	0	0.287118188205962	0	0	0	0.0554376503490224	0	0	0	0.0599002052977834	0.231706692039503	0.174630080656476	0	0.104320855934842	0	0.0620763180543403	0.0487102019098082	0	0	0.0657062485966393	0	0
RP4-633I8	0.0459598498199351	0.189451965021257	0	0	0	0	0	0	0.0685323845913516	0.0554759378642005	0	0.0693891229452453	0	0.0807414219052003	0	0	0	0	0	0	0	0	0	0	0	0	0.0633976930648096	0.0643530450810611	0.186638399386349	0	0.0571935389929191	0	0.0579006357914773	0.107788014934789	0	0	0.0625571892160858	0	0	0	0.108875175535526	0.237262696736892	0	0.0508795420891139	0.068406811493812	0	0.134113702040267	0	0
RP3-477M7	0	0.934869357123579	0.118245933570046	0	0.194819637775386	0	0.221335778778966	0.15278895747163	0	0	0.117823508139022	0	0	0.169485719318292	0	0	0.121694929227786	0	0.126104956607739	0.135458281569545	0	0	0	0	0.154865849084015	0.120752035827954	0	0	0	0	0	0	0	0	0.1077904343497	0	0	0.336783944628204	0.25604033508458	0.156982606354898	0	0	0	0	0.144254703675819	0.161870144314866	0.14468182661292	0.231786316676366	0
NA	NA	NA	NA	NA	NA	NA	NA	NA	NA	NA	NA	NA	NA	NA	NA	NA	NA	NA	NA	NA	NA	NA	NA	NA	NA	NA	NA	NA	NA	NA	NA	NA	NA	NA	NA	NA	NA	NA	NA	NA	NA	NA	NA	NA	NA	NA	NA	NA	NA
RP3-510D11	1.07973835474958	2.2003184325808	2.08778512895047	1.32083377386429	2.03925336673216	2.07764965930709	1.46979066184788	1.39334191156616	1.05724548887468	1.57575209904061	0.732792765047836	1.7736355234776	1.21835152397064	2.11830442142476	2.24564004628588	1.55599216470037	0.813403974651348	2.11270273968861	2.68742978035514	1.28306289111684	1.07769220048799	2.08856584255129	1.34147542399439	1.63131412561874	1.49516130347932	1.83069820078103	1.60627501268731	1.99697389129121	1.59109952179296	1.56242919878863	1.16759427416994	2.41766885320764	1.40253120291936	1.79671471491884	2.2357429611658	2.23516393898735	0.465875786486307	1.20498428596217	1.89355598056401	1.11128588094563	1.16998627737535	0.890756271152519	0.967400819066592	1.71237107097112	0.231457504585802	1.2600631788571	2.01964288488881	1.02736400444818	1.24154944817706
NA	NA	NA	NA	NA	NA	NA	NA	NA	NA	NA	NA	NA	NA	NA	NA	NA	NA	NA	NA	NA	NA	NA	NA	NA	NA	NA	NA	NA	NA	NA	NA	NA	NA	NA	NA	NA	NA	NA	NA	NA	NA	NA	NA	NA	NA	NA	NA	NA	NA
RP13-392I16	0	0	0	0.0289018039592111	0	0	0	0	0	0	0	0	0	0	0	0	0	0	0.059437225354575	0.0639552409137661	0	0	0	0	0	0	0	0	0	0	0	0	0.0291589970740437	0	0	0	0	0	0	0	0	0	0	0	0	0	0	0	0
NA	NA	NA	NA	NA	NA	NA	NA	NA	NA	NA	NA	NA	NA	NA	NA	NA	NA	NA	NA	NA	NA	NA	NA	NA	NA	NA	NA	NA	NA	NA	NA	NA	NA	NA	NA	NA	NA	NA	NA	NA	NA	NA	NA	NA	NA	NA	NA	NA	NA
RP11-558F24	0	0	0	0	0	0	0	0	0	0	0	0	0	0	0	0	0	0.111853513680519	0	0.0539648837569005	0	0	0	0	0	0	0	0	0	0	0	0.0378746769669922	0	0.0909142551635031	0	0	0	0	0.104588602464455	0	0	0.137400031255073	0	0	0	0	0	0	0
RP11-84A14	0.527550809407423	0.644240698071433	0.464360631485327	0.50922347501055	1.01267843482936	1.05773504232337	1.21453448390138	0.581718284528411	0.664893320348038	0.588046101981239	0.429502119734903	0.871943174179032	0.455522960507159	0.978033569509234	0.713295514572052	0.781163524599829	0.752488332427254	0.693387792058605	0.624256713107258	0.448564493322704	0.801306156213511	0.80484530268685	0.489579175504854	0.414772605182332	0.666946353184025	0.439094989042393	0.84229862965601	0.792379416902056	0.669877596785854	0.896752397985469	0.856861731790207	0.710430923558623	0.670254615914087	0.169248109002591	0.681234003517397	0.461872649237634	0.917486356753112	0.474697146120448	0.588408371199249	0.888846930612557	1.34525576847729	0.819546022472959	0.564955498048	0.428231554706747	0.831177518972488	0.652439417798685	0.592650723053845	0.953230961638335	0.567853619326802
RP11-807G9	0	0	0	0	0	0	0	0	0	0	0	0	0	0	0	0	0	0	0	0	0	0	0	0	0	0	0	0	0	0	0	0	0	0	0	0	0	0	0	0	0	0	0	0	0	0	0	0	0
RP4-736L20	0	0.044152000103062	0.0495434742712028	0	0	0	0.024256881151949	0	0.0307560628006488	0	0.0248922458747319	0	0.0416380079683257	0.0717477648483914	0.0500591617066323	0	0.0510240471468432	0.0601631925004527	0	0.0287572449662388	0.0254917220966404	0.0367119910119236	0	0	0	0	0	0	0	0	0	0	0	0	0.0450675130032168	0	0	0	0.0283686381733024	0	0.0248292228388239	0	0.0855178680591997	0	0	0	0.0307934892059177	0	0.0420641317848669
RP5-1113E3	0	0	0	0	0	0	0	0	0	0	0	0	0	0	0	0	0	0	0	0	0	0	0	0	0	0	0	0	0	0	0	0	0	0	0	0	0	0	0	0	0	0	0	0	0	0	0	0	0
RP4-734G22	0.0186053897088784	0.048776644226552	0.203040623111187	0.0155679669395888	0.154492215244005	0.076351958434181	0.0531445627298387	0.0584830585735395	0.0612236486059763	0.0784609087544892	0.0618001801615761	0.0619909692160564	0.0704914632431893	0.0437294085570911	0.0203517531041631	0.0838651120193747	0.188302561319245	0.112885541393143	0.119613147502602	0.106963605195391	0.0230978562495228	0.234254100038864	0.117619908801048	0.100495804743135	0.0560729619681833	0.0408740307164764	0.0704417411173157	0.152871434524909	0.130074470169712	0.0601101678958335	0.105240212674309	0.0774132337344902	0.0668625757541721	0.0729205008097653	0.0453307012566249	0.11891050944569	0.0749288610162005	0.0833886637782422	0.0257070078200631	0.158183617578196	0.0323842793194335	0.0636828658179471	0.145977483127238	0.125864019318962	0.0551152467330579	0.0654517483382582	0.198585144271586	0.0657283511931671	0.095520908269709
RP4-635E18	1.07262187034271	2.17957415576418	2.33592338696828	1.40420986496841	2.09682492868591	2.47475372664783	1.82676758285056	2.90871255533864	1.61947463497829	1.60969831664602	1.70662395383732	2.17587855433076	2.19146791029463	2.27906600337968	1.94348737711258	0.993534485019511	2.09809754567052	2.46093156647827	2.82280709596492	2.06721027692324	1.83346835481291	2.72669171360045	1.09657485876905	2.47644061856614	1.25096517163441	1.85480871204566	2.36622796088559	2.12715580506255	1.8465500005365	2.34149933262386	2.26997407708077	2.39524794047777	2.13406388929614	1.81478013251219	2.07951525145963	1.98473813637637	2.17192655752456	1.75044771180744	2.64138178405183	2.64502362295717	2.34681154964733	3.12704211522831	1.87447575731066	2.69193672450498	1.40870872183572	1.93555174844257	2.84519173563132	1.70182560677164	1.62618617150711
NA	NA	NA	NA	NA	NA	NA	NA	NA	NA	NA	NA	NA	NA	NA	NA	NA	NA	NA	NA	NA	NA	NA	NA	NA	NA	NA	NA	NA	NA	NA	NA	NA	NA	NA	NA	NA	NA	NA	NA	NA	NA	NA	NA	NA	NA	NA	NA	NA	NA
NA	NA	NA	NA	NA	NA	NA	NA	NA	NA	NA	NA	NA	NA	NA	NA	NA	NA	NA	NA	NA	NA	NA	NA	NA	NA	NA	NA	NA	NA	NA	NA	NA	NA	NA	NA	NA	NA	NA	NA	NA	NA	NA	NA	NA	NA	NA	NA	NA	NA
RP1-69M21	0	0	0	0	0	0	0.0150928969297764	0	0	0	0	0	0	0	0	0	0.0160173086471953	0	0	0	0	0	0	0	0	0	0	0	0	0	0	0	0	0	0	0	0	0	0	0	0	0	0	0	0	0	0	0	0
NA	NA	NA	NA	NA	NA	NA	NA	NA	NA	NA	NA	NA	NA	NA	NA	NA	NA	NA	NA	NA	NA	NA	NA	NA	NA	NA	NA	NA	NA	NA	NA	NA	NA	NA	NA	NA	NA	NA	NA	NA	NA	NA	NA	NA	NA	NA	NA	NA	NA
RP11-56N19	0	0	0	0	0	0	0	0	0	0	0	0	0	0.0156081818056288	0	0	0	0	0	0	0	0	0	0	0	0	0	0	0	0	0	0	0	0	0	0	0	0	0	0	0	0.0321286241373386	0	0	0	0	0	0	0
NPPA-AS1	0.204316469846702	0.789930081225426	0.413292360399355	0.40192282097288	0.688001279965813	0.514813465164814	0.328480970608849	0.507017653438848	0.209701006456814	0.411115231078363	0.196359330448273	0.383734491830712	0.494525707020798	0.555707977226383	0.559024080264976	0.215523150662494	1.39981781856501	0.845390200687954	0.850718069649438	0.513282015476288	0.11056510023608	0.656076551703995	0.34136748078491	0.701767183565827	0.271546772110032	0.18853889078759	0.563503884234394	0.755597644255259	0.309350538793706	0.642492901642037	0.495849819969269	0.797170247779428	0.781754420444227	0.602291267056999	0.680382139126232	0.468780333704667	0.609936738390966	0.491045197319495	0.615767990857287	0.988987574357273	0.696443668435679	1.14316227516162	0.335131161692707	0.224923128335499	0.0510738053467868	0.758473625419595	0.613691211540469	0.343419424067533	0.357169203735891
RP5-888M10	0.0371544556117427	0	0.212797361588538	0	0.0756083132246135	0.0727820165052169	0	0.221938284641046	0	0.288251567966759	0.0449792995512305	0.0561816302613286	0.340745471883381	0.455361628096334	0.0898323881014282	0.135438847049711	0.135220109177439	0.158634498528612	0	0.242661591756024	0.17600508620483	0.0661209921132802	0	0.303607346408758	0.0595918593651273	0.17626614739328	0.195124229652987	0.052086881377576	0.333098396257379	0.174109141301046	0.134583390084345	0.106621405778215	0.22034854416898	0.248001601212463	0.230472334201694	0.155380646178791	0.0995381389855018	0.257858837645493	0.0512116395850873	0.118437419576571	0.0448662043279633	0	0.245135518352749	0.366589081349451	0.209813814897898	0.28798811222439	0.160622757615392	0.0460443973828288	0.0756496028505717
RP11-474O21	0.140153924012691	0	0	0	0	0	0	0	0	0	0	0	0	0	0	0.174158997546332	0	0	0	0	0	0	0	0	0	0	0	0	0	0	0	0	0	0	0	0	0	0	0.190694101201986	0	0	0	0	0	0	0	0	0	0
RP5-845O24	0	0	0	0	0	0	0	0	0	0	0	0	0	0	0	0	0	0	0	0	0	0	0.0128709290939223	0	0	0	0	0	0	0	0.0144613978541548	0	0	0	0	0	0	0	0	0	0	0	0	0	0	0	0	0	0.0238099445413587
RP13-221M14	0	0	0	0	0	0	0	0	0	0	0	0	0	0	0	0	0	0	0	0	0	0	0	0	0	0	0	0	0	0	0	0	0	0	0	0	0	0	0	0	0	0	0	0	0	0	0	0	0
RP11-219C24	0	0	0	0	0	0	0	0	0	0	0	0	0	0	0	0	0	0	0	0	0	0	0	0	0	0	0	0	0	0	0	0	0	0	0	0	0	0	0	0	0	0	0	0	0	0	0	0	0
RP4-597A16	0	0	0.0818515017938507	0	0	0	0	0	0	0	0	0	0	0	0	0	0.0427500819144636	0	0	0	0	0	0	0	0	0	0	0	0	0	0	0	0	0	0	0	0	0	0	0	0	0	0	0	0	0	0	0	0
CTA-520D8	0	0	0	0	0	0	0	0	0	0	0	0	0	0	0	0	0.0536011105894874	0	0	0	0	0	0	0	0	0	0	0	0	0	0	0	0	0	0	0	0	0	0.0590228785527875	0	0	0	0	0	0	0	0	0	0
RP11-344F13	0.266154755747179	0.121454367665873	0	0	0	0	0.0675299451529316	0.0902758752575178	0	0	0	0.318127005571425	0	0	0	0.140015826322657	0	0	0	0	0.0709142551005779	0	0	0	0	0	0.0789299796628062	0	0.0808308183553372	0.136994537678049	0	0	0	0	0	0	0	0	0	0.262232291932646	0	0	0.0807006166968942	0	0.0851305518056728	0	0	0.07089827135967	0
RP4-704D23	0.028194226780658	0	0	0	0	0.0553931788265847	0	0	0	0	0	0	0	0.0497611805221361	0	0	0.199956026745889	0	0.0366298488626132	0	0.0349741127772391	0	0	0	0	0	0	0	0	0.0345789373215209	0	0	0	0	0	0	0	0	0	0.216370984453275	0.0673501801175751	0	0	0	0	0	0	0	0
TMEM51-AS1	0.0344137614639217	0.347215185760552	0.124596004475461	0.0737700062780012	0.221521716597453	0.110764922907173	0.0722981911665869	0.241349556110514	0.133235486770565	0.189453495242141	0.0416696974131279	0.102311523481856	0.373874864239291	0.189326020774084	0.236770557349263	0.109608744563018	0.109430156391774	0.355737858324666	0.0794565711506993	0.361498776916747	0.0813828257673857	0.13155513276382	0.295297186644374	0.181641600288629	0.0479848275536182	0.401280170353031	0.0444213607084972	0.082657139554044	0.150383586938945	0.112508789472096	0.138198483419828	0.284118352679128	0.336442014546553	0.313807649258906	0.164923867068396	0.107241036478411	0.190310994066663	0.53577105567915	0.111364807419898	0.291980470929356	0.10043893183887	0.126756077933941	0.0956565781915506	0.282082616705229	0.0613698853769921	0.0388002535409337	0.237819119771049	0.0593736008845596	0.0792367378971123
C1orf195	0	0.180052134763045	0	0	0.116787119037398	0.0573361715152845	0	0.0910583946282842	0	0.0352795747392976	0.0698767481047477	0	0	0.240919657842974	0	0.0366189580646337	0	0.0850358927311699	0	0.119176151999837	0	0	0.0640992610432555	0.0373373210157556	0	0	0	0	0.0413427878937531	0	0	0.163757990037672	0.0368327892930782	0.197817488553781	0	0	0.078567104020868	0.0542724533867896	0.0402795968311556	0.181518978228406	0	0	0	0.0323377886482166	0.0435736741381753	0	0	0	0
RP3-467K16	0.675599835648596	0.385842956625585	1.85744091833002	0.211200355661656	0.633271760192537	0.779888324275431	0.0265710993774862	0.72355358716985	0.0336831300566082	0.561564372093696	0.341544143467852	0.632513744274196	0.62827969056377	1.06351979907761	0.511748227164296	0.186964823554254	0.283406031049684	1.42256703226411	0.340550732463839	0.122057848561223	0.0553150452832452	1.41524096515305	0.143785058985398	0.0847150315880364	0.439035008195559	0.496768638178402	0.149344266989992	0.314569611156533	0.510669576909661	0.18299304607606	0.13511354055675	0.263338310975823	0.354304556839479	0.379993443632133	0.605780069972429	0.0644329687242236	0.660813480565872	0.198346770739247	0.985255796696547	0.966148304918398	0.523769054026303	1.74134731142106	0.152613093466934	0.521796700873	1.00995085750893	0.590543383740599	0.925043820374301	0.434767122020991	0.507565553565723
RP4-680D5	0	0	0	0	0	0.138455506440839	0	0.112276317944009	0	0	0	0	0	0.345875841495432	0	0	0	0	0	0.0993834565090824	0	0	0	0	0	0	0	0	0	0	0	0	0	0	0	0	0	0	0.0980722701223533	0	0	0	0	0	0.105922448870612	0	0	0	0.143784776271694
RP11-288I21	0.143200051534522	0.154579810469896	0.113349853760044	0.153344985027315	0.106836978119721	0.406254524847534	0.110145254862328	0.714962753698843	0.237854785043123	0.228370988638124	0.206415460168442	0.268104395387736	0.383463205625666	0.162584707786478	0.12668317729401	0.104325809542603	0.201295193387047	0.472418913381134	0.40109067872741	0.483104359166142	0.245323884329085	0.528253107344868	0.17955220068103	0.680141669082634	0.254329423315155	0.415944310516611	0.434788183257005	0.184661498570283	0.277405142602444	0.297542536783512	0.235025534588726	0.722602352485484	0.305370247077809	0.514713936336624	0.318988591142973	0.190033908139438	0.451389281650165	0.355665187563795	0.181693871775269	0.501382744439948	0.136552365114564	0.425470345456633	0.0598153782678391	0.447518523921433	0.27792010757035	0.155262805882689	0.889416766991233	0.10316379662775	0.0650823640069432
RP11-169K16	0.274858288449023	0.437050028213142	0.622793358043274	0.159566265184859	0.469638722721247	0.0652300718039774	0.114682923716808	0.416262095155465	0.3565712245642	0.225827838079965	0.154752474091374	0.19154327713061	0.192677950557038	0.114947185786876	0.229324087193061	0.0417016490172674	0.303600296203424	0.501395350644277	0.51136546967963	0.25879817257232	0.33452112241259	0.170903668172695	0.473757801086062	0.343907972377813	0.154566137486302	0.0814517367820466	0.0459509675206944	0.336736736277611	0.448704090332239	0.456942942200237	0.335939012543602	0.425264828359386	0.30568474585199	0.640486903091462	0.107578455280624	0.307052955162608	0.252839611865764	0.285305053396731	0.255561466576973	0.156679016576653	0.190522334632637	0.118825582593314	0.412618491963366	0.271281894755218	0.188940964058897	0.396142184992355	0.674947558779493	0.367244945450372	0.519139908436852
RP11-5P18	0.0232282115757057	0.0498848281964141	0.161769104387682	0.192132688953583	0.0475041099194418	0.133006937800277	0	0.0368425536280196	0.0687225144140186	0	0.0281486842740808	0.318532480017189	0	0.0809644831067095	0	0.140205353671603	0.0291034993858545	0.100726932102107	0.374162710684779	0.0643106424614579	0.112000647487113	0.302669430072825	0	0.142857999519841	0.143978481522528	0.359505213075191	0.419954578647546	0.0326267028747978	0.0329239179049857	0.056446732341144	0.314207306299402	0.0889953971199185	0.317764145856788	0	0.0757172927911852	0.0664902401654882	0.289486726232463	0	0.443293699103235	0.0748218535352035	0	0.123839553477069	0.186844956867611	0.10030018408395	0.0347059621389469	0.039126493473247	0.0348126692900076	0.111975756164403	0.138136367751518
RP11-276H7	0.409949657415018	0.253130208359216	0.885228760733196	0.465034558607017	1.06689077104237	0.434007809864466	0.426342586337713	1.03383946196295	0.920564661797064	0.928397521679458	0.783378023469474	0.489587890026513	0.648879663421383	0.601192662908818	0.356318135515997	0.466249213822866	0.308060543529296	1.03647810283756	1.06144810906157	0.681224176221442	0.861765088951246	0.471225542262799	0.91452204838372	1.46839453322	0.362950061476075	0.17111774379177	0.452474010849963	0.776101311235752	0.781621328749485	1.06182994231471	0.649370674507997	0.993522280482123	1.12650314992219	0.862258618894786	0.491234022854286	0.925932355958726	0.603249771422185	1.06380451580515	0.189112450269945	0.734020080255645	1.21175525193422	0.32876440870451	1.00361594115306	1.15022196595322	0.40309538738759	0.752832942174643	1.18546072601066	0.823694582133774	1.13741389349045
NA	NA	NA	NA	NA	NA	NA	NA	NA	NA	NA	NA	NA	NA	NA	NA	NA	NA	NA	NA	NA	NA	NA	NA	NA	NA	NA	NA	NA	NA	NA	NA	NA	NA	NA	NA	NA	NA	NA	NA	NA	NA	NA	NA	NA	NA	NA	NA	NA	NA
RP4-798A10	0.058214965030593	0.290587266824177	0.486838594634989	0.0726232853658601	0.30280917544535	0.166721490947436	0.181318525188348	0.219155738534917	0.0654539353865566	0.153418993714116	0.120979835108651	0.190330791848449	0.116497057315749	0.543633499836932	0.139345503157728	0.10792542436257	0.375467346828392	0.205241446925792	0.358039363674303	0.0411191803065518	0.237804666321104	0.332370165940726	0	0.109990404608686	0.242504275998775	0.140856635232645	0.263048762191434	0.30112763507706	0.233500669895035	0.0885040195359703	0.124360124423523	0.151831072920378	0.055290653597322	0.0351596158733033	0.448414850132987	0.123987916880803	0.0791181057412519	0.107317294039926	1.08843173934738	0.0712702820642186	0.497045693563734	0.360909226498736	0.285984040686125	0.228030446698603	0.127836783394047	0.210294835038719	0.535278418439809	0.106724782129297	0.117658734876655
RP5-875O13	0.0829816674636615	0.0519520640112157	0.685282108086683	0.0152183536710479	0	0.138357783479808	0	0.447765668533116	0.0182232329594655	0.0720576075847216	0.219428610724656	0	0.35206795336351	0	0.0588816893863235	0	1.38629178937216	0.170704095262236	0.815925936766891	0	0.0882757394119643	0.601178256798019	0.0134967764961129	0.0462040297413675	0	0.171714804631732	0.0168357921227404	0.0339871646854917	0.0511439619535727	0.297152421185381	0	0.0926321456030475	0.0455815649436015	0.165579031054727	0	0.0350298469527562	0.0492642134465567	0.0450568630129352	0.0980020884499711	0.0198715552745948	0.231547527359146	0.0442367444668109	0.0510607355565638	0.378662957616073	0.0181892589548971	0.174957801476456	0.236559738016152	0.0300225566872009	0.0973609637453159
RP5-1182A14	0.0478267737639939	0.196765424222767	0.45378102587636	0.11705973823874	0.0969612033830117	0	0.0563941313508334	0.147218643460749	0.0712938153548638	0	0.0578545697518611	0	0	0	0	0	0.0597963554745059	0.137655170703196	0.23349649333341	0.0667206585896466	0.116127264827903	0	0.10422383908226	0.119642313146292	0	0	0.0659569222087701	0.13093031164315	0	0.0585679965294094	0.0595074515146288	0.136327917855278	0.173668763480705	0.112070849643504	0.0528343757062111	0.197770243598995	0.127356742285859	0.0884316471070061	0.457855876568784	0.0776152877943445	0.113199535802741	0.246269675233481	0	0.247190545209065	0.203752900410314	0.362282155803457	0.266496573038518	0.0592183459560916	0
RP1-163M9	0.0790037607286349	0	0	0	0	0	0	0	0	0	0	0	0.0806327527412205	0	0	0	0.190728660655978	0	0	0	0	0	0	0	0	0	0	0	0.0566204101046976	0.0965163883970725	0.0498548094875959	0	0.0504727549394664	0	0	0	0.107099136135937	0	0	0	0.140427240275725	0	0	0	0	0	0.0598406453498876	0	0.0814468402844255
RP11-108M9	0.176884375491801	0.421470683342905	0.131404964611882	0.0914195009856322	0.215884615205566	0	1.5726992377643	0	0	0.0448755733172263	0.0449792995512305	0.162378880403732	0.146087315071374	0.128005113857386	0	0.135438847049711	0.335743493651212	0.207859764401419	0.140096901445241	0.150434993287338	0	0.129343893786352	0.0813162858763229	0.138005557450482	0.171863529786845	0.693577798868588	0.240043682437558	0.102358569714542	0.152257173470776	0.0896794856496722	0.509640073394855	0.20590240587038	0.178889263149632	0	0.194527312612011	0.203665461526229	0.747248879531081	0.134682788498711	0.148484150330693	0.0604337521778542	0.171655224960827	0.132304238397741	0.152017826618525	0.120073582398635	0.349300850510247	0.122175167743743	0.394022465115588	0.0906645995831725	0.281362063873724
RP1-37C10	0	0	0	0	0	0	0	0.193025761246774	0.0384388990962277	0	0.0311260471686736	0	0.150667492642525	0	0	0.0946205868546942	0.124627885968837	0.180668310077943	0.0660142294836532	0.0359469689795977	0.0630589910908073	0.175289443780632	0.0564886511636418	0.0328679996582688	0.0413021678321558	0.031923672910127	0	0.0360718263014228	0	0.122122908983938	0.094014597302014	0.0742647032730488	0.213004265325768	0	0	0	0	0	0	0	0.148957911827251	0.136472421735072	0	0.188356486901045	0	0	0.0384855505486172	0.152729101143933	0
RP11-380J14	0	0	0.00856561916224514	0	0.0983643334919517	0	0	0.011193070017323	0.015808537387217	0.0127521094107882	0	0	0	0	0	0	0.00441942619442884	0.0912916212542842	0.00458641856934276	0.19856614916588	0	0	0.0233174391860192	0.256195952310615	0	0	0	0.0343642481110113	0.0685402204551059	0.017230374947426	0	0.141409961781705	0.0525503030079903	0.303635431812516	0.00778173812683513	0.0748595698566583	0.00481838842045384	0.06464643709643	0	0.0115160253963436	0	0	0.00997659254594496	0.00390423777085265	0	0	0.300604557661659	0	0.0144774314413987
RP1-20B21	0	0	0	0	0	0	0	0	0	0	0	0	0	0	0	0	0	0	0	0	0	0	0	0	0	0	0	0	0	0	0	0	0	0	0	0	0	0	0	0	0	0	0	0	0	0	0	0	0
RP11-473A10	0	0	0	0	0	0	0	0	0	0	0	0	0	0	0	0	0	0	0	0	0	0.0477817582932089	0	0	0	0	0	0	0	0	0	0	0	0	0	0	0	0	0	0	0	0	0	0	0	0	0	0	0
NA	NA	NA	NA	NA	NA	NA	NA	NA	NA	NA	NA	NA	NA	NA	NA	NA	NA	NA	NA	NA	NA	NA	NA	NA	NA	NA	NA	NA	NA	NA	NA	NA	NA	NA	NA	NA	NA	NA	NA	NA	NA	NA	NA	NA	NA	NA	NA	NA	NA
RP11-174G17	0	0	0	0	0	0	0	0	0	0	0	0	0	0	0	0	0	0	0	0	0	0	0	0	0	0	0	0	0	0	0	0	0	0	0	0	0	0	0	0	0	0	0	0	0	0	0	0	0
RP11-422P22	0	0	0	0	0	0	0	0	0	0	0	0	0	0.0585010998859956	0	0	0	0	0	0	0	0	0	0	0	0	0	0	0	0	0	0	0	0	0	0	0	0	0	0	0	0	0	0	0	0	0	0	0
RP5-1126H10	0.268895534443299	0.327478320512076	0.278351003282122	0.177021574486457	0.345016075665697	0.270846009508555	0.217682069469588	0.430738865671987	0.0571159032294281	0.271965711430747	0.155959718554874	0.20586602912223	0.261758094567605	0.295091901110885	0.210588840742381	0.0771241068166994	0.19329964480603	0.298017435956353	0.200130164907397	0.172934418944856	0.0762742726469779	0.148848785349198	0.162780674884125	0.136302360232361	0.169766491205713	0.132519125657144	0.218036005862371	0.185566556846265	0.275222557430667	0.103415327450813	0.154836864676842	0.283637070309975	0.200023708627467	0.11169045210071	0.232286936692037	0.172340666264891	0.114724904224707	0.249715075913499	0.257487797796287	0.338419978223768	0.333740390277027	0.207351095691432	0.156337292112558	0.295377275992347	0.184013346776899	0.373875176221028	0.295650760787079	0.222820905113758	0.133611815193653
RP1-43E13	1.19196728940187	1.11933301686686	1.17835736340587	1.03247189928443	1.25971240694165	1.69378639463483	1.30216419465346	1.5016960929714	1.25626324997427	0.863012329735266	0.8645363071208	1.20390679586797	1.19462972822617	1.75041725412338	1.03882629709163	1.43329613828832	0.886648849461635	1.3635180049284	1.89960478496566	1.07567752272532	1.280470921911	1.81227677977068	1.10575154114611	1.4204076757758	1.16264590078892	2.41206908259355	1.30455736808911	1.01172950575854	0.948251436154324	1.23721758983665	1.30107798735518	1.11814595724273	1.15444917528477	0.898546052218192	1.30539117906686	1.30660664678754	1.49590929923211	1.23422507973456	1.55358375682734	1.22061434993256	1.22474544763376	1.76815749471559	1.22896639451363	1.36432056287569	1.35343636636587	1.57774497022197	1.75444869831677	1.14059461950558	1.26018328976301
RP5-1056L3	0	0	0	0	0	0	0.177046916897732	0.121638793318531	0	0	0.0935715993660361	0.116397684181477	0	0	0	0	0.0966726169323309	0	0	0.107710474078372	0	0	0	0	0.123310150521178	0.0959172045394426	0.205665582361917	0.108075447866971	0	0	0.0962113971554912	0	0	0	0	0	0.539459378401516	0	0	0	0.0933402128260731	0.139614321565545	0	0	0.221089663278838	0	0	0	0
RP11-91K11	0	0	0	0	0	0	0	0	0	0	0	0	0	0	0	0	0	0	0	0.0508806733212223	0	0	0	0	0	0	0	0	0	0	0	0	0	0	0	0	0	0	0	0	0	0	0	0	0	0	0	0	0
RP3-340N1	0	0.0725869781052846	0	0	0	0	0	0	0	0	0	0	0	0	0	0	0	0	0	0	0.0420832467494162	0	0	0	0	0	0.0468928868072997	0	0	0	0	0	0	0	0	0	0	0	0	0	0	0	0	0	0	0	0	0	0
RP4-745E8	0	0	0.448671402483414	0	0	0	0	0	0	0	0.084841145064954	0	0	0	0	0	0.756263093269918	0.199381636466005	0.17636684926392	0.0977049679420321	0	0	0	0	0	0	0	0	0.19147211442443	0	0	0	0.0883093987730261	0.442270581398946	0	0	0	0	0	0	0.0846307197777001	0	0	0.0776990483068511	0	0.225313011710342	0.104450065918492	0.168714611637883	0
RP4-749H3	0.0431901281576278	0	0	0.105952860557473	0	0	0	0	0	0	0	0	0	0	0	0	0	0	0	0	0	0	0	0	0	0	0	0	0	0	0	0	0	0	0	0	0	0	0	0	0	0	0	0	0	0	0	0	0
NA	NA	NA	NA	NA	NA	NA	NA	NA	NA	NA	NA	NA	NA	NA	NA	NA	NA	NA	NA	NA	NA	NA	NA	NA	NA	NA	NA	NA	NA	NA	NA	NA	NA	NA	NA	NA	NA	NA	NA	NA	NA	NA	NA	NA	NA	NA	NA	NA	NA
RP5-930J4	0	0	0.0656601177966732	0.132023542206679	0.109452082276813	0.105406172590684	0.124847899914076	0.0852918253999158	0.22935000744443	0.0652714874850041	0	0	0.108426941529882	0.346904033798287	0	0	0	0	0	0	0	0	0	0.0690371970211661	0	0	0	0	0	0	0.0672853623261002	0	0.0681143080675869	0.126424425055274	0	0	0.143572589251336	0	0	0.0876889888338759	0	0.0980769500995778	0	0.0598802091671106	0	0	0.0806661128620086	0.0669593386621629	0
RP3-329E20	0.0884365890735411	0.0485957150982599	0.322316083684157	0.0833103176499511	0	0.170418862796102	0.0267167512539116	0.203036497159954	0	0.0805487547229039	0.229790837288835	0.0342958447787832	0.0458326970745087	0.0788939027539493	0.0550861430230642	0.0562393746114126	0.110188645259692	0.0661817733703478	0.410875893977989	0	0	0.483114563188075	0.0979520401607859	0.112478350129644	0.0363943262944429	0.0827655798687175	0.061938555217828	0.0317786663174604	0.094142386221138	0.0277576257137637	0.109665357504484	0.0655279968088515	0.0565655501539335	0	0.0496017966078302	0.096113180846888	0.119749757861026	0.0421394950204445	0.0312409831528934	0.0729044249567768	0.0273465854762842	0	0.442582254592163	0.0739276270135404	0.161617987513287	0.0752425266117062	0.222153742172498	0.0280691801968818	0.0463010645686397
RP5-1071N3	0.139345541033856	0.124223981523082	0.238442289629142	0.119936947795495	0.027172569917384	0.16201385679487	0.098778796355378	0.504569910859746	0.0778170415627047	0.223380352762836	0.108804372055083	0.0497435619236036	0.369424616263749	0.177783011788346	0.0796432838083849	0.104817979301349	0.23095365846649	0.317804482583571	0.268081112455681	0.51971855356742	0.156558285361317	0.367387990718482	0.173841505030705	0.198871885845539	0.113647430297903	0.149344232146209	0.189961595174097	0.0551584443896789	0.274735480874316	0.102529412927819	0.186758413774695	0.309670665456318	0.196327142151905	0.339265590520726	0.179666311248827	0.11152128113768	0.0796925270998518	0.251175777799031	0.205675896805772	0.41421144309178	0.14540254061519	0.257187376849314	0.152192422059386	0.237443957450175	0.0870966922971088	0.0443644255424337	0.264409230489914	0.118956107100669	0.0929963488521626
RP11-293F5	0	0	0	0	0	0	0	0	0	0	0	0	0	0	0	0	0	0	0	0	0	0	0	0	0	0	0	0	0	0	0	0	0	0	0.0237752346947278	0	0	0	0	0	0	0	0	0	0	0	0	0	0
RP11-63N8	0	0.0845228177731044	0	0.0249580409897286	0	0.0392852426548965	0.0695374954014631	0	0	0	0.047942995137752	0.145255428429114	0	0.0352710008169892	0.0486201797133008	0.0250336745833563	0.0249916849243609	0	0.0514003461064908	0	0.0247528874992205	0	0	0.0752640171602112	0.210994644877528	0.620411475553644	0.20729894479428	0.0280219403190385	0	0.0244722245855117	0.120269985640033	0.0195459048935378	0.0251804446169253	0	0.0437698518561141	0	0.204680700463581	0.0371736601244922	0.366438080169307	0	0	0	0.0282312380124319	0.0438598446963406	0.0590179949163212	0.0336150277309477	0	0	0
RP1-224A6	0.0333913442965904	0.0714260000987406	0.155903619865974	0	0	0	0.0394080186579637	0.496172543405193	0.0498970433426109	0.0795852188493698	0	0.0993400291019463	0.0673949297385344	0.0588535006833973	0	0	0.12193405616677	0.0493153885679869	0.0433587141202318	0.0918856698240176	0.158927709778387	0	0.108441516035691	0.124457469184654	0.105276050982146	0	0.0461363117137416	0	0.137375544581667	0.0409363692587744	0	0.0647401327576594	0.0421141505634599	0.153454006394692	0.142279365719851	0	0.174052799553703	0	0.133954406273813	0.299100053573984	0.15497758916538	0.119292981283047	0	0	0.144535981977048	0	0.0982425522385203	0	0
RP11-415K20	0.188208543682393	0	0.0794234576316814	0.196096901608109	0.131984041015711	0	0.150387626634515	0.199181825662116	0.0494982562299619	0	0.0401105044766242	0	0	0.114497980934969	0	0.0415345470095507	0.159156711719875	0.0489211717751868	0.0847775407338059	0.134669691296888	0.0410712970543935	0.0590101066658091	0.175105887897621	0.0423479328121989	0.104450394356719	0.0811297695511859	0.0457671066661825	0.0464610431371728	0.0468822496809974	0.15599443083829	0.120410702307662	0.241344210876211	0.0823775622056966	0.222773682400079	0.14117741172392	0	0.0451566961390845	0.120500065027526	0.215173744835645	0.0539231169698897	0.0400094822104027	0	0	0	0.0494069646141763	0.259046253924838	0	0.194533934563704	0
NA	NA	NA	NA	NA	NA	NA	NA	NA	NA	NA	NA	NA	NA	NA	NA	NA	NA	NA	NA	NA	NA	NA	NA	NA	NA	NA	NA	NA	NA	NA	NA	NA	NA	NA	NA	NA	NA	NA	NA	NA	NA	NA	NA	NA	NA	NA	NA	NA	NA
RP11-69E9	0.0339413708532596	0	0	0	0	0.130180617543781	0	0	0	0	0	0.0513521503916433	0	0	0	0	0	0	0	0	0	0	0	0	0.0544747302910893	0.0831006920179584	0.0468928868072997	0	0	0	0	0	0	0	0	0	0	0	0.0921342458129931	0.0552457061145498	0	0.061872345928392	0.182945211837466	0	0	0	0	0	0
RP1-184J9	0.0245423340027844	0.103503489840781	0	0	0	0	0.028980501104125	0.0389165754769465	0	0	0	0	0	0	0.0597044497461749	0	0.03074648632872	0	0	0	0	0	0	0.0314034537758639	0	0	0	0	0.0347799922222469	0.0596017720337864	0	0	0	0	0	0	0	0.0456894948152212	0	0	0	0	0	0	0	0	0	0	0
RP5-1057J7	0.348508204140537	0	0.203303921021728	0	0	0	0.0823691912855553	0	0	0.0842906614341367	0.124938709805836	0.105171526531159	0	0.388690806891697	0.0856610583139367	0.169872876553381	0.284879957863156	0.198571767332537	0.133697487952697	0.0494671098344008	0	0.123414911946104	0	0.173053950087636	0.214890816628809	0.12803636452857	0.0488975360931809	0.0496381256923887	0.0500876381405378	0.24269326870159	0.0868739014889262	0.0347018605332894	0.170820337334243	0	0.185797429758772	0	0	0.0656905543327485	0.350782969168369	0.166329559821925	0.042751903215219	0	0	0.0773701247451392	0.246487554501754	0.0594577098045126	0	0.168022171162975	0.0721204868616782
NA	NA	NA	NA	NA	NA	NA	NA	NA	NA	NA	NA	NA	NA	NA	NA	NA	NA	NA	NA	NA	NA	NA	NA	NA	NA	NA	NA	NA	NA	NA	NA	NA	NA	NA	NA	NA	NA	NA	NA	NA	NA	NA	NA	NA	NA	NA	NA	NA	NA
RP1-150O5	0.293398541489801	0.464893567913893	0.714724531191626	0.703416750803163	0.0726976983543054	0.995670812767241	0.698078265870086	0.640688095301269	0.337567414176738	0.415561514557517	0.448921778959022	0.580971811755354	0.495113204690332	1.1395408339488	0.245047088783498	0.838223122411936	0.249461511351106	0.375970544667377	0.80816086780823	0.676453325851017	0.613225277478084	0.820318865547136	0.152362787907176	0.36654446881291	0.856089281311925	0.832008032926026	1.39752703348667	0.473460436277558	0.683329073636851	0.57803750782366	0.755929062618408	0.37262233582612	0.591874731978196	0.378802465411897	0.711755121652093	0.368791914906007	0.996284845681498	0.3583585943044	1.6876592608656	0.617465394104565	0.570900124880519	1.04327078122792	0.650083398746298	0.53067997493031	0.460374966040721	0.327294543213185	0.810762447948034	0.458174046561517	0.869765388820238
MDS2	0.423749457685	0.730401806605597	1.36706255825082	0.247654054085263	0.712047743207815	0.764100783132108	1.25196428567411	0.14014470627989	0.401297596828645	0.452326644399607	0.15906196035495	1.3647334293843	0.297249967925269	0.751032962763616	0.290817382253772	1.57487969247559	0.0935261688053808	0.636508225173319	1.2738115725976	0.83719112551818	0.110490564310849	1.14919754354776	0.407137572539907	0.446398333002907	0.719611386708852	1.91975226740564	1.2536483002876	0.506884741157134	0.339748385166617	0.243179849302813	0.47148751990361	0.725542249966902	0.208162379981408	0.386063144497569	0.647749292525681	0.696058744824192	0.957618215685423	0.54616902162213	1.65204155664635	0.356056291982023	0.124893158542879	1.11016421237711	0.627924725233805	0.320147842958951	0.656421734690158	0.325379388999909	0.419155007289281	0.171202648799656	0.325607980462585
RP5-886K2	0.0429649781157631	0.149529647754655	0.0176046601508423	0.0711235495906503	0	0.0565428419339273	0.050676627161246	0.022982784287806	0	0.118255215432889	0	0	0	0.025621548934389	0.0698803043358393	0	0.139084949887626	0.124045180981311	0.0373951219618641	0.0402609626397874	0.0876589358134859	0.0258992135290722	0.0319533984357208	0.0185260326161383	0	0.0179911948260063	0.0397959333330072	0.0404005953625513	0.0407676322251631	0.0353018848167945	0.0708751660440751	0.0558922214899981	0.0541421634604738	0.0344243038323801	0.0629549281035939	0	0.114724904224707	0	0.0199961991363965	0.0923329957603265	0.0518612404474727	0.127949932505684	0.0204940535182232	0.016031357216376	0	0	0.165173015653037	0.0532197600441703	0.0296911645663853
RP11-4M23	0	0	0	0	0	0	0	0	0	0	0	0	0.09916211191676	0	0	0	0	0	0	0	0	0	0	0	0	0	0	0	0	0	0	0.0484350520193005	0	0	0	0.0712371532426928	0	0	0.132914001524882	0.0801472374710345	0	0	0	0	0	0	0	0	0
RP11-293P20	0	0.0766354124194645	0.0435774425166704	0	0.0730099837340358	0	0.200164705678833	0.0567356630952957	0.105212743019364	0	0.0434177370725051	0.106511382639402	0.0723176445536191	0.343163698417863	0	0	0	0.0529416410756181	0.09165258569819	0	0	0.0638415301589946	0	0	0.0575330206763184	0.0877178967111271	0.188677980791326	0	0.0507380836440738	0.128042968705607	0.0446645252810887	0	0.0452191411411776	0	0.188099525270822	0	0.141916067868328	0	0.0972366701798015	0	0.043308509567099	0	0.0995925770668583	0.039714702718433	0	0	0.10533753415488	0	0
RP11-10N16	0	0	0.0215643535263746	0	0	0	0	0	0	0	0	0	0	0.0157676954539932	0	0.0111691988723933	0	0	0.0457361511688151	0.0248251767817689	0	0.0159391618183547	0	0	0	0.0220371667619829	0	0.0125096382229682	0.0126243980325067	0.0325077937669282	0.0330340134918689	0.051497290575742	0.0112349994111872	0	0	0	0	0.0330592772074508	0	0.0145463293632592	0	0.016318805528195	0	0.00985320977258241	0	0	0.0909819752239528	0.0110407845142851	0
RP4-594I10	0.370256596848827	0.269857244642329	0.170251625847937	0.42975995685322	0.06891486996071	0.358747191106349	0.428706300828101	0.121961669357126	0.335095541942411	0.131940424551694	0.132236400761724	0.457478334376939	0.33160119695514	0.276110314672887	0.433528499429976	0.483152258709397	0.175127871298293	0.0982335892166837	0.915424937458343	0.122786615494613	0.350843453522955	0.821820818516332	0.0980175755581786	0.314313368277536	0.237510267101271	0.0557390283272407	0.299201964165934	0.354552274620277	0.124288157811871	0.146549867374013	0.161628304475164	0.19817985925938	0.226585630852405	0.155366868308418	0.514795841149564	0.351345723211115	0.357800141952506	0.161746581811896	0.164120131067778	0.208646973679511	0.13191368879463	0.565935701775	0.0633792260805082	0.200473076498468	0.161723792725248	0.402123007233414	0.131185978419264	0.247042351899895	0.156044475000492
NA	NA	NA	NA	NA	NA	NA	NA	NA	NA	NA	NA	NA	NA	NA	NA	NA	NA	NA	NA	NA	NA	NA	NA	NA	NA	NA	NA	NA	NA	NA	NA	NA	NA	NA	NA	NA	NA	NA	NA	NA	NA	NA	NA	NA	NA	NA	NA	NA	NA
RP11-84D1	0	0	0	0	0.0408782573423418	0.0393325043041917	0	0.151904682935183	0.087909350916418	0.0712516456430433	0	0	0.295938998389709	0.0353134920698149	0.0486784834537032	0.0250639397939695	0	0.114738191642997	0	0.257834786792781	0	0.0356948971972852	0	0.0255576295406338	0.0321367163989	0.0248215328648341	0	0	0	0	0	0.0952966930080476	0.121867055383986	0.0473918147936638	0	0.0289183170957095	0	0.108893002793702	0	0.242209748846741	0	0	0.0559875116043819	0.0221233321191162	0	0.220599096604201	0.0299386687541821	0.0247771407171744	0
RP4-799D16	0	0	0	0	0	0	0	0	0	0	0	0	0.112536252377897	0	0	0.0238253532035038	0	0	0	0.026578094776562	0	0	0	0	0	0.0235948276093531	0.0262696709152213	0	0	0	0	0.0186007610796777	0	0.0450669525374396	0	0	0	0	0	0	0	0	0.0268700096424831	0	0	0	0	0	0
RP4-706G24	0	0	0.0470482162998391	0	0	0	0.04568832175018	0	0.0578157344037592	0	0	0.0585412043358542	0	0	0	0	0.048455465497798	0	0	0	0.0944468589467181	0	0	0	0	0	0	0	0	0.0934010699447375	0.0948811635876245	0	0	0.0911240230584511	0	0	0.103654345794101	0	0	0.0629680452443346	0	0	0	0	0	0	0.0578854350036394	0	0
RP3-465N24	0.377104970827529	0.404651352126898	0.415386324756827	0.953358125750699	0.269481332079795	0.480269542961706	1.28844185613963	0	0.836492430500015	0.653358749221914	0.0429517477043207	0	1.01213119260469	0	0.316410606623979	0.460160431485033	0.614788796563971	0	2.33763282099364	1.13000316502407	0.550216828346766	1.9163427305902	0.352363458217516	0	0.312024998051563	0.389594248891966	0.428133972722591	0.144365723047243	1.31440697290076	1.05032171156515	0.725188418393791	1.73023767595462	1.31044126026264	1.80970940578882	1.03341358353005	0.239831334622902	1.55710459624705	0.842925394937923	0	1.75175359144346	0.653247332226836	1.00585723060322	0.579996844519805	0.320147842958951	0.377128208809275	0.0595846087020077	0.981101526820114	0.354473720740363	0.387620927866864
RP11-70P17	0.386862418565026	1.05442045095747	0.656727811454808	0.800362735466524	0.664945509601356	0.846132668705826	0.447550934364423	1.03958774141345	0.361142574594615	0.572463797253645	0.427193018005827	0.752064722834195	0.614943326000016	1.03683177545858	0.662304226097336	0.590518535321215	0.407864779692762	0.737722389302926	0.454083089336363	0.997578307061325	0.719966836876913	0.984159038025858	0.306394518316555	0.910702441288384	0.342205929635722	0.160724003992227	0.669919968040355	0.707903616188639	0.381626515945859	0.713470647927287	0.499553234593142	0.479395120957956	0.377714462496486	0	0.918480336455811	0.867870038074741	0.175749145126335	0.484712141550547	0.177691580232227	0.696614744502907	0.515680716707651	0.762781043653137	0.52272625327296	0.478734946443917	0.360543058209604	0.35669963089765	1.09705134730576	0.556347593224718	0.708987333861066
RP1-187B23	0.0220673452170765	0.20903621161152	0.104499902061413	0.0547105785599047	0.0889275505919667	0.291825149348481	0.157625764992219	0.035009499534466	0.117614646265556	0.0528797073847492	0.0530015970739558	0.0444397147197343	0.0880888217132149	0.0769939767792779	0.088500319485664	0.00929195375172268	0.0547835754026527	0.0433737117838683	0.0286879847865799	0.0907644700266557	0.0453617438530009	0.0523392189326466	0.0485959385907874	0.0650609962402919	0.0355052704850745	0.00920159940411418	0.0204287670339718	0.0411885847055732	0.0312837229142106	0.0536562864651761	0.0634078560957827	0.0708757858476667	0.0641900867440667	0.135539138939295	0.198906574791186	0.0213806013603057	0.0400302110972265	0.107131269523533	0.0504422553299478	0.171688104586009	0.0528686977203157	0.0403627664106763	0.0516846893999052	0.0405247092023342	0.0220688787622314	0.0371812628103716	0.0760376239839976	0.00918505378195576	0.0451737680114582
RP1-317E23	0	0	0	0	0	0	0	0	0	0	0	0	0	0	0	0	0	0	0	0	0	0	0	0	0	0	0	0	0	0	0	0	0.0260941667657104	0	0	0	0	0	0	0	0	0	0	0	0	0	0	0	0
RP1-125I3	0.0383204894606893	0	0.0234665161914027	0	0	0.0750374597553078	0.0452115031794312	0.0605967323822259	0.0572148398992657	0	0	0.0579329202000178	0.185792496951732	0.0674544205127753	0	0.0480301717414018	0.0241743261977109	0.0840142446177781	0.0250813219380677	0	0.0239432740603814	0.0344900936668887	0	0.0489686188326334	0.0614472062873291	0.0475692782798064	0.0266988735654883	0	0	0.0924420037195692	0.024056091998698	0.0921433003316652	0.0718709037994615	0	0.0834869470443162	0	0.0263404623345651	0	0.12857027272359	0.0314937957225279	0	0.103427722187544	0.0273089282977161	0.0836562659464082	0.0571095958670085	0.0325188043499674	0.11237973921539	0.0239377892964672	0
RP11-96L14	0.267510657851601	0.386484347686891	0.906279760466762	0.235964028729939	0.410165072349899	0.317256661426382	0.236447026012957	0.0792442536329879	0.213815064778462	0.437229913774045	0.306326884270552	0.46207862289431	0.261834880049527	0.746145715622741	0.205014046828906	0.329083527621364	0.378806103352711	0.381348444910878	0.313104541202715	0.185011851257762	0.247604308018358	0.398865468040105	0.223226424072186	0.184386836905994	0.613327993998381	0.351377277900684	0.41350039515629	0.445718834930151	0.279955884576508	0.334920293001611	0.235184801491499	0.209467929404975	0.278469815949413	0.32738153528488	0.546668612825797	0.388335957243617	0.421741525618363	0.377418831132368	0.412795858346329	0.335083862057744	0.55768224452351	0.334430130385464	0.394422229614679	0.415731004882376	0.442296343010349	0.238832729477547	0.24684021578931	0.234108284798588	0.596279009435592
RP3-476K8	0.175814034777439	0.458978544727439	0.424537243434175	0.376185023819216	0.18097358199045	0.514419327656539	0.357274538908982	0.922197288443299	0.295423304819613	0.274141501915558	0.365611548757336	0.21958207663576	0.653989531062173	0.386572903977366	0.0747721261849428	0.148817393462949	0.746723725377108	0.65756270849096	0.389126399256026	0.313433414748036	0.432051727170624	0.797245725268024	0.163526141591083	0.805732000373868	0.432067205492061	0.461110622740722	0.756581114845197	0.416659367124271	0.546756275562967	0.823723799180536	0.597146923196249	0.690569341701258	0.285231627719667	0.390219159225906	0.491966587798569	0.0878283170817221	0.469289914343937	0.49066633005225	0.649345355146582	0.941801960463358	0.655701910769687	0.601115144773423	0.126981938586863	0.719615882385907	0.294922037659544	0.242365156537573	0.858050654659203	0.181748571055398	0.290274128824641
RP5-968P14	0.910612674773669	0.49434123338851	1.03643449444698	0.620347082162484	0.510152595373777	1.72261119680599	0.818462126891682	0.841672060162458	0.444283113058487	0.799374984004751	0.56417408895554	1.23141207568704	1.15395011770777	1.38701741455353	1.10684356945939	0.694143846499799	1.48564557704335	0.852842606807447	1.13655937406646	0.311142595797535	0.713123044141143	0.79011992203433	0.156117321093397	0.458093587271956	1.12573990562163	0.596730210312691	1.63282511702496	0.488063213999334	0.921279176999861	0.528497942742201	0.771146446831743	0.682332982301978	0.555617635439226	0.667895693161625	0.994674899247205	0.599009242906939	1.03428495633199	0.413763654599283	1.53567600665233	0.67770548761664	1.52687234849147	0.778322362224318	0.856941039651538	0.597594092761455	1.02646807841931	0.754518277901843	0.921517297064974	1.04140655214398	0.49840268502024
RP1-50O24	0	0	0	0	0	0	0	0	0	0	0	0	0	0	0	0	0	0	0	0	0	0	0	0	0	0	0	0	0	0	0	0	0	0	0	0	0	0	0	0	0	0	0	0	0	0	0	0	0
RP11-40H20	0.0612432268215048	0	0	0	0.18161891353655	0	0.106922055505795	0	0	0.0373942568446244	0	0.13620723914607	0	0.0545794346913071	0.146385549599054	0.0388128490648282	0.0387480557235485	0.0457230647656876	0.0401942745825142	0	0.0383795530667164	0	0.0343500508881452	0	0.0496991355285605	0	0	0.166354975262367	0	0	0	0.0303360868834599	0	0	0.0342076593618225	0.0447490024262852	0.0422010982840611	0	0.275276582885918	0.0504036971391394	0.0373864296144656	0	0	0	0.217389799167666	0	0.0463190212347438	0	0.0631490401865342
RP4-752I6	0	0	0	0	0	0.0744393965253167	0.0883427450661405	0	0.111363547839833	0.0459075596926582	0	0	0	0	0	0	0.047564521881961	0.0560959772285046	0	0.104311541794563	0.0471135329709396	0	0.0831624657992352	0	0	0.0471865696783904	0	0	0.0537635596901263	0	0.0473337500365231	0	0	0	0	0.208096569765976	0	0	0.0523867068164797	0	0	0.0692119314875808	0	0.0420924134560941	0	0	0	0	0
RP1-159A19	1.11830498004682	0.608926085959768	0.755953885562147	0.203979617353084	0.414783286295677	0.566080088496836	0.131593848878724	0.33042327870447	0.241289082045323	0.424695490889568	0.197915375838496	0	0.579942647254699	1.28450463920768	1.06610997946256	0.139544243890728	0.325919549818105	0.310169076725954	0.144336553914454	0.648001755839968	0.264015514734416	0.367748141524716	0.442504231163699	0	0.0912164515554258	0.138246170293053	0.291771638336819	0.596545305342495	0.487448392563494	0.319791325051892	0.265161383702235	0.352759611796304	0.20568847237658	0.255229778421191	1.38324782993689	0.304118056707171	0.15127832486354	0.540359387799908	0.355725979747992	0.338952843393633	0	0.375502949095656	0.156599042975412	0.291457414147558	0	0.269232391939186	0.629302379674908	0.323038480091887	0.115461168005005
RP11-288L9	0.107997892582511	0.29237657870949	0.171567564525239	0.176253664969771	0	0.38774320952042	0.126880453361615	0.0583747522779861	0	0.210259664661077	0.249406105656356	0.0558067395400468	0	0	0	0.217762849349064	0	0.106964177666029	0.0942679591625091	0.196030231625697	0.0900868619966048	0	0.0409544432693798	0	0.170760921963414	0.0902244657824399	0.100195587701507	0.149962105291991	0.0522070209004758	0	0.133708997683115	0.139569023186252	0.135318779092691	0.246450724783849	0.119051093224509	0.0533161276425146	0.098883691451121	0.369111568178642	0.238107753042209	0.510842594844297	0	0	0	0.0806120793767775	0	0.233331959026693	0.0551810189632736	0	0.0751481522619985
RP3-426I6	0.0869206468991573	0.343943219573285	0.613212930055136	0.302856856075698	1.10616044076361	1.50972490251442	0.102247097569989	0.260546654467792	0.356141916933628	0.745772131155119	0.104852588782334	0.462692445110006	0.916738768257365	0.527792158975442	0.385010571633425	0.629190761621094	0.108313628820251	0.453021629714741	0.313541522431102	0	0.107307651862534	0.152686814786481	0.0962783653700805	0.483630624791691	0	0.388851836030102	0.331769192632888	0	0.4364583886461	0.204974779013951	1.35143543930106	0.0852380714899049	0.898538413726348	0	0.632065318502758	0	0.511051551941719	1.18973525423214	0	0.593751340789634	0	0	0.23431308916002	0.633133269916591	0.640570983697016	0.275448046740167	0.880511631757032	0.207138782393564	0.714363144389445
RP11-460I13	0.208735669094345	0.094220698164323	0.250574110122493	0.303601025773696	0	0.388206361563064	0.102516031508382	0.136501063403735	0.129068111780951	0.20266939416447	0.338640843317336	0.250441146185623	0.765103315232157	0	0	0.209920945981422	0.209590373839461	0.244831983200038	0.112551630356878	0.0617375729922617	0.207709134017697	0.153081542001987	0.187008275415655	0.399963544579728	0.202872621615942	0.431856229875411	0.381250557888452	0	0.288536305176131	0.106403386159833	0.347416419745601	0.0854635821960684	0.259349504574182	0.103820607934279	0.351221281819839	0.183600678741908	0.512223665227493	0.159347306347232	0.175526123477725	0.205600157165342	0.154577141790269	0.297774552610773	0.23490227376438	0.271618779769253	0.3027913625186	0	0.409209154690448	0.0547849900807597	0
RP5-1092A3	0	0.232458446786272	0.177644486251838	0	0.222004818638707	0.340992746540286	0.131445875826429	0.280045116348818	0.057148844074043	0.134459962565592	0.04633327512851	0	0.0771226125277198	0.363853892422865	0	0	0.266075216935048	0.355579341649713	1.30531620451018	0.380776267930435	0.137883877186054	0.133123170019026	0.200869898236631	0.427439483988698	0.176810986453213	0.223315599251832	0.153078237207002	0.0536508609793304	0.297981357918092	0.338432321904838	0.13850853415717	0.635383079370965	0.347212138653822	0.174873514136748	0.200083132661918	0.348744756753063	0.490451350147628	0.265063570384447	0.246347574405958	0.287400014968947	0	0.260581326683716	0.0540480299551477	0.82797381893976	0.0570437190539597	0	0.789296376475885	0.0474299107435806	0.151812512451554
SNHG3	1.40399771920738	1.77292295379429	3.35514051885796	1.81116104109211	3.06677976462082	2.78748037702364	3.07856742531799	3.11612573645397	2.22520613637086	2.49594146920057	2.43859401346618	2.73708757425847	2.84106883641028	2.49248977548331	2.63479132951664	1.89561300817014	3.70452830494628	2.98395888506562	3.44132925729264	2.58700142487496	2.08613730306937	3.25734995435297	2.3946885403738	2.8157591147145	1.63484050960524	2.27900083505515	1.71582190535524	2.6458165630284	2.58134041390332	3.1379226890438	3.09587136078097	3.0721287683869	2.64327376770319	2.77847790067201	2.65433290998107	2.9840922812497	3.06061820357729	2.82603986218552	2.3026190287974	2.84553220026153	3.26451413084773	2.99395304607862	3.03057748586979	3.35309300357237	2.14999598451448	2.65483431179997	3.65442258553012	2.77492504528455	2.48618149999143
RP4-669K10	0.0993800805194797	0.162090114514621	0.5338829373782	0.278832762789837	0.30753400130474	0.25802781701459	0.167698121205649	0.487626871780714	0.289953275674532	0.293813725165627	0.180377677969567	0.341645489310144	0.196166167811512	0.391935340183371	0.419791064981795	0.159991587290235	0.358817877413949	0.247774862843314	0.228416293756705	0.263378279643959	0.2685834201779	0.351764028337256	0.249724709631114	0.20763180211045	0.0868815496726248	0.113672156199022	0.0749050443237249	0.207403186442557	0.374579837451413	0.139000881509355	0.176592410435788	0.281016239700715	0.247770614474981	0.178190391961496	0.188556633617873	0.407938463285156	0.211273008422932	0.219840172795924	0.0217588176705735	0.23867301616354	0.285919016477494	0.277449811798058	0.312026099119625	0.157795917013378	0.114087151029896	0.333606728991287	0.429421650847537	0.227101479083514	0.253920257635932
SNHG12	1.08635399172801	2.45838135779122	2.78824894633627	1.0984205195709	2.9603622357928	1.91777300846815	1.29667261938095	2.48810759136995	1.61332756435212	2.11486979332411	1.02798673968905	1.21959916777324	2.267455308796	2.13933277409618	1.63994516542946	0.987674820265745	2.27637113538405	2.74490026357841	3.03403309078563	2.43167285803769	1.82593354196431	2.97700100768902	2.00564922120667	2.23059296506007	0.512610224700922	1.36511960535834	1.371401474331	2.44340878884497	1.98180798643111	2.14907035871603	2.00655735231149	2.73926635265221	2.38066042939669	2.50147551839397	1.80479684035299	2.70183546914871	2.10061743710425	2.3413023324462	1.41347611016161	2.63460407558272	2.07450266081025	1.92941968982442	1.83019424059057	2.68891477752694	0.690795256799986	1.94424851377302	3.10633998773463	1.40993873728917	1.55637382341578
RP11-442N24__B	0.0819093634716505	0.0712834844380629	0.244965583664045	0.251488218694037	0.419383346184156	0.158163662136213	0.41318786662493	0.176751610347613	0.144512710554388	0.098618657417091	0.15505252793711	0.361263095675588	0.41584073021417	0.414048926339267	0.119447762034117	0.0823951336434497	0.338038741849831	0.230834176778178	0.204439723164987	0.113746816665777	0.120569785475191	0.371891203528904	0.22501655610548	0.182527308671893	0.179134484343522	0.301943429657361	0.387452426291937	0.135912932407763	0.158743509888761	0.175366364021453	0.336551752528112	0.228677129275533	0.198877384005393	0.153156276965853	0.255732165378365	0.161992723335562	0.365034834394687	0.0618771222094559	0.602036383029245	0.298547531988999	0.327271079723735	0.403374635680297	0.221429614999237	0.271787537164081	0.144254703675819	0.236467637044871	0.25506862213261	0.231786316676366	0.224994080650597
RNU11	0.0590287949816839	0	0	0.139782503173988	0	0.11271744975668	0	0	0	0	0	0.360794416425146	0.215582638999626	0	0	0.0734847895981623	0.139955267417072	0	0	0.0815859041205815	0	0	0.0653093364219	0	0.0931502177602005	0.355602335048325	0.0806819823959749	0.0818571573885988	0	0.0719027960078919	0.626968438079596	0	0.140923871286633	0.344905627940143	0	0.0842561304390887	1.33565503040658	0	0.152970200831224	0	0.249378101668825	0	0.284888873850895	0.0651772046188545	0.1643240338009	0	0.0870856227338011	0	0.519856076786436
RP1-212P9	0.0151141139564119	0.03256348960235	0.072211953896157	0.212195936783347	0	0	0.0354973425666669	0.0240121255464755	0	0.0182840084520672	0.0364234347062246	0	0.0607648757356013	0.104215057855615	0	0.01898240104224	0.0189504947847936	0.0223893815147055	0.019662831011335	0	0.0187690464419217	0.0270579538254233	0.0167864805282575	0.0193571037724241	0	0.0187984293196733	0.101755960482522	0	0	0.0368759570718081	0	0.0148143561986602	0.0379384459608583	0.0710449069081235	0.0167164735569865	0	0	0.0282164279052994	0.0617918827059673	0.0963665938918911	0	0.0548779573075135	0	0.0333100654840769	0.0226137762606442	0.0255077019769227	0.0450160513551525	0	0
RP11-242O24	0	0	0	0	0	0	0	0.0912165297802016	0	0	0	0	0	0	0	0	0	0	0	0	0	0	0	0	0	0	0	0	0	0.0708585277093879	0	0	0	0	0	0	0.0787041335165394	0	0	0	0.136424999649133	0	0.0815442949969953	0.125431947717236	0	0	0	0	0.117051140668554
RP11-467D18	0.0564215133687583	0.175910458087457	0.0346349866017471	0.137517553906725	0	0.109834259619459	0.30549374612998	0.289785136389822	0.201450272940585	0.195225704869887	0.133338571699235	0.241384946832134	0.0575941325726999	0.145851031881194	0	0	0.137695894307615	0.27179317336471	0.108293785628333	0.0786193467360825	0.168612423473301	0.237862209419981	0.122532236300725	0.237615548539502	0.13317684483733	0.136634793636722	0.221633728596826	0.0788884253184944	0.0403466596661237	0.134940333009197	0.200980327964169	0.34893150478189	0.138696143685834	0.193293885876608	0.0314912402714686	0	0.252299840341439	0	0	0.135010834607243	0.195186987309167	0.287170750287453	0.0402807592327235	0.179746236363617	0.123988619915118	0.0479245525614694	0.344906143659712	0.168575666818178	0
RP3-437I16	0	0	0	0	0	0	0	0.0121789782798485	0	0.00926459824906834	0	0.0116349728794601	0	0	0	0.00961962565714372	0	0	0	0.0107371692871738	0	0.0137309646873049	0	0.00981014036932684	0	0.0095260955570047	0	0	0.0323782659181969	0	0	0	0.0096763278586989	0	0.00846805059603437	0	0	0	0	0	0	0	0	0.00848567541385711	0	0	0.0229140886365633	0	0
RP4-656G21	0	0	0	0	0	0	0	0	0	0	0	0	0	0	0	0	0	0	0	0	0	0	0	0	0	0	0	0	0	0	0	0	0	0	0	0	0	0	0	0	0	0.0596816101142263	0	0	0	0	0	0	0
RP11-179G8	0	0.0707190650981458	0	0	0	0	0	0	0.0493995535585145	0	0	0	0	0	0	0	0	0	0	0	0	0	0	0	0	0	0	0	0	0	0	0	0	0	0	0	0	0	0	0	0	0	0	0	0	0	0	0	0
RP11-111I12	0	0.0233343928890213	0.0131629327078264	0	0	0	0.012778119041742	0	0	0	0.0131141847104345	0.0164255400522993	0	0	0.0264818637342285	0	0.0795198085149308	0.047558880425769	0.0280084073090284	0.0151600140340743	0	0.0193787540430278	0	0	0.0346661323160547	0	0	0	0	0.0264357972452247	0	0	0	0	0	0	0	0	0.073267506870322	0	0	0	0	0.011984932852872	0	0	0.0162388805546172	0	0
RP5-893G23	0	0	0	0	0	0	0	0	0	0	0	0	0	0	0	0	0	0	0	0	0	0	0	0	0	0	0	0	0	0	0	0	0	0	0	0	0	0	0	0	0	0	0	0	0	0	0	0	0
RP4-591L5	0	0	0	0	0	0	0	0	0	0	0	0	0	0	0	0	0	0	0	0	0	0	0	0	0	0	0	0	0	0	0	0	0	0	0	0	0	0	0	0	0	0	0	0	0	0	0	0	0
NA	NA	NA	NA	NA	NA	NA	NA	NA	NA	NA	NA	NA	NA	NA	NA	NA	NA	NA	NA	NA	NA	NA	NA	NA	NA	NA	NA	NA	NA	NA	NA	NA	NA	NA	NA	NA	NA	NA	NA	NA	NA	NA	NA	NA	NA	NA	NA	NA	NA
RP5-1125N11	0	0	0	0	0	0	0	0	0	0.0442783575866641	0	0	0	0	0	0	0	0	0	0	0	0	0	0	0	0	0	0	0	0	0	0	0	0	0	0	0	0	0	0	0	0	0	0	0	0	0	0	0
RP1-65J11	0.186344379694531	0.153252625718734	0.236944612928167	0.0308426401677815	0.0749415415515435	0.0954061371481525	0	0.0582453131395677	0.0905225485187946	0.101720882169905	0	0.0556828854515658	0.049909494457394	0.0435507374391308	0.0302961060824895	0.030935916243998	0.230331195678118	0.343407040995372	0.182363879747678	0.101120647159732	0.0305896263138931	0.0440197602930321	0.156935408544496	0	0.0396430737559896	0.0754068844997623	0.0341011507044056	0.341598064969099	0.0690449404542403	0.0598659442013453	0.0756398073187462	0.0713138558504302	0.120632692371114	0	0.0932266047149956	0.137720730667035	0.205849493089957	0.154617999304207	0	0.190686860290287	0.170189897311665	0.0670698631504917	0.166525250902345	0.275286138972286	0	0.0415115924122228	0.15924649891287	0.0153723534000899	0.320725494387557
RP11-266K22	0.142889488393295	0.0791833510208615	0	0	0	0.0726203294808731	0	0	0	0	0.0448784182019561	0	0	0	0.0896339855178124	0	0	0.107433782871086	0	0.0517914364257012	0	0.129062054795004	0	0.0473774687605679	0.0594588740038312	0.133885323536825	0.100636501860608	0.0519703440362847	0	0.132223420732478	0	0.0363411214963972	0	0	0	0.105192086296034	0.0993190290208209	0	0	0	0.0881838104280883	0.0675176391831531	0	0	0.0552589488394205	0	0.055427645027133	0	0
RP11-73M7	0.220335156889182	0.304181448721325	0.121623280864851	0.0991140009073347	0.074743797749244	0.374719488010709	0.242385997113072	0.49658585365493	0.158653441654914	0.385144338119718	0.121189289590574	0.41104981909184	0.22466073550112	0.231698726300338	0.105934527183725	0.325279742574831	0.150631355959504	0.234045710614055	0.190419757386533	0.274992976361515	0.13247370773211	0.176034102594691	0.163930721074783	0.612676826771942	0.468239368842635	0.380521795428166	0.272058018058856	0.213952730952941	0.188191283966055	0.311327372763624	0.388698105438655	0.585256115872084	0.483274113607015	0.401948554703731	0.296602895436203	0.210804914351829	0.586121454518371	0.23151348665215	0.305318251011952	0.374000205891371	0.232433106584404	0.130820220636104	0.159809892080719	0.323771082684971	0.168336286030645	0.155152091695658	0.703538323286822	0.0544453248275983	0.186918690511786
RP11-84A19	0.055101225096277	0.0596249100881908	0.130762922883562	0.034788112847359	0	0.107309727741411	0.215556434919186	0.283510001944709	0.0820374311803543	0.0664668808981808	0.191283906772978	0.236073979188074	0	0	0.0675542429971703	0	0.343504460682486	0.398349613607338	0.204374776175042	0.149704702280143	0.068200305568195	0.1890024134069	0.0907143913594206	0.23238100891075	0.323925916514493	0.0683052656822585	0.216725416893942	0.114094058148638	0.320958731101702	0.281366102322167	0.0346650981584923	0.363080403162882	0.102829093058129	0.188972834522118	0.0307481180227057	0.0402381637772904	0.0749150399516974	0.196640981641199	0.112216600646266	0.364330403926246	0.160723723997736	0	0.114921214218505	0.119484641480384	0.0818878071313896	0.0921291995533562	0.269085080543714	0.164776131775005	0.0568196478711869
RP4-534N18	0.0624025582196702	0	0.112084176418149	0.0394344767520813	0	0.121244372973515	0.242414767740707	0.190157353662412	0.0927948983829592	0.038108080077165	0.147068560479201	0.093945207153892	0	0.109165491856885	0.149075571275554	0.0395533825401418	0.289230814384521	0.259349941614907	0.264946199725119	0.246372138919603	0.0771914522167538	0.354026489151057	0.0691835953379166	0.154961420058367	0.0995698593445198	0.11446480075577	0.126999097327498	0.0442484727901246	0.17086275019216	0.113034620143987	0.0392952546216535	0.0908305284844766	0.223743727679306	0.338948805424992	0.134659337067718	0.0898047193128799	0.164826187413782	0	0	0.148904299277459	0.11140845260749	0.0575314283561366	0	0.197936660904352	0.136800739021378	0	0.137206825232839	0.0391030182792788	0
RP11-277A4	0.101982216776491	0.212595881592002	0.209369006892658	0.186190077828283	0.202973904433904	0.10116462402859	0.176245663472087	0.552787993488812	0.114451794614515	0.180224524135893	0.208643793353153	0.188233741990244	0.497126675202732	0.176643334550579	0.239256871797067	0.0649638613776951	0.215284507144761	0.2180610050672	0.252032907163364	0.300337686450144	0.213355842504557	0.374365782123349	0.0575535857098473	0.276655205079803	0.0420849661980567	0.0954709903835434	0.204743756359678	0.207681790887331	0.273030655563554	0.18275695115753	0.242469791091453	0.442475810846703	0.245282134360498	0.0619620407134026	0.216753105930002	0.110790151095995	0.202155575225401	0.228616019867005	0.0713887428485316	0.310598185855289	0.180188599413452	0.382242493215852	0.303340352218944	0.314615828564404	0.25373154102934	0.12835706901528	0.351120029567745	0.184701118984679	0.0535122286003113
RP4-622L5	0	0	0	0	0	0	0	0	0	0	0	0	0	0	0	0	0	0	0	0	0	0	0	0	0	0	0	0	0	0	0	0	0	0	0	0	0	0	0	0	0	0	0	0	0	0	0	0	0
RP4-811H24	0.0702485669062453	0.282519580078664	0.13924493854795	0.346076248273253	0.0486600063333389	0.337895052421084	0.235157979988393	0.27744920053375	0	0.138441167480728	0.084841145064954	0.105614382300182	0	0.5297210852129	0.167206343073457	0.0878056719412671	0.346494571942897	0.374524522298267	0.203773665076495	0.0658662395136469	0.220883325719033	0.274172889440143	0.10290601220201	0.353132834052527	0.248782184095998	0.0295779150294475	0.428942592502607	0.219179452476381	0	0.292650069778943	0.0872420204798716	0.237943563827968	0.224447485688432	0.110657557357091	0.452196760829678	0.13312471753603	0.241429121368795	0.0873075071800127	0.352142126084363	0.54958006565366	0	0.418761162646956	0.1911750990734	0.0263673856651801	0.104137458883565	0	0.350847813608056	0	0
RP11-114B7	0	0	0	0.0513995315662155	0	0.0804879691307042	0	0.0650217919880528	0	0	0	0	0	0.0723678218743265	0	0	0	0	0.0533804547623114	0.0574471826833184	0	0	0	0	0	0	0.111424159170689	0.0576452399623259	0	0	0	0.040333158008217	0	0	0.0454606190221319	0	0	0	0	0	0	0	0	0	0	0	0	0	0.162715360158578
NA	NA	NA	NA	NA	NA	NA	NA	NA	NA	NA	NA	NA	NA	NA	NA	NA	NA	NA	NA	NA	NA	NA	NA	NA	NA	NA	NA	NA	NA	NA	NA	NA	NA	NA	NA	NA	NA	NA	NA	NA	NA	NA	NA	NA	NA	NA	NA	NA	NA
RP1-117O3	0	0.0211144604966565	0	0.0122507061901979	0	0.0572357898492699	0	0.0612323968786991	0.0146725951349542	0	0.011862560719838	0.014859503126635	0.0589042083715864	0.0173443523721806	0.0239649745486377	0	0.0244311560052527	0.0288546985357197	0.0127295198639243	0	0	0	0.0216459700583322	0.0372715010993014	0.0157752240545947	0.0362022379579025	0.0135542164101646	0	0.0138882583621653	0.0120112123951393	0.0482204428359733	0.0191067097091456	0.0123603585547661	0.0462813430075051	0.0215558478310532	0.0282364794466314	0.0133714440503837	0	0	0.0474818089359713	0	0	0	0	0	0	0	0	0
RP11-131M11	0.55631132203874	0.523148509710923	0.625335731353266	0.384593877038731	0.293099751223756	0.359849622557153	0.285229709300808	0.500879699323916	0.339336816296242	0.48215903363412	0.429502119734903	0.583782214991901	0.615378342702215	0.488921486918905	0.220985270775964	0.350188098801919	0.550049275216058	0.535252012214047	0.39778656566556	0.372911032142682	0.427334795757814	0.493448913407561	0.235607032510278	0.495186519723475	0.346679102512696	0.31110412701067	0.382024589599174	0.347462107703994	0.363763989726386	0.31945384049242	0.417799595016195	0.410748229547649	0.456292871310968	0.467351736128183	0.475610945101035	0.197226572220249	0.499870112194089	0.462750585315144	0.406918031218647	0.671229429420681	0.533676498520382	0.519079269430672	0.527455677123269	0.514592815352148	0.488841886696313	0.392954759666206	0.382312816756766	0.51422138413477	0.447951258722253
RP11-415J8	0.509998248526497	0.46080107847841	0.26854257155745	0.205936508946711	0.090265850673117	0.497802696878352	0.257272406380025	0.955190878384858	0.253961503316158	0.35132442665645	0.332398480523131	0.415289997620863	0.545173041628349	0.272015332900266	0.215616959018281	0.174853469779557	0.386575842965899	0.784705068484298	0.567626399762285	0.517651900089338	0.252280160459609	0.834121831729213	0.262132763506656	0.653605620507175	0.387617140455469	0.37597533150233	0.50854941418526	0.22953181224817	0.57898458024416	0.429023736187819	0.479911930565381	0.724806984515741	0.675955333511063	0.452386230138529	0.349366359660385	0.0980109326699453	0.649703512553482	0.279166926789946	0.3108756110511	1.04220255638814	0.220829752031727	0.552125712109661	0.201019288203243	0.68059263460015	0.419291013254489	0.371889273209797	0.855509689199081	0.294456077761352	0.160222082523627
NA	NA	NA	NA	NA	NA	NA	NA	NA	NA	NA	NA	NA	NA	NA	NA	NA	NA	NA	NA	NA	NA	NA	NA	NA	NA	NA	NA	NA	NA	NA	NA	NA	NA	NA	NA	NA	NA	NA	NA	NA	NA	NA	NA	NA	NA	NA	NA	NA	NA
RP1-34M23	0	0	0.0700091949344216	0	0	0	0	0	0	0	0	0	0	0	0	0	0	0	0.110713681596473	0.0407571819844809	0	0.150615547109603	0	0.0372715010993014	0	0	0	0	0.0412700074269466	0.0357377374499898	0.0363155868561119	0	0	0	0	0	0	0.0541773354253716	0	0	0	0	0	0	0	0	0	0	0
RP5-997D16	1.51440655164771	1.90767374503687	2.2888636082384	1.85065261902034	1.55147229764825	1.73521490370445	2.53726570976631	2.26873326131107	1.37743724054228	1.81467133838292	2.02941352906658	1.95408329306782	1.84521510974651	1.88009853942974	2.31802676151363	1.76343464445807	2.20987541045363	2.02288459065378	2.15491041484742	1.39335336147434	1.43137560102063	2.14520776223169	1.22673722782875	1.37168266348939	1.79193065863078	1.27680295151443	2.27929203559832	1.87238497069592	1.95941041198361	1.63542635413737	1.6050938560886	1.80907097223095	1.75234848197651	1.37706508559592	1.90969999184134	0.907844794488592	1.82457620553613	1.22610218126694	2.08111805119532	1.79588452567849	2.21753757719113	1.9387243019406	1.63021177391202	1.76276693993933	1.93848465184303	2.16815363720519	2.26932257889141	1.80962495218151	1.89462031845835
NA	NA	NA	NA	NA	NA	NA	NA	NA	NA	NA	NA	NA	NA	NA	NA	NA	NA	NA	NA	NA	NA	NA	NA	NA	NA	NA	NA	NA	NA	NA	NA	NA	NA	NA	NA	NA	NA	NA	NA	NA	NA	NA	NA	NA	NA	NA	NA	NA	NA
NA	NA	NA	NA	NA	NA	NA	NA	NA	NA	NA	NA	NA	NA	NA	NA	NA	NA	NA	NA	NA	NA	NA	NA	NA	NA	NA	NA	NA	NA	NA	NA	NA	NA	NA	NA	NA	NA	NA	NA	NA	NA	NA	NA	NA	NA	NA	NA	NA	NA
RP4-728D4	0	0.0351934903329179	0	0.0204612109937895	0.0335057797175275	0.0322357002979692	0.0193080801031428	0.0514565426717826	0	0.0197686162822756	0.0198147085854767	0	0	0.0573002531356856	0	0	0	0	0.0212585726273719	0	0.040304042661197	0	0	0.0209282135226718	0	0.0203245131514813	0	0	0	0.0200623192960837	0	0	0	0.076701367503161	0	0.0469877112549687	0.0443142879412065	0	0.0448268468700632	0	0.0392617948791943	0.0299411515157951	0.0231493773322491	0	0	0	0.0245224126853626	0	0
RP11-435D7	0	0	0	0	0	0	0	0	0	0	0	0	0	0	0	0	0	0	0	0.0423220546154199	0	0	0	0	0	0	0	0	0	0	0	0.0296675973389659	0.0381815680566395	0	0	0	0	0	0	0	0	0	0	0	0	0	0	0	0
RP4-789D17	0	0	0	0	0	0	0	0	0	0	0	0	0	0	0	0	0	0	0	0	0	0	0	0	0	0	0	0	0	0	0	0	0	0	0	0	0	0	0	0	0	0	0	0	0	0	0	0	0
RP4-665N4	0.0491824514453515	0.248442010191153	0.14487372339817	0.148867783930288	0.0996623438944504	0.311193648936389	0.057987813432043	0.255110608132668	0.209587092220488	0.0593521749264083	0.11662121045917	0.144794047771712	0.0502072243652469	0.127633318795375	0.279180249098476	0.0311216802638315	0.204623496243891	0.207272149216569	0.0637604006718308	0.196725418494735	0.0609039427662081	0.208957287393959	0.0810763051290027	0.0627837601555907	0.0786879838624412	0.0308213088282403	0.194570240828805	0.0688348886253347	0.0694541012329271	0.0894155796749914	0.061187263590257	0.117652197670314	0.121334961169086	0.221833652192736	0.253240728807553	0.138517788387845	0.361604963788994	0.0909025838772581	0.0342392765934031	0.118092291091853	0.0299749913127206	0.131920518345826	0.0693417876591677	0.206425158412751	0.176390691011278	0.121819600607403	0.209826996664801	0.202740079376019	0.0997163218891542
RP11-268J15	2.14583248727968	2.85315146808221	2.72859571454938	0.474806247162142	2.70057492526614	3.74463844443074	0.605987979839275	3.83751184324989	1.71360683657036	2.39131229903977	2.28657951518976	2.12099103654168	3.17590353771055	3.95869789249213	1.44892332733022	0.68691705791066	4.05740573648838	4.30658527261069	4.26258416333552	1.84512917254615	2.30518389168129	4.36240338378731	2.13493977898293	2.76996093313141	0.859177373578207	0.519604893557419	1.56488270176551	2.73731143517428	3.39052985866291	2.35150048701126	2.44016544383532	3.12125212387185	2.71895022512946	1.40803862088969	3.33163570138366	2.34307617661858	3.10582111975833	3.06698824854094	1.52466467242199	3.55396190234213	3.13723583225944	3.23084551980598	2.88225884242626	4.49291270007784	1.49971946692342	3.68090095396265	4.0583289821836	2.65393889032676	3.05307124178203
NA	NA	NA	NA	NA	NA	NA	NA	NA	NA	NA	NA	NA	NA	NA	NA	NA	NA	NA	NA	NA	NA	NA	NA	NA	NA	NA	NA	NA	NA	NA	NA	NA	NA	NA	NA	NA	NA	NA	NA	NA	NA	NA	NA	NA	NA	NA	NA	NA	NA
RP4-614N24	0	0	0	0	0	0	0	0	0	0	0	0	0	0	0	0	0.0440232147423365	0	0	0	0	0	0	0	0	0	0	0	0	0	0	0	0	0	0	0	0	0	0	0	0	0	0	0	0	0	0	0	0
NA	NA	NA	NA	NA	NA	NA	NA	NA	NA	NA	NA	NA	NA	NA	NA	NA	NA	NA	NA	NA	NA	NA	NA	NA	NA	NA	NA	NA	NA	NA	NA	NA	NA	NA	NA	NA	NA	NA	NA	NA	NA	NA	NA	NA	NA	NA	NA	NA	NA
RP5-1180C18	0	0	0	0	0	0	0	0	0	0	0	0	0	0	0	0	0	0	0	0	0	0	0	0	0	0	0	0	0	0	0	0	0	0	0	0	0	0	0	0	0	0	0	0	0	0	0	0	0
NA	NA	NA	NA	NA	NA	NA	NA	NA	NA	NA	NA	NA	NA	NA	NA	NA	NA	NA	NA	NA	NA	NA	NA	NA	NA	NA	NA	NA	NA	NA	NA	NA	NA	NA	NA	NA	NA	NA	NA	NA	NA	NA	NA	NA	NA	NA	NA	NA	NA
NA	NA	NA	NA	NA	NA	NA	NA	NA	NA	NA	NA	NA	NA	NA	NA	NA	NA	NA	NA	NA	NA	NA	NA	NA	NA	NA	NA	NA	NA	NA	NA	NA	NA	NA	NA	NA	NA	NA	NA	NA	NA	NA	NA	NA	NA	NA	NA	NA	NA
RP11-109P14	0	0	0	0	0	0	0	0	0	0	0	0.0358644927654829	0	0.160432120836168	0	0	0	0	0	0.0654934833977274	0	0	0.0520725835443323	0	0	0.0582293443752194	0	0	0	0	0	0	0	0	0	0	0.032296357854159	0	0.0326714821021891	0.0385994232449121	0.0566450674033057	0.0432591861888987	0	0.026216130874461	0	0	0	0	0
RP5-884C9	0.53709491288833	0.148781867184687	0.384402381452847	0.0299054628214088	0.0961383838267446	0.0925689658927921	0	1.53116822316794	0.202439501936258	0.216425080245918	0.0573570288126294	0.355821355111738	0.348180547299066	0.161985136366318	0	0.116413989304222	0.371427090312265	0.319726085487343	1.4888750899088	0.160010517448094	0.142554421548675	0.411798771452359	0.128060378810458	0.0305857447850653	0	0.0873445833054746	0.0330660910385978	0.160543087590488	0.279561917428273	0.167620361863456	0.0589959846492769	1.04558905064414	0.0886850557402388	0.485786908820494	0.127546270066721	0.0345997127722365	0.0957364777541642	0.0876790304329267	0.478569738218604	0.219540037208341	0.447936254791562	0.167360859461436	0.161688568197478	0.394988217810881	0.104578039964155	0.15468881282902	0.138227005116265	0.661265927363143	0.14198296853979
NA	NA	NA	NA	NA	NA	NA	NA	NA	NA	NA	NA	NA	NA	NA	NA	NA	NA	NA	NA	NA	NA	NA	NA	NA	NA	NA	NA	NA	NA	NA	NA	NA	NA	NA	NA	NA	NA	NA	NA	NA	NA	NA	NA	NA	NA	NA	NA	NA	NA
RP11-329N22	0	0	0	0	0	0	0	0	0.0310256753367858	0	0	0	0	0.0366376236521963	0	0	0	0	0	0.0574471826833184	0.0257155968860147	0	0	0	0	0	0	0.0291105145610413	0	0	0	0	0	0	0	0	0	0.0762194680647627	0	0	0	0	0	0	0	0	0	0	0
RP11-334L9	1.37056831430668	0.0711415364801996	0.0797388387254386	0.378164966289326	0.0842264429092183	0.230749191039198	0.246296648398	0.0655082786057367	0.0250624041370599	0.208301777391939	0.190979205733252	0.257286953761687	0.192677950557038	0.22140792183619	0.156858754257345	0.102077562024346	0.159771649317526	0.400914379957915	0.115779641698221	0.0803945083018392	0.0614211036959817	0.170903668172695	0.0729009980415112	0.143635006115756	0.779231628138578	0.101115888513912	0.32287041379676	0.198971129161692	0.125920095456089	0.156597801560156	0.214413965610922	0.0565773511988021	0.226050612648246	0.206249584227466	0.511772202896516	0.0831036986124285	0.399718164896677	0.191732110664076	0.718965079593101	0.363782736715205	0.069581032016126	0.133013558071054	0.179434394489512	0.183664121065179	0.689011922023734	0.449277957176114	0.189491941555852	0.231349260594827	0.469863403743352
RP5-864K19	0.396272486439237	1.24511755463293	0.66435631174834	1.2056523459564	1.04434778790946	0.947723489594151	1.6911811693974	0.641293753171665	0.798267854704459	0.785011356548599	0.344856695971962	0.651009222572086	0.363942037123851	1.11493612620614	1.20002570095215	1.3812184026397	1.07204319002713	0.638194634293386	0.602810827971038	0.562451484435819	0.801087025466286	0.649159950966572	0.756644748613433	0.795599107573671	0.613438672957102	1.06592028300284	0.76440206995741	1.02814373555717	0.631768619569805	0.655925714903277	0.651155406013221	0.990428775863286	1.04710257996221	0.986960414699522	1.14071413518584	0.719320979669651	1.00702286272294	0.892429878058771	0.721283748323094	0.448650504958143	0.594853729523884	0.681149615049195	0.518226419477836	0.615700597985747	0.627081833452527	0.889619898318911	1.1010554280705	0.739392916943383	0.446146478694101
RP11-416A14	0	0.289406550500249	0.0873717766955644	0	0.0742864298508366	0.326622086925692	0	0.0577332471996875	0	0	0.0870563410696605	0	0.274179001265231	0.448340118719518	0.0882693399742255	0	0.254588825563649	0.204383296118407	0	0	0.131678856630761	0	0.11824574966195	0	0	0.173286864239546	0.0504059275782275	0.100585071177966	0	0	0	0.0706896851122317	0.0906123383983087	0	0.294918773961985	0	0	0.31061995292271	0.145951011333403	0	0.0440735967573356	0.190905839190472	0.195984562189738	0.0404171872406258	0.0544078046253122	0	0.0545739512540515	0	0.0743270160359217
RP11-420K8	0	0	0	0.0365733681129011	0	0	0	0.0463290573594305	0	0.035342031644047	0.0699989857682094	0	0	0	0	0	0	0	0	0	0	0	0	0.0738614815731172	0	0.0363303748963724	0	0	0.12084274852383	0	0	0.0843478087138956	0	0	0	0.0422990278798804	0	0	0	0.093774861470591	0	0	0	0	0	0	0.0437843872221447	0	0
RP11-69E11	3.94029333459573	2.47049629648427	2.12847220410938	2.72786994086635	1.81209681099855	4.30064337200992	0.752527860114816	1.96311964459042	0.512645707479839	0.844937033579073	1.29604291999536	5.87333966595365	1.77011571932979	4.08138490710758	1.05400947013292	4.76698579348708	1.41660134852579	1.91598616498516	2.02546898561436	1.41579655344627	0.901908049442623	1.62998490663904	0.583166119544568	1.52751686216968	4.99728013164068	2.50229230975166	3.7729289543995	1.58510755088038	0.944383863402844	1.48535164986637	2.79312665565459	1.87531235626412	1.93756155350421	1.08945822717937	3.58692191733647	1.07160107163814	3.91245495770436	1.34550056209414	3.6753464208822	2.20599577239117	1.8096803514716	2.90247912447471	2.3504194159578	2.04814639181785	5.72181156273346	4.48812389492779	2.04839859259008	0.883712670370155	1.23675233068539
RP1-144F13	0.264442143471701	0.0615774303556754	0.134938611426464	0	0	0	0.0339222981509	0.0896594802453776	0	0.0347272412669698	0.0348077926173937	0.0435148638798233	0.0580910510805074	0	0	0.0712131305261691	0.0359856845177882	0.0424707208957347	0.0373301299423547	0.0792927420432374	0	0.0512528692841433	0	0.14170813764995	0	0.0356986036730263	0.0397268259185334	0	0	0	0	0.0557956982023737	0.0362564430908893	0	0.0317654222354243	0	0.0391958863081361	0	0.039650053738762	0.136144949063459	0	0	0	0.0934605443681947	0	0.0483394338919433	0	0.0704109750835264	0.0586821607992609
RP1-118J21	0.0407688645919386	0.343943219573285	0.394300042021128	0.267401562884127	0.499574774661202	0.463607940716143	0.445272294939886	0.349433702822924	0.100028238567594	0.127717294030072	0.0654212988682974	0.351981191380995	0.391996990779869	0.561399173685581	0.248810835724742	0.378936670779873	0.565401963459518	0.344355781413276	0.804827944763762	0.14708662193166	0.0993307154361485	0.549645812223954	0.186531579739625	0.273002084934933	0.693992366026619	0.177444889015614	0.213019062453483	0.21606718630817	0.113067981185781	0.160191604922152	0.13157196443897	0.43915845162011	0.133157186319302	0.214465146406423	0.420431092480503	0.459226504399316	0.305017532456417	0.383606752050339	1.57131807014061	0.443959582042191	0.216550462952888	0.357701921063301	0.112887850021086	0.264597953200772	0.193228613835698	0.112248420188784	0.54601732931651	0.0993085439739556	0.135637663599103
RP1-39G22	1.49778817825363	2.29446272417918	3.08265755440781	2.61633233659241	2.6463554394256	2.93776559079508	3.45906045951562	3.05565396452741	3.1701724884153	2.59402528893183	2.71230968173863	2.72209549625653	3.01841052021825	2.82615108518787	2.37851082647801	2.75369013811711	3.59879390741989	2.85236234325832	3.8177773076401	2.51261815786298	2.80968780059689	3.79042615369342	2.41309038380906	2.85578636402993	2.32291329582477	3.31843176479351	2.8262211903126	2.89468033288941	3.20068383883318	3.38942580402339	3.12069705478897	2.97856855035928	2.4452886581876	2.6624481985802	3.28621344030137	2.97901362737366	3.35868427126377	2.77705369224723	3.80232228148222	2.76293801780072	3.77369532539188	3.67573064235672	2.91216177468659	2.94823693098695	2.62060747393894	2.29453928154798	3.20180161803137	3.00430124789071	2.91923140316157
RP1-228H13	0	0.0830490776496556	0	0	0	0	0	0	0	0	0	0.0588156728428646	0	0	0	0	0.0486834415916288	0	0	0	0	0	0	0.0497171202037364	0	0	0	0	0	0.0476796114337187	0.0484473316438485	0.0753033576930859	0.0490481264459159	0.0915464772947282	0	0	0	0	0.155219532090447	0.0632628173563609	0	0	0	0	0	0	0	0	0
RP11-656D10	0.626785804654655	0.294919087072578	0.711476539815643	0.177848097110287	0.0609638816654796	0.542592909949789	0.53157581320381	0.616941338425223	0.323799408953172	0.410864699483327	0.663844585422455	0.563483254754575	0.513418308439778	0.246192824539067	0.54976362577278	0.752150177471454	0.558704022434763	0.552079733799598	0.92590964472405	0.666997740867883	0.528437327728003	0.899404033469136	0.217600611120819	0.64495296086735	0.716120381063902	0.363662125139071	1.05285576406432	0.160876967184036	0.440591153109749	0.548960870558701	0.530538080921595	0.635786422879365	0.686095753868111	0.537428304558483	0.526095869103245	0.278403457164741	0.730283524083214	0.477657520322563	0.549713996903377	0.462043357104144	0.296374994488215	0.657951274608191	0.75139813600686	0.722303810582227	0.556705946842892	0.581358248960367	0.618572530804255	0.391972510119161	0.68222575332637
RP4-739H11	0.226288042438041	0.452180806793076	0.373615283298191	0.241844572875608	0.137596596174967	0.612864981741278	0.426853600009125	0.587466522438362	0.241603542909359	0.197743366490674	0.198177121346764	0.28873467762541	0.580618420947244	0.473282418165946	0	0	0.481259806295404	0.238963356493894	0.528630437511995	0.226927278540545	0.239997388782142	0.231983939686931	0.0383802621912102	0.424687872571999	0.349946852539094	0.654471984227539	0.489571461880469	0.309542019012746	0.0962692712918038	0.503330497859239	0.347978185886485	0.440046645660719	0.31675458167451	0.231948157968607	0.515564800321143	0.578688688520709	0.377307869566174	0.295710000717714	0.588847970144164	0.398630201563678	0.19770418304203	0.342487930380134	0.229253220072152	0.432682509857633	0.101361793149567	0.1677100113832	0.524136570239028	0.276326139067465	0.263339889263415
RP5-1066H13	0	0.0739390418743036	0.0420272683052388	0	0	0	0	0	0.0516661251569711	0	0	0	0	0	0	0	0	0	0.0448995723173245	0	0	0	0	0	0	0	0	0	0.0489374780164354	0	0	0	0.127068068311545	0	0	0	0	0.0641900037378028	0.0476821856186841	0	0	0	0	0	0	0	0.0517285442153757	0	0.0704766154720256
SLFNL1-AS1	0.0963095614367786	0.194694647089245	0.0773935138112929	0.178015410305368	0.0555814150559275	0.249580555318116	0.157599568252504	0.378181806157354	0.099706071537952	0.119673747569683	0.180056190075455	0.204378406563082	0.262242974290946	0.105942055365695	0.0821915748787087	0.0467452768855364	0.170601448184823	0.290101139158568	0.231069171504452	0.197976432127677	0.0789363641429286	0.217378491704976	0.0816127569619264	0.391149368960024	0.14762792129598	0.188194314088061	0.187461549468564	0.138342896805907	0.143985067079193	0.222542230016101	0.169807702146919	0.356108677231503	0.224837169657517	0.170578309122816	0.13418383265615	0.0393781263973179	0.197432071174102	0.117462238898443	0.101032142181703	0.266621585028469	0.108121237061363	0.166965759901414	0.121518557032459	0.212123894529756	0.14682635765127	0.138555332213125	0.482971525731324	0.0789186212157299	0.0556119779249251
RP11-399E6	0.605991782208181	2.2545415150137	0.913347245804891	0.818520850687276	1.28423918543874	1.38437857175922	1.13780335537173	1.07671365356654	0.606956245230183	0.434267833955351	0.27647246002675	1.21682691927539	1.0050059037679	1.86002788292434	0.777546138652315	0.559881181626705	0.695094424349036	1.08394264110292	1.11866925975447	0.534046283747056	0.927143529414992	1.13692290903227	0.330939833155529	1.45853537035219	0.643915206701039	0.482629690711496	1.80547218265571	0.614755436844937	0.319009779009862	1.23549540149935	1.13464395754893	1.07622114408572	1.01954626435548	0.819280058323741	1.04201239989515	1.03805339690703	1.53892430714809	0.5748332993936	2.53112997493514	1.06612496919565	0.675324336083215	1.43738524058991	0.538985983497319	0.744486854193206	0.72471713052302	0.576492260097738	0.871188573454241	0.481889562092508	0.504806100318523
RP11-486B10	0.20526427168104	0.300997472056324	0.184746577632897	0.132051678154341	0.896806913093237	0.437013842107837	0.538105677228655	0.540859220478701	0.224676494347017	0.346622812748431	0.493982485023567	0.188580030774416	0.45915225827051	0.692678746937269	0.154403770428093	0.269161530081058	0.336110855923771	0.577230269048697	0.470066825178714	0.456452939990889	0.147606972956482	0.197353497640569	0.240304273905371	0.400878593544247	0.199492137242538	0.452205728980534	0.510345566764182	0.531363617117767	0.840015881842756	0.209909507802556	0.398744344737179	0.617734087035869	0.511504056453354	0.357183964020843	0.345648762845552	0.16154353022383	0.315227531656826	0.36372687407553	0.420992075390671	0.30335098369049	0.282124419890087	0.248086170514546	0.283436164909279	0.667019548192888	0.166492535470385	0.0124005971696489	1.13513791347061	0.2739045406739	0.30027830972363
RP11-223A3	0.251148549057743	0.572523877515896	0.946180964707643	0.406112580672484	1.07398932593066	0.693459596666646	0.971504712415381	0.470598253170963	0.272435866273683	0.370828046124135	0.394807558744906	0.729299241407233	0.234541082438244	0.797229846718229	0.32818272731869	0.498828176156385	1.014401314122	0.522492188409864	1.00979152041141	0.422076507556382	0.471861738695846	0.640964498304519	0.206249793251476	0.288917320331316	1.06337041248224	0.641299391743763	0.67787032960925	0.423362937928963	0.400108503440025	0.489257662837226	0.642939962371381	0.365150901349254	0.501320206262549	0.500067707401254	0.406222580573017	0.233667493217676	0.870512050317314	0.369357897529705	1.15130477176404	0.422408298960063	0.861006678952178	0.682205288675361	0.452244012970279	0.32101630746345	0.651226382104231	0.49561229115425	0.420255215471653	0.51580066999193	0.477578029912393
RP5-994D16	0.404045644256789	0.657151547022316	0.800164959299672	0.162453844864594	0.477288759500755	0.461627404439093	0.57983526122289	0.710421649028161	0.263059635067327	0.298956133223173	0.37854806392409	0.632143239900314	0.513130759131022	0.306451921679679	0.59935706985806	0.309300677052714	0.441540378567611	0.565602351527048	1.06353042825644	0.247188404064522	0.333471966352151	0.836819744457126	0.225309859395309	0.423741550236871	0.484948420588772	0.438464955864425	0.636088269746313	0.372640111743467	0.282518959032212	0.506558889808398	0.560764139248337	0.334418916773893	0.253888653240153	0.541652606402233	0.485177747708697	0.351907711953493	0.973106091618179	0.401528892679325	0.683196061466793	0.356810772989576	0.757548446803087	0.823701329535304	0.313772047697053	0.688342506778193	0.424653206627156	0.367178080935184	0.754143257403287	0.130323270221235	0.436279472056724
RP11-342M1	0	0.0180986102058856	0.0203310789438365	0.0104962898704331	0	0	0.0197381362103254	0	0	0	0	0	0	0.0148642279658134	0	0.0105282581219465	0.0105105101220031	0	0	0.0117509313701636	0.0207445926728938	0	0	0	0	0	0	0.0117920907155627	0	0	0.0104588619449502	0.00821123927836441	0.0105902965616561	0	0.0184773556661224	0.0121567285974216	0	0.0311756721000269	0	0.0137125123503805	0	0.0153839282530285	0.0118806659761538	0.00928754374619387	0	0.0141616459986941	0.0250676041468697	0	0
NA	NA	NA	NA	NA	NA	NA	NA	NA	NA	NA	NA	NA	NA	NA	NA	NA	NA	NA	NA	NA	NA	NA	NA	NA	NA	NA	NA	NA	NA	NA	NA	NA	NA	NA	NA	NA	NA	NA	NA	NA	NA	NA	NA	NA	NA	NA	NA	NA	NA
RP1-92O14	0.919140837764094	0.457027696747377	0.669410119903034	0.349795025550488	0.174989284715917	1.03851361370585	0.198988114657385	1.22970053278883	0.160228297238983	0.577436418943755	0.66741622840832	0.855178364288948	0.94548884619759	0.445041509179638	0.253960144160542	0.350744211684447	0.685609051878407	1.21612012895626	0.613122400338311	0.767590264819454	0.533094096995049	1.04810599679663	0.55485291557889	0.896939476770139	0.565685351198113	0.514265675403813	0.562924983336937	0.612277654050577	0.793787699948857	0.883939295100395	0.954094478604897	1.0298023283064	1.20484876500445	0.837280048249964	0.682966156834406	0.447199965545086	0.875459592585134	0.638759649394733	0.683681503687897	1.40079758533394	0.595520429003473	0.829348759628617	0.573636236272595	1.37559930185623	0.728193990271498	0.61308096415872	1.47904843993627	0.369018022449941	0.569351232848183
NA	NA	NA	NA	NA	NA	NA	NA	NA	NA	NA	NA	NA	NA	NA	NA	NA	NA	NA	NA	NA	NA	NA	NA	NA	NA	NA	NA	NA	NA	NA	NA	NA	NA	NA	NA	NA	NA	NA	NA	NA	NA	NA	NA	NA	NA	NA	NA	NA	NA
RP11-184I16	0	0.883601162397016	0.0832081834309879	0.0434102715656754	0.0707312118250811	0.0680829532507839	0	0.34685814600358	0.101963846966178	0.270877201959839	0.235666955037064	0.152192039605052	0.136874667465024	0	1.09761027111455	0.166794374660515	0.0434684174168815	0.0512781440465745	0.326502082403474	0.0485336353953365	0.277456429728972	0.121143291385003	0	0.0443930629181997	0	0.043122528989002	0.047974632109348	0.388467103469897	0	0.0425705388365204	0	0	0.0437946270906995	0	0.344392123152253	0	0.0473352593892306	0.064457709995698	0	0	0.0419433140701759	0	0	0	0.0517869244663245	0.220412156804505	0.329562358570969	0.04304589121712	0
RP11-7O11	0.880561626034465	0.984248215048346	0.632177948868816	0.825074499965557	1.18224880374662	1.0694158521336	1.76634063938933	1.05579028632208	0.944820648718376	0.652067305966319	0.865353371430187	0.906382704074063	0.810794283671166	1.58802811881423	0.970773879723692	1.2897001767678	0.84673927619871	0.686452428760639	1.32014641084772	0.6825424573764	0.467399083391468	1.21886059324601	0.374475895160649	1.19490517005755	0.790395704597122	1.50560848363799	1.39111916570224	0.855557454142775	0.740744707121132	1.07690263575047	1.0717900591202	0.929599129916874	0.892522384423739	0.528540135018978	1.38506569819146	0.827802620893695	1.6352265689556	0.38712420124189	1.92015851041051	0.957477141124192	1.03085749264692	1.98018249647727	0.714398979377925	0.984204067333083	0.719183430234602	0.502802100515084	1.31135167615715	0.618743029487929	0.465717641951886
RP5-1198O20	0.0265457689512129	0.0612231870274268	0.0396277327205582	0.0730526559268044	0.0418906805161661	0.0442766422903102	0.0573410566819361	0.0195724779742931	0.0397139361699564	0.0247451753202046	0.113034781883525	0.0733896050007508	0.0373935628847617	0.0680021934471047	0.0547752962398177	0.0708048025442514	0.070687895512767	0.0745556187093482	0.0579004120949164	0.0201174086403378	0.0304269084031316	0.0545288063611431	0.0495256027359023	0.0131564725755224	0.0935131182651789	0.0627776268504418	0.0967851441919729	0.0457349506435252	0.0318858491721399	0.0176243118909001	0.025519733722026	0.0398408020154471	0.0207078882554126	0.0437794779807813	0.0449066395334439	0.0208100504191043	0.0417122736666266	0.0568404903276256	0.298095779509384	0.0267853951225796	0.0466489207552635	0.0775432011594684	0.0289685026646021	0.0427820112081928	0.0426450662572839	0.0276586272753829	0.0337157425860638	0.0279093135217145	0.0211091191424635
RP5-891H21	0	0	0	0	0	0	0	0	0	0	0	0.0311843596812843	0.0822081908210861	0	0	0.0258129155127933	0	0.0602372182255578	0.026735927621997	0	0	0.0726017570857274	0	0	0	0	0.0284591399023159	0	0	0	0.0508394630915102	0	0	0	0	0	0.028077327649322	0.11205190118258	0.0284039286235695	0	0	0	0.0856221766207191	0	0.0307371295112906	0	0	0	0.0421162122822253
RP11-269F19	0.143467325884153	0.294709873255059	0.645407971981084	0.31435709849211	0.38743048559729	0.161566910533335	0.277365778957337	0.192600592877031	0.182300749584818	0.239877404264718	0.195415110626791	0.125577610437087	0.417458986499636	0.179899606318347	0.151018232181607	0.270985909551263	0.459493683224367	0.461635642320835	0.552971544700328	0.249477391141636	0.312013366066238	0.594718137004461	0.158586696587163	0.601474901295876	0.100889806378691	0.152649380007779	0.320489700395756	0.171582896977954	0.444803555920262	0.243179849302813	0.43781255019064	0.337425749599799	0.422367637135437	0.0507398261181966	0.26105262342833	0.176597639618028	0.615102005314936	0.189112037805605	0.412535129469407	0.502212962129797	0.73912192732855	0.469807629648169	0.531430252345483	0.44827276269971	0.0938571397340087	0.684536323582424	0.419155007289281	0.176291598650076	0.244814703969945
LINC01144	0.486386167890996	1.21293066341463	1.68463034953786	1.23196831221101	1.31523229898962	1.45217353379065	1.82887175045346	1.33502997179604	1.10089829425499	1.10376093787145	1.31760798723523	1.76572745271403	1.46495823269016	1.95441182081375	1.22215319667665	1.87009597019054	1.82114824322579	1.1573956429167	1.80690396528776	0.508188287944811	1.40332695830702	1.13832233793593	0.58258858727921	1.14863434619594	1.47626495676125	2.17369237884965	1.92976911041853	1.17147015380261	1.19090397641839	1.32371157167522	1.61052718176481	1.09286588925922	1.01639752418021	0.728201892403264	1.74481719119561	0.714396234071286	2.16230014832892	0.946623510891758	2.57106348195895	1.17639362266918	2.21439703113396	2.09901267483556	1.55825192676881	1.14748065470661	1.7248755762107	1.24458017499689	1.30924078134057	1.47385754172581	1.34733455913415
RP11-767N6	2.39010634475479	3.16892931890731	3.49108509963938	2.74456242612997	3.49139094747152	3.03575345997299	2.95966958427571	3.09109658985715	2.61158888453924	3.19307763327636	3.08611456312233	2.65387601838611	2.62092429919321	3.64992662817027	2.97641795219138	2.61318446729344	3.18342709747069	3.21948393401577	2.52494169267497	2.3520277774303	2.93143765934853	2.83072529014637	2.53580529957839	2.36915705408093	2.99650114598492	1.91997252472421	2.99056621850621	3.49648363352335	3.15949526684073	2.59687028344823	2.72981705196477	2.59396710937911	2.53863270285609	2.33048334763418	3.28915086307238	2.69980324292932	2.87392130300013	2.54541328934885	3.15599371833975	2.97489429503639	3.2744107076708	3.40149763039443	3.39543460486509	2.64011925334497	2.32565865254691	2.96881541123908	3.52652376718039	3.10849265090819	3.11264574799212
RP4-533D7	0.0478267737639939	0	0.113885700021109	0.225330008307128	0	0.416048472033575	0.442302650784021	0.21555262561084	0.139229780754308	0	0.0578545697518611	0.645589678680583	0.42676089529224	0.0839806458166395	0.221589547081139	0.326930812500327	0.225613639918306	0.201851436609918	0.386746403774632	0.130491585595681	0.0592317502591566	0	0	0.0610610394595753	0.521945467490093	0.17111774379177	2.34192178235809	0.0669499521772282	0	0.114850820368948	0.372695179217123	0.0923012782555773	0.0602425628238253	0.112070849643504	0.246717240878572	0.258095722337167	0.352613711916184	0.325219383885596	1.01943312708847	0.221341142305875	0.0577097433943656	0.0868454378892813	0.067443292538513	0.153333388534478	0.814305823751091	0	0.383303184039665	0	0.18791288119606
NA	NA	NA	NA	NA	NA	NA	NA	NA	NA	NA	NA	NA	NA	NA	NA	NA	NA	NA	NA	NA	NA	NA	NA	NA	NA	NA	NA	NA	NA	NA	NA	NA	NA	NA	NA	NA	NA	NA	NA	NA	NA	NA	NA	NA	NA	NA	NA	NA	NA
MKNK1-AS1	0.0398972290414177	0.0573057747648366	0.0324918617712405	0.0579931532793051	0	0.127887753860037	0.0315481162089195	0.317045082008131	0.116745068205496	0.0638874701923804	0.0482901077553909	0.146272363539936	0.0803440581346826	0	0.111785006581554	0.00845452346867669	0.0902333963610135	0.133783714882074	0.109914350584079	0.219177166226842	0.0735439890748521	0.275047980702297	0.0659059323103845	0.201452930374303	0.12519411685319	0.0495200838876893	0.0818486209332724	0.00947023713964331	0.0928371833185821	0.0727238538955018	0.0658596100124322	0.24828094932023	0.153587055818888	0.16761428415627	0.0798245620069055	0.0097633208241352	0.0981212672056539	0.0497121905551283	0.0368800929950382	0.243577011430052	0.0481688260377367	0.207701784526688	0.0377928422871609	0.114928150872126	0.059443653319626	0.0338596187793584	0.301085403946213	0.0494322698541876	0.0275621396475487
RP11-8J9	0	0.0437198038982909	0	0	0	0	0	0	0	0	0	0	0	0	0	0	0	0	0	0	0	0	0	0	0	0.025280016997088	0	0	0	0	0	0	0	0	0	0	0	0	0.0556424050575047	0	0	0.03721131675971	0	0	0	0	0	0.0744176520170235	0.041652079662901
RP1-18D14	0.113838482094714	0.302407136157735	0.11934255912782	0.122662314529134	0.057795274527466	0.642960732142762	0.172788585158168	0.10055986577768	0.0243481212266056	0.0438461246262679	0.190181212233285	0.208069981548123	0.127656636746006	0.0708630441438987	0.143502710322659	0.0355165920777372	0.0846449187510655	0.0477288799236174	0.0573870605277428	0.177852327354065	0.0201729308539471	0.0290756110723892	0.0180429986929531	0.0413135570630555	0.156284104602791	0.185874589445721	0.155678830422122	0.0397390733953458	0.0344393761100685	0.0876529856908164	0.0794180080088117	0.122726923704339	0.0357240655730791	0.00975550067662848	0.202118477949775	0.00592248396782205	0.0548614094748889	0.0227992019064631	0.239260247312421	0.121954753607337	0.0196477208323857	0.143039253543	0.111559979197563	0.454672368756868	0.117616048152723	0.169513427011868	0.283652207282735	0.102870829630942	0.0333272775815971
NA	NA	NA	NA	NA	NA	NA	NA	NA	NA	NA	NA	NA	NA	NA	NA	NA	NA	NA	NA	NA	NA	NA	NA	NA	NA	NA	NA	NA	NA	NA	NA	NA	NA	NA	NA	NA	NA	NA	NA	NA	NA	NA	NA	NA	NA	NA	NA	NA	NA
FOXD2-AS1	0.54594498690926	1.05382403360615	0.667391130360992	1.10280686698613	1.02376333123861	0.492086315804738	0.900846887781538	0.431220579596609	0.763967672350644	0.649009514669324	0.3205168862839	0.239079770296024	0.739598879396432	0.586988454615575	0.854015089030445	0.444490253279636	0.950098682931382	0.679829766273055	1.0648112068529	0.84753342170857	0.516384819918916	0.495033499304238	0.581096578826348	0.74136161818223	0.270387126166622	0.434712711956	0.235081837080955	0.449765692170563	0.950608820925915	0.646526094355095	0.471857821554214	0.913614953337127	0.713267988748346	0.791819151695237	0.765992360201958	0.489179859882752	0.299467097325934	1.00564581723169	0.654469475442973	0.754510702475013	0.643816035717598	0.643092246536514	0.557814842783923	0.61855760771978	0.131780876241627	0.470606802364716	0.46144351790973	0.301140144814853	0.627692628457418
RP11-543D5	0.340716774176656	0	0	0	0.0411255033520725	0	0.0237255271912584	0.0936006195710382	0.0300838205736813	0.0242905442589063	0.440852080881861	0.0602999286874665	0	0.169485719318292	0	0	0.543658412777705	0.0297307532860673	0.150055195890985	0.0281282667078248	0	0	0	0	0.0639546436288623	0	0	0	0.0284837550366281	0.0727238538955018	0	0	0	0	0.0656356744185676	0	0	0.0739403351917718	0.920906260881526	0.0327928255138168	0.0242854367949095	0	0	0	0.171452162604445	0.0338596187793584	0.0301204374518916	0	0.0411482302732219
RP11-330M19	0.0271122294737921	0.0196405428506675	0	0	0	0.0357420985310845	0.0320099968206263	0	0.0136462335180907	0.0648122994912894	0.0219803054825626	0.0138201296510055	0.0548419515375128	0.0161321416251646	0	0	0	0.0661996721856948	0.114228381804628	0.0748882564315724	0	0	0	0.0116539588327881	0.0146721240588664	0	0.0126057450543865	0.012799113040806	0	0	0.0448835578889814	0.0353278998873816	0.0228993255151167	0.043076650445556	0.0689932957464038	0	0.0491123231514571	0.050435391079877	0.222082197749189	0.044195258645699	0.0110039475941376	0	0.0256761966513289	0.0100814290385013	0.040482435085696	0.146793208357533	0.0136629379602042	0.0225050406620347	0
RP4-683M8	0	0.0315848224980438	0	0.0183535519668572	0	0	0	0	0	0	0.0177732346890082	0	0.0589557873424415	0	0	0	0	0	0.037889871375416	0.0205407238074421	0	0	0	0	0	0	0	0	0	0	0	0	0	0	0	0	0	0	0	0	0	0	0	0	0	0	0	0	0
RP11-193P11	0	0	0	0	0.312808924358289	0	0.0652687959766256	0	0.160436023550643	0.130644428559583	0	0	0	0	0	0	0	0	0	0.0771774085931441	0	0	0	0	0	0	0	0	0	0	0	0.0542954517154817	0	0	0	0	0	0	0	0	0	0	0	0	0	0.0925875985649027	0	0	0
RP5-1024N4	0	0	0	0	0	0	0	0	0	0	0	0	0	0	0	0	0	0	0	0	0	0	0	0	0	0	0	0	0	0	0	0.0586307902945815	0	0	0	0	0	0	0	0	0	0	0	0	0	0	0	0	0.12079390162877
RP11-141A19	0	0	0	0	0	0	0	0	0	0	0	0	0	0	0	0	0	0.0426185990906573	0	0	0	0	0	0	0	0	0	0	0	0.0353634974201536	0	0	0	0	0	0	0	0	0	0	0	0	0	0	0	0	0	0	0
NA	NA	NA	NA	NA	NA	NA	NA	NA	NA	NA	NA	NA	NA	NA	NA	NA	NA	NA	NA	NA	NA	NA	NA	NA	NA	NA	NA	NA	NA	NA	NA	NA	NA	NA	NA	NA	NA	NA	NA	NA	NA	NA	NA	NA	NA	NA	NA	NA	NA
RP11-93G23	0.0086458008566206	0	0	0	0	0.0170978260918976	0	0.0137538920973811	0	0.0104640068847924	0	0.0131398589527501	0.0349945577334835	0.0305159743613727	0.0211992989168619	0	0.0216120828152011	0	0	0	0	0	0.00960483405087184	0	0	0	0	0	0	0	0.0107932175111409	0	0	0	0.00956467843343536	0	0.0118233033888479	0	0	0	0.0104617961198346	0.0315769531843471	0	0	0.0129502515866181	0	0.0129903699503735	0	0
RP11-567C20	0	0	0	0	0	0	0	0	0	0	0	0	0	0	0	0	0	0	0	0	0	0	0	0.0244352372428669	0	0	0	0	0	0	0.0238058258014952	0.0187084573181949	0	0	0	0.027649745802422	0	0	0	0	0	0	0	0	0.05652212648982	0	0	0	0
RP5-850O15	0.15521026542622	0.135511766162071	0	0.040516785725205	0	0	0.0755086455363452	0.195107530162348	0.0484337556949654	0.0772743262451392	0.0392451584172427	0.0490434924856643	0	0	0.0785337301737455	0	0.192326115987946	0.0478688771197955	0	0.0453039872260692	0.0401855101502906	0	0	0.120897207286555	0.0520282052697886	0	0	0	0.294140419526829	0.0783995405321999	0	0.0932785979502208	0	0	0	0.046849839546615	0.208516740113111	0	0	0	0	0	0	0.0358935845017364	0	0	0.0954075952437218	0.0401763561946952	0.0660941157981761
RP11-296A18	0.178031992461006	0.155590397675219	0.173796995169285	0.13593363656205	0	0.605017324173687	0.208305119934349	0.27418168811894	0.109637878878658	0.131505576373842	0.213420566855096	0.400399661409977	0.280479490547144	0.0658628105343368	0.473150651258253	0.30011976534907	0.136110018239439	0.159670154800291	0.0955260883349371	0.102691302580658	0.258180055094418	0.249610441587597	0.1211137619813	0.524055939869152	0.172980486452933	0.258552502136187	0.409362047991033	0	0.33514825476432	0.17523982429202	0.0465842225811776	0.359731275746309	0.221757140124098	0.0880757752432129	0.158693441401334	0.106124645995802	0.404525636293287	0.06937649952402	0.0515585865861149	0.281397121826641	0.251970017930943	0.255090357097995	0.153012537166566	0.159007104002322	0.161196148916662	0.180753959991895	0.307036145115296	0.296989160300182	0.283123922921844
RP11-275F13	0.0171593426843901	0.0729575649064587	0	0.0426488325219855	0	0.130832198041546	0.0599802267884888	0.131377744819326	0.0257126755765537	0.0613904766700659	0.0413112438826851	0	0.0688421040644105	0.0303736848838892	0.04189611085234	0.063699500622224	0.0635940683992519	0.025410457866386	0.108293785628333	0.070947427822301	0.0423003790463012	0.060764816285867	0.0378646044623269	0.0649372803697342	0.13317684483733	0.123539126697499	0.023759699115962	0.0711908919460274	0.048282336432122	0.122000289198531	0.123914464883906	0.0980942998219164	0.0848069552800443	0.229028538538236	0.0744551463576905	0.0248653980892763	0.0465060772799158	0	0.0926014681586429	0.109000557399614	0.0207507388718975	0.121808459016565	0.0717147130489219	0.0563135389006015	0.025664862547879	0.0289453401326244	0.025744019415887	0	0
RP11-253A20	0.0711584440748528	0.242032045637931	0.0862459565158684	0.0301673650647924	0.0969612033830117	0.520596641170161	0.0837855209269896	0.147218643460749	0.235487800951382	0.218202514389989	0.167036708917035	0.106965623583644	0.0960491965568511	0.535594378031255	0.169300582305162	0.172706430398327	0.145085980005774	0.0356645970633859	0.121466950941993	0.0989584488128029	0.223599419210023	0.203495540333194	0.153641806525397	0.148064422933583	0.0387776956215301	0.143970722786136	0.189460338944284	0.0338633026085352	0.0341716496628969	0.221228895974305	0.0883653427798176	0.0697736538029116	0	0.165002106940604	0.291373784694184	0.166634424965955	0.127356742285859	0.171754422235574	0.189112450269945	0.114911239288156	0.0577097433943656	0.12838328402234	0.163041537448617	0.0267141744520242	0.0711633061678248	0.155986321251008	0.0713793666159478	0.0879402525953193	0.143179109724559
RP11-191G24	0.253435920386303	0.391993988448023	0.30333344836727	0.275822714901457	0.481380791923958	0.131226288776935	0.328275235056361	0.342317010620247	0.1944815446516	0.120638505872962	0.401130750173233	0.0517760290286795	0.372028545219712	0.279098842566384	0.30622773427583	0.125081422000976	0.380049847661457	0.279652566804581	0.392639593951454	0.344465601153263	0.675332281368404	0.0609523133013181	0.247002664646287	0.420818324515631	0.0549238964775308	0.162958957968158	0.0472805572511709	0.225451588419841	0.348371351357691	0.498860261189132	0.201571412310356	0.190502037126767	0.278077744954438	0.427794146901089	0.456187283095893	0.355053274132433	0	0.124380721946252	0.340277802984218	0.669445190556617	0.195762163894587	0.388811745786273	0.140453227577464	0.145980250414728	0.147999007609486	0.112792818852256	0.148436656738851	0.16268097083333	0.19989274310185
RP4-657D16	0.264256166448479	0.300392822768138	0.156796981255316	0.191270639571034	0.192212449489187	0.418351529999481	0.190494564371515	0.687655339046344	0.105045386656364	0.15589725910746	0.279190099988373	0.309231900413822	0.496264735792358	0.367855775827904	0.207518425625684	0.191818111173307	0.306382103980953	0.25810968287366	0.208541699647849	0.368605001681586	0.189784739698207	0.433037005883113	0.097353202755238	0.330934362903079	0.3263761948907	0.4351353114825	0.431591990237242	0.122372579820119	0.22619334338379	0.309600527567941	0.295826448638061	0.516981394865923	0.354045474995079	0.239584364730963	0.346092246638077	0.126011287223334	0.321232823214902	0.175799086944547	0.165832520705758	0.433205129894761	0.185115681808023	0.216466359329586	0.269200459464274	0.330841344766899	0.249101016466174	0.278340000268434	0.567627832552845	0.169852096161044	0.240599771347868
RP11-91A18	0.063484140891447	0.0461478800764734	0	0.0268725974961752	0	0	0.0988751721644591	0	0.0943862684611279	0.262751767850042	0.076708552235307	0	0.166724463197304	0	0.102803525143264	0.0534135968733354	0.104748812988913	0	0	0.0300644459767003	0.0528202630023213	0	0.0238434853920716	0.106929617725811	0.101273388978272	0.0529019853390833	0.0297159800451877	0	0.0602591071734754	0	0	0.0824111680720003	0.079853471238066	0	0.0471041067848349	0.0310958908285099	0.086223465688207	0.0400123754711812	0	0	0.0259594721682126	0	0.0601613545398651	0.023793447676421	0	0	0.0321922221032897	0.0266457518470383	0
RP11-155O18	0.268514914412167	1.05442045095747	0.617404723261551	0.150458611105409	0.164201674553698	0.989403482935832	0.352188484137636	0.841353346160024	0.121469841684164	0.319321751300986	0.235574272913663	0.341305065621942	0.563153619003899	0.333235912359236	0.100263535722792	0	0.0519853438695023	1.25629592991772	0.504743225861729	0.496087499316566	0.408203975240906	0.336485873666784	0.572545504728845	0.677828206839443	0.191208965892182	0.284946846121397	0.610937243650323	0.539044124360168	0.771087994930021	0.655116696566205	0.409892239594276	1.10141644194627	0.636498621384705	1.03599923558678	0.905492019312178	0.172979694146266	0.310398288933783	0.680661674604222	0.531330506566835	0.781420440545039	0.580514617189022	0.516368912293089	0.457793536997845	0.507210252716772	0.0618990779504732	0.375170511865454	1.53153814387413	0.101189036792815	0.164288669126887
RP11-25O10	0	0	0.0855113956160418	0.0446288965129823	0	0.0699775835896497	0.0830713179270991	0.0564916312886496	0	0.12570557499243	0.0432301331378416	0.0540049188716129	0.0720082472168219	0.0628947979511731	0	0.0447632233221796	0.130115961047111	0	0.177094791772489	0	0	0.239015896808578	0	0	0	0	0.143170743274156	0	0	0.0437659463163072	0.129502212912034	0.0350025996786466	0.0450238743134268	0	0.115287259449161	0.0515932908449942	0.228390146446495	0.0662537553173166	0	0	0.0849911846982997	0.065056427665619	0.050437171600572	0.07803078119878	0.0532363938677475	0.059968576849661	0.202671786521839	0	0.14198296853979
RP4-631H13	0	0	0	0	0	0	0	0	0	0	0	0	0	0	0	0	0	0	0	0	0	0	0	0	0	0	0	0	0	0	0	0	0.051853361785558	0	0	0	0	0	0.111214061070032	0	0	0	0	0	0	0	0	0	0.0836504608176748
RP11-334A14	0.563648911776635	0.259853579214966	0.444183599725187	0	0.129469365192055	0.0637047065696116	0.11204521958983	0.446515494681436	0	1.28300041994837	0.0776011634316601	1.00344530432036	0.301524532474385	0.313662220733935	0.153301409855066	1.47239476375908	0	0.0943819753903214	1.39575369506588	0.0453928292107316	0	0	0	0.0415163696398525	0.599435175657951	0	0.73412318526999	0	1.38879847010008	0.879203841748682	0.118107614984963	0.758351340937697	0.157278912003366	0	0.105098267708777	0.220779498292242	0.753228935828027	0.328984583357621	0.558678043693224	0	0.527036904314028	0.844855218538209	0	0.138771477384341	0.0484390994486675	0	0.0955914904528817	0.620698584635474	0.990164235905262
RP5-1024G6	0.152833716958005	0.530164514580962	0.482475149313922	0.31637444215043	0.27652587312953	0.565825663819574	0.28720337399717	0.698945723053737	0.188984629162664	0.197381873753402	0.320428393823846	0.375936651110684	0.274077245208868	0.597756499013872	0.270715182241135	0.233490962305412	0.57633981897777	0.413511445727484	0.582567444514366	0.226516500829661	0.172963509444153	0.521321346659513	0.195204358409239	0.309047989935483	0.221060814201052	0.300943914688578	0.2711727996893	0.305937191790578	0.412627935310453	0.297411056583976	0.368329179079121	0.409873998901403	0.332487397701324	0.181301835008927	0.411187153250729	0.37593520159966	0.356687215950106	0.232229964455609	0.431111415505539	0.603319462423622	0.332670031335641	0.56557725602856	0.212468165694519	0.411933815275264	0.257708212185024	0.269098942093669	0.589264699369628	0.187665228902537	0.182085585436719
RP4-784A16	0.0846873314165168	0	0.135165789803775	0.0360000211833828	0	0.0565428419339273	0.162427387950689	0.401805594945681	0.125470789768833	0.257311006793984	0.134685691812672	0.127008655462282	0.318413554949069	0.193260969812462	0	0.105722952935138	0.614788796563971	0.124045180981311	0.0373951219618641	0.226260520649419	0.460340559740371	0.0513416728225603	0.0938123414883421	0	0.0462486037677352	0.138013648815438	0.223806153652253	0	0.0804148422995772	0.136302883557531	0.234179749083869	0.135868991513853	0.10632573485003	0.195206949823864	0.0934313029155091	0.0416372102011004	0.382373677241833	0.105126786127538	0.188487122374375	0.411929354584412	0.687081523351075	0.103251684370989	0.363042566478634	0.441026458253138	0.0846930910807469	0.0484232737217128	0.570659327357334	0.460249522718973	0.414349157854478
RP11-117D22	0.23236464955216	0.081719223839161	0	0.0478307900555897	0	0	0.0227562573101455	0	0.0288573800404086	0.0232983773677995	0.04633327512851	0.0292231611368024	0.253616464816202	0.0999209374313816	0.0924939448939979	0.0479745948344565	0.0241461224917272	0.137268966226216	0	0.81155786535622	0	0.0680965156690456	0.143489857444128	0.0246632612751433	0	0.115974386624733	0.0528514917936767	0	0.0541360347376136	0	0.116327656403571	0.127270118775104	0.0482536344123962	0.0900847563079437	0.0213041128122994	0.108530059721122	0.151109353734864	0.234474188382047	0.0527498163426838	0.313225809368888	0.0909989426538142	0	0.0803312281014698	0.103715891169399	0	0.0324809743828156	0	0	0
RP4-758J24	0	0.142829809290275	0.0820186620031276	0	0	0	0.226928940507912	0	0	0	0	0	0	0.328978925053819	0	0.0845807114758862	0.239803835720625	0.0993636684289832	0.248141171834776	0.182489278932347	0	0	0	0	0.208164147463639	0.0837791261626893	0	0	0	0	0.238713825906506	0.129754059333102	0	0	0.14569100742513	0.0972847413833213	0.178180419314546	0.124380721946252	0.0928840838556975	0	0	0	0.0951379734583149	0	0	0	0	0	0.136290239150344
RP11-446E24	0	0	0.00746425867133334	0.0153198741853204	0.0375106115991014	0.0121307981169072	0	0.0194445119856473	0.00920149348113041	0	0	0.0185780562952334	0.0248730374255379	0.0108807620232555	0	0.0153664554341316	0	0	0.0238115961762745	0.0171476705467952	0.0151935288922032	0.0541765413068786	0.0337302184445438	0	0.00989438427802512	0.00762873560159892	0.0084989065674664	0.0086294653078485	0.0087087369050217	0.0150206917424532	0.0303708392980939	0	0	0.0434956124874978	0	0.00889660904467046	0	0.0228553856037103	0	0.0200039023651164	0.0221394152287483	0.0554496208105734	0.0173366300897209	0.0202898936533453	0	0	0	0.0151900379170855	0.0126192526036162
SSBP3-AS1	0.0971712198693819	0.130128910807931	0.0377747210451182	0.106264277380523	0.0256843215637355	0.142274176378039	0.0582477193849418	0.256179546672546	0.0736247667036197	0.0885279824133006	0.0815403281883767	0.26165631588279	0.268505825155106	0.128191825385845	0.118748588855859	0.0312624740219474	0.342434467320954	0.15886348046793	0.233763479577844	0.220462968352272	0.0834652222872006	0.322510089028183	0.0276595296936411	0.202641897828098	0.259540624885471	0.237516495135713	0.210551531076021	0.0436006540181809	0.184279074357858	0.160607570744091	0.224840801054228	0.294187637041658	0.15079062665688	0.073381113609549	0.218899059328982	0.027127805516263	0.280502500787661	0.102322757357953	0.0762645763207365	0.271523050214631	0.109814049473746	0.435835563064086	0.0949274347267183	0.158203599146885	0.12625075726412	0.0726277852298124	0.31318877649093	0.155333590882346	0.135992836597633
RP5-997D24	0	0	0	0	0	0	0	0	0	0	0	0	0	0	0	0	0.0185098415584129	0	0.0381591290054386	0.0611934988463007	0	0	0.0163958613468716	0	0	0	0	0	0	0	0.0184191351894817	0	0	0	0	0	0	0	0	0.0941834092086794	0	0	0	0	0.0220885914472078	0	0	0	0
RP4-705F19	0	0	0	0	0	0	0	0	0	0	0	0	0	0	0	0	0	0	0	0	0	0	0	0	0	0	0	0	0	0	0	0	0	0	0	0	0	0	0	0	0	0	0	0	0	0	0	0	0
RP5-866L20	0	0	0	0	0	0	0	0	0	0	0	0	0	0.460775043901136	0	0	0	0.210545870293549	0	0	0	0	0	0	0	0	0	0	0.202223764269718	0.176385307230428	0	0.142337832833828	0	0	0	0	0	0	0.197294852801932	0	0	0	0	0.160052265860562	0.212523359033098	0	0	0	0.284908058273807
RP11-240D10	0.0772750953630097	0.162557616135108	0.0630820386227389	0.402661661756962	0.0535670714047468	0.195991571355242	0.176511939901642	0.268559448878325	0.0392301866877706	0.122804151080659	0.12308049495616	0.152732910282276	0	0.257843725666136	0	0.157472789535728	0.064958177570921	0.0387712110302511	0	0	0	0	0.085624902945552	0.0335459358215817	0	0	0.327163041674099	0.0727138870276064	0	0	0.156485555919977	0.124166165303113	0.033092050710023	0.0620593894177811	0.0574070964648442	0	0.170627349878963	0.0487902762998688	0.13962418323995	0.0842709284254588	0.0316882058695225	0.182750568757188	0.1429572873538	0.0854489864597572	0.185953182226584	0.0869627032865529	0.0775145027791183	0.125916181308378	0.053596547087015
RP11-67L3	0.103911537426154	0.216466638885156	0.149514876913685	0.0788591153330805	0.317824180928328	0.374347557312807	0.145338279445213	0.131213587290857	0.124056337779476	0.445498541649566	0.195415110626791	0.125577610437087	0.349999112633074	0.246015298099808	0.287715459981152	0.293272622850515	0.336330704673573	0.208239282671348	0.108157401213429	0.223794763349178	0.128110117128819	0	0.0927433892994421	0.22949231894378	0.13301054133605	0	0.114924158472895	0.528098618048788	0.0891301160662663	0.287257470447643	0.246839427277025	0.303602253350868	0.272446320430331	0.147160608021891	0.220693917429272	0.308859518594029	0.363206798386104	0.15322093462892	0.0868744387192409	0.197814117142595	0.325611532398953	0.0772283059489311	0.277481171561249	0.179525304691798	0.0632448938540577	0.105541537564198	0.443203946769887	0.10335900236846	0.421218141207762
RP11-12C17	0	0	0	0	0	0	0	0	0	0	0	0	0	0	0	0	0	0	0	0	0	0	0	0	0	0	0	0	0	0	0	0	0	0	0	0	0	0	0	0	0	0	0	0	0	0	0	0	0
RP11-101C11	0	0	0	0	0	0	0.0302391340282868	0.0406006996042029	0	0	0	0	0	0	0	0	0	0	0	0.0358356705535902	0	0	0.0284322525946361	0	0	0	0.0354211297829195	0	0	0	0	0	0	0.0606305423805818	0	0	0	0	0	0	0	0	0	0	0	0	0	0	0
RP11-90C4	0.0513264990613758	0	0	0	0	0.0509078490443539	0	0	0	0	0.0620724309173557	0.0392287806272563	0	0.0457246913326686	0	0	0	0	0	0.106064719455247	0	0	0	0	0	0	0.0358092374027255	0	0	0	0	0.0253798588762668	0.0326772156852105	0	0.214518741202984	0	0.0698154809366572	0	0	0.0832327491381961	0.0312907789543755	0.302563508394684	0.0723428619380852	0	0.0386677193164243	0.0858923397367256	0.0387864443793215	0	0
RP1-158P9	0.149805223162031	0.266992525010122	0.105924166692295	0.258199772629856	0	0.639749277820529	0.310719424324772	0.0354983506205913	0.066241575428495	0	0.250658849948974	0.279937634251912	0.131953818637438	3.9447215310272	0.299796908247344	0.0826690010133985	0.305097648798273	0.158428979003408	0.0855657563353342	0.0619855759202722	0.0550180623832394	0	0.024845973660808	0	0.0711253785623941	0.0278146243276065	0.333795027463028	0.062198945265964	3.42752157316085	0.106824286324264	0.233588214550803	0.0435398519805637	0	0.0530569379031516	0.912426350004103	0	0.060461950969756	0.0416849225114894	0.429127504540098	0.238086094459795	0	0.427907950684701	0.122707641297281	0.251782631651311	0.219265824341675	0.0744399604137836	0.16041480271982	0.183989452060213	0
RP4-710M16	0.249378797563818	0.125509520883722	0.14036484637465	0.0374345382683239	0	0.321356667269968	0.230904760199	0.180975110623347	0	0.0361745702843473	0.297553278010197	0.0892648715665216	0.0604919004791108	0.152960427572983	0	0.0375474918413975	0.0374847835328903	0.128835318679354	0	0	0.108635294159987	0	0.0332285174026155	0.111932255847017	0.307125682803303	0.177027064372	0.400616110515244	0	0.0835686861360837	0.0725069528082861	0.143749390250781	0.21956861501505	0.0745698663582764	0	0.158348728485598	0	0.156801606485871	0	0.195602127268041	0.228851755308481	0.139526713041449	0.0546309300642093	0.0423201639883873	0.217543051550864	0.170957716394234	0.0503442549191863	0.211319205481418	0.0371196744849457	0.230281299388831
RP11-378I13	0	0	0	0	0	0	0	0	0	0	0	0	0	0	0	0	0	0	0	0	0	0	0	0	0	0	0	0	0	0	0	0	0	0	0	0	0	0	0	0	0	0	0	0	0	0	0	0	0
RP5-1103B4	0	0	0	0.129539513400807	0	0	0	0	0	0	0	0	0	0	0	0	0	0	0	0	0	0	0	0	0	0	0	0	0	0	0	0	0	0	0	0	0	0	0	0.0436481170801618	0	0	0	0	0	0	0	0	0
RP6-102O10	0	0	0	0	0	0	0	0	0	0	0	0	0	0	0	0	0	0	0	0	0	0.120404565168708	0	0	0	0	0	0	0	0	0	0.0226411594472131	0	0	0	0	0	0	0	0	0	0	0	0	0	0	0	0	0.0472661224183739
NA	NA	NA	NA	NA	NA	NA	NA	NA	NA	NA	NA	NA	NA	NA	NA	NA	NA	NA	NA	NA	NA	NA	NA	NA	NA	NA	NA	NA	NA	NA	NA	NA	NA	NA	NA	NA	NA	NA	NA	NA	NA	NA	NA	NA	NA	NA	NA	NA	NA
RP11-393I23	0	0	0	0	0	0	0	0	0	0	0	0	0	0	0	0	0.0330017771207146	0	0	0	0	0	0	0	0	0	0	0	0	0.0323176806298331	0	0	0	0	0.0291279323177261	0	0	0	0	0	0	0	0	0	0	0	0	0	0
RP11-63G10	0.041141964307518	0	0	0	0	0	0	0.0650217919880528	0	0.0496775656134459	0	0.0621676158727061	0	0.0723678218743265	0.0992823531723536	0	0	0	0	0	0	0	0	0.0525599251842133	0	0	0.0567875198548732	0	0.0581658126529223	0.0504079357723738	0	0	0	0	0	0	0.109970769259082	0	0	0	0.0976812986452188	0	0.113895452768323	0.0455540335745864	0.0612853781040608	0	0.17707585972201	0	0.0836504608176748
RP4-794H19	1.41909923974665	0.618637268889647	1.13272423424349	1.02313908243669	1.09228044477297	1.77882188966656	0.70269175152305	0.983186147166501	1.05134950930873	1.19233233689121	1.55205933907377	2.51972224129283	0.880353094204498	1.57760482537004	0.820501920702151	1.74786871206215	0.75630593268175	1.05195487907968	0.515152462054787	0.905813747383303	1.14129044057052	0.625481871494025	0.714139347590926	1.16595374432411	2.85613936213941	2.04325520354635	2.62765927763561	0.975937713320027	1.33473541563604	1.37048636802014	1.39747298796988	0.916592340200884	0.874437203109126	0.589060892664691	1.30333821074164	0.928955067783106	2.20385651613149	0.678527343070918	2.28240569627951	1.13760023430501	1.27373776250336	1.62675817998303	1.45448771875737	1.39134735800081	2.25105795081096	1.18309968457169	1.68544936715087	1.40546868325149	1.6035665167308
RP11-145M4	0	0	0	0	0	0	0	0.0805814557882295	0	0.120760196109502	0.0617849131472527	0.0770623305449973	0.102483650143263	0	0	0	0	0	0	0.139124411877047	0	0.0905814404005361	0.0566633946489862	0.0652043324717756	0.159028893217225	0.18227293748347	0.0704243909359435	0	0	0.0625457640355883	0.0635476299222489	0.0500869177107239	0.0643315467344125	0.11953487315397	0	0	0	0	0	0.235512176995285	0	0	0	0.0565458173248421	0.148146908357689	0	0.0762045106286814	0.0632393228032096	0
RP11-470E16	0.104306198484951	0.0232584502769215	0	0	0	0.0422828560169262	0.0502844721762832	0.0171361311248637	0.0479648825083595	0	0.0130713534954557	0.26954855471283	0	0.0379663254133108	0.052317265262733	0.0922147911892468	0.0135171352899989	0	0	0.0151105360181738	0	0	0	0.0138077213745979	0.497821111468327	0.717454371584849	0.209245676708721	0	0.0153023769820711	0.064993667048266	0.0788855262943576	0.0210483134094561	0.0271119021633414	0.0509361038330949	0.11499641337739	0.0156317240093432	0.219380660268497	0	0.259806977044641	0.135349078561331	0.013038123779121	0	0.0601613545398651	0.0119457745489167	0.182652378460297	0.0182061398717498	0.0161859011350511	0.0266457518470383	0.0654581194299439
RP11-467C18	0.0943883293797676	0.370852012634668	0.270175839084486	0	0	0.342788612940156	0.0565577497242529	0.0757039322715901	0	0	0	0.270033414833796	0.0963240866063765	0	0.11537207122844	0	0	0	0	0	0.116457334908073	0	0	0	0.0767608548843473	0.324932807915242	0.459787683917375	0	0.0677478421829042	0	0.172107911452758	0.136712733175421	0.0604171147352103	0	0.104098301634553	0	0.679571324803702	0	0.189636739736613	0.0778388338609419	0	0.0870947749345281	0.0676382235971952	0.153763697780732	0.139372706286884	0.156423679402509	0.139786063474187	0	0
RP4-782L23	0.059049181907616	0.183760778681427	0.106157532370975	0.0372994202673781	0.175365819538504	0.114852384901863	0.0695788648603276	0.262723934447528	0.0445973794850854	0.105537826473217	0	0.0451595720273993	0.0602752800668936	0.103387708991258	0.0723722968970436	0	0.143924755742649	0.0868463461488231	0.21824273570069	0.160065893432018	0.176156534010603	0.104478254823741	0.0654740240096235	0.146880552785893	0.0479118188703762	0.0731755373848922	0.158290607311792	0.0825328658215186	0.0422366104060308	0.0722483736218405	0.143249047988756	0.0859944444592378	0.179043041953671	0.0704744871655413	0.216385131888779	0.241365502929587	0.156258246436156	0.0554404843239187	0.0811602325320148	0.0485914668827505	0.139040371228237	0.15750530131092	0.307169616803261	0.127845782513712	0.170368136747631	0.0501633442056899	0.286925385405712	0.272314308767394	0.0608881499994955
RP11-575B7	0	0	0	0	0	0	0	0	0	0	0	0	0	0	0	0	0	0	0	0	0	0	0	0	0	0	0	0	0	0	0	0	0	0	0.0264656547101569	0	0	0	0	0	0	0	0	0	0	0	0	0	0
RP11-776H12	0.0362157270527073	0	0	0	0	0.0180711804602799	0	0.0289306424107216	0	0	0	0.0138889752369826	0	0.0162124400258415	0	0	0	0.0269786011204186	0.011897535837452	0.0255231464920014	0.011355338256735	0	0	0.0117120572956415	0	0.0113731607257438	0	0	0.0385974187614354	0.0112259935118708	0.0451047495096227	0.0178604943099503	0.0115524059204689	0	0.0301219296629505	0	0.0614331307941886	0	0	0.0297601331654869	0	0.0659759881176274	0.01295947747751	0.010131715471204	0.0136886093664288	0.0154464731275729	0.0137310042093792	0	0
RP11-436K8	0	0.0597245817234857	0.008543758310538	0.0262136652545469	0.0568834572225944	0.0276315861302449	0	0.0657268397722311	0.0105313207418106	0.00849218877048333	0.0585560147069852	0.021253067572939	0.0284455512555794	0	0	0	0.008802833917098	0.020739257810963	0.00913493412477258	0.0485539963243893	0.0683139758309666	0	0.0155470743388283	0.0179290759652386	0	0	0	0.0196866487618953	0.058798024990225	0.0425884348828993	0.0432754027202549	0.013719867515363	0.0438130299533255	0	0.00776187248949149	0	0.120031624052219	0	0.00970854177960815	0	0.0336658276797215	0	0.0198341169916823	0.0232094120815979	0.0105116347260642	0.0236296310604237	0.0105442261211509	0.025992332034957	0
NA	NA	NA	NA	NA	NA	NA	NA	NA	NA	NA	NA	NA	NA	NA	NA	NA	NA	NA	NA	NA	NA	NA	NA	NA	NA	NA	NA	NA	NA	NA	NA	NA	NA	NA	NA	NA	NA	NA	NA	NA	NA	NA	NA	NA	NA	NA	NA	NA	NA
RP4-802A10	0.0346549225559	0.21175447166784	0.0421153954424284	0.0433192821604051	0.0705843419472621	0.132826699716173	0	0.158637841075676	0	0.0418641044055964	0	0.244927486133741	0.0699144516047304	0	0	0	0.0433773079589204	0	0.0449936289999689	0.0952909513013176	0.0429654320741978	0	0	0.0872802207363524	0	0	0.344743216382292	0.0485995839369697	0	0.237932696043198	0.085078955461507	0	0.043702844203318	0	0.111983017633767	0	0.137307544956882	0.125901237668761	0	0.110674872377564	0	0.441499577453803	0	0.216314956375786	0	0.114177213927066	0.0518366511288584	0.125210500750184	0.322909073051214
NA	NA	NA	NA	NA	NA	NA	NA	NA	NA	NA	NA	NA	NA	NA	NA	NA	NA	NA	NA	NA	NA	NA	NA	NA	NA	NA	NA	NA	NA	NA	NA	NA	NA	NA	NA	NA	NA	NA	NA	NA	NA	NA	NA	NA	NA	NA	NA	NA	NA
RP11-430G17	0.0380990671050981	0.659974291452603	0.724309591650478	0.223741317388351	1.28390724139221	0.614246303758674	0.396686193307197	0.675402601485782	0.0568863764668056	0.133858505592912	0.0461196894742538	0.267435752076923	0.149661988412928	0.131157165827635	0.178623106960771	0.0477535675857548	0.556170474462003	0.995329852832932	0.877233674097673	0.293335934764751	0.340491022208806	0.469729502022479	0.272821144815386	0.497612664763924	0	0.262980518460443	0.290224204914512	0.337967053032215	0.204431564337504	0.298952285841487	0.263742534304606	0.336015830067888	0.266779561935971	0.174101923335524	0.374216567903417	0.256295861688514	0.411119650649885	0.323001522209179	0.860322185795628	0.480194211567189	1.04910151148461	0.479301142969297	0.204115832677276	0.374904473547945	0.111412999793721	0.446367233837117	0.607371923017719	0	0.0775469605087891
RP5-849H19	0	0.0195118458094431	0	0	0	0.0871861362518869	0	0.0143708355808199	0	0	0.0326318846199019	0.013729390263043	0.0183918995548042	0	0.0439604493879024	0.0113526848644872	0	0	0.0234263809294953	0.0126706811527661	0.0112247517517061	0	0.0100363145809172	0.0115773849556257	0.0432929727707269	0	0.0494524824641997	0	0	0	0.0112778757545689	0.0264029628529099	0.0451457179029408	0	0	0	0	0	0.0124985157147059	0.0147850106912976	0.0109316285397162	0	0	0	0	0	0.0403424813063989	0.0112221691278719	0
RP11-230B22	0.0656067809959545	0	0.0639864864536319	0.0496303105676447	0	0.0522921071214727	0.164852206199308	0.180732706357186	0.0785263047904258	0.016166726884618	0.0480773886966469	0.173094186203781	0.155784582822893	0.0469702946678213	0.0326866824173066	0.0978983873298752	0.174414891553199	0.0586028256647268	0.270370374412212	0.0735009324745683	0.0811339399617753	0.0706400186927731	0.0440748186401594	0.14719325530554	0.220893901136165	0.314231726385857	0.0902691478230206	0.0916167496967983	0.110231297841559	0.0486722737544683	0.081508742002525	0.161634359593286	0.0663795490531893	0.0318180554538033	0.114204105214041	0.0384921247168869	0.282807193033825	0.0736174763135231	0.0367169976009923	0.0645727203271	0.0479566323971193	0.0485937955931643	0.110055515622744	0.0866646130620993	0.0397237172832526	0.130355890916461	0.134895669328115	0.0652533343835544	0.106760451815549
RP4-771M4	0.106600509713218	0	0.0442495032904356	0	0	0.0713522486706398	0.0429693042320243	0	0	0	0.128415192181312	0.0550717717249266	0	0	0	0	0	0.0537554478055065	0	0.10002786017257	0	0	0	0.046543080097001	0.11455841857031	0.0890500133181611	0.0502951055716885	0.0510564901508686	0.0515186190864874	0	0	0	0.13358395849535	0.316199182380409	0.0402451737263176	0	0.232636833584559	0	0	0.0592416059319617	0	0	0	0.0403280205202026	0	0.119814614763021	0	0	0.211952306148041
RP11-5P4	0	0	0	0	0	0	0	0.158318852378658	0	0	0	0	0	0	0	0	0	0	0	0	0	0	0	0	0	0	0	0	0	0	0	0	0	0	0	0	0	0	0	0	0	0	0	0	0	0	0	0	0
RP11-335E6	0	0	0	0	0.0407313316842734	0	0	0	0	0	0	0	0	0	0	0	0	0	0	0	0	0	0	0	0	0	0	0	0	0	0	0	0.0251197824160583	0	0	0	0	0	0	0	0	0	0	0	0	0	0	0	0
LINC00466	0	0.0315569279518748	0	0	0	0	0	0	0.0328059504928599	0	0	0	0	0	0	0	0	0	0	0.0102977484526778	0.00912175346621378	0	0	0	0	0	0	0	0	0	0	0	0	0	0	0	0	0	0	0	0	0	0	0	0	0	0.0110319123901717	0	0
RP4-792G4	0.0120972700846806	0	0	0.0151514175451218	0	0	0	0	0	0	0	0	0.0959807191106468	0.0214422005067974	0	0	0	0	0.0157429870861206	0	0	0	0	0	0	0	0	0	0	0	0	0	0	0	0	0	0	0	0	0	0	0	0	0	0.0181093374674582	0	0	0	0
DLEU2L	0.170379484104364	0.106534568096055	0.0445069018759887	0.0901481267188375	0	0.17312919904145	0.0538248930413757	0.511115068536683	0.0878693669618221	0.184269724740338	0.218934666024884	0.121766650409261	0.282897392401752	0.0879682265878603	0.141305759143555	0.0571699995275196	0.220891209077005	0.216978956539591	0.213067957920595	0.124689194551578	0.126868197692833	0.279521107399375	0.0898980137913934	0.379566496700515	0.169537297320135	0.243829002387059	0.236867763131798	0.0323090535883051	0.173760680162135	0.176805572860334	0.179527575827531	0.316969454153292	0.139672253195731	0.157747285701599	0.155519554476961	0.0200726031263371	0.212149374751804	0.0679467865507205	0.087230135418149	0.244246708702166	0.251807425503801	0.27152104539689	0.051733244831319	0.279605599287645	0.176558816778501	0.0233724915064998	0.451632304489805	0.110914629753379	0.179712049427738
NA	NA	NA	NA	NA	NA	NA	NA	NA	NA	NA	NA	NA	NA	NA	NA	NA	NA	NA	NA	NA	NA	NA	NA	NA	NA	NA	NA	NA	NA	NA	NA	NA	NA	NA	NA	NA	NA	NA	NA	NA	NA	NA	NA	NA	NA	NA	NA	NA	NA
RP11-182I10	0	0	0	0	0	0	0	0.105087076600069	0	0	0	0	0	0	0	0	0	0	0	0	0	0	0	0	0	0	0	0	0	0	0	0	0	0	0	0	0	0	0	0	0	0	0	0	0	0	0	0	0
RP4-535B20	0.0380990671050981	0	0	0	0	0	0.0449508799815787	0	0	0	0	0	0	0	0.0920742523612264	0	0	0	0.0494477949814274	0	0	0	0	0	0	0	0	0	0	0	0	0	0	0	0.0421029476107443	0	0	0	0.152114437292059	0	0	0	0	0	0.056781724815142	0	0	0	0
RP5-1044H5	0	0	0	0	0	0	0	0	0	0	0.0385644400096917	0	0	0	0	0	0	0	0	0	0	0	0.0353441715600968	0	0	0	0	0	0	0	0	0.0312152925573612	0	0	0	0	0.0434190366353442	0	0	0	0	0	0	0	0	0	0	0.0394797058833036	0
RP4-630A11	0	0.082094815046734	0.219796227878374	0.0480532154363873	0.0782180523191564	0.0752967252255832	0.0893553010754258	0.119154698021763	0	0.218561517098682	0.0916426150610092	0.0581342719509853	0.151005672641149	0.0676880958033764	0.180210959430716	0	0.139790048657705	0	0.144823532895561	0.105500528976727	0	0.133724301990428	0.163599236166014	0.142665060691848	0.0616605132480939	0.047735203446529	0.0530968379690136	0.105858285857799	0.206232879443273	0.0927594957578561	0.0942297509795538	0.110261377592469	0.18484302416954	0.0904976043608589	0.123905530520196	0.109024293333188	0.0523904314004338	0.204118122613874	0	0.0625310027011596	0.0464318699232815	0	0	0.309930402344138	0	0.185565478121108	0.1127630721825	0.0476505025504612	0.223093188081571
NA	NA	NA	NA	NA	NA	NA	NA	NA	NA	NA	NA	NA	NA	NA	NA	NA	NA	NA	NA	NA	NA	NA	NA	NA	NA	NA	NA	NA	NA	NA	NA	NA	NA	NA	NA	NA	NA	NA	NA	NA	NA	NA	NA	NA	NA	NA	NA	NA	NA
RP11-397C12	0	0	0	0	0	0	0	0	0	0	0	0	0	0	0	0	0	0	0	0	0	0	0	0	0	0	0	0	0	0	0	0	0	0	0	0	0	0	0	0	0	0	0	0	0	0	0	0	0
RP4-598P13	0.0559427792901498	0.0305845287261769	0	0.0177697140008205	0	0.0280103413478876	0	0	0.0832786562385955	0	0.0342126656151618	0.021545042020976	0.0288353526457347	0	0	0	0.0868519972415447	0.0621752633034573	0.0900384983069391	0.0395051450894671	0	0.191758101181532	0.0467759241179309	0	0	0.0693436835316791	0.0196564741606322	0.0199572522838253	0	0.0346380500019365	0	0.0548484922570071	0.0179284592265139	0.0337767790416495	0.0617821120836467	0	0.130569309511405	0	0.07692130063953	0.090629838634254	0	0.101354107709792	0	0.0157279191347845	0	0.0239539845009507	0.142894427234154	0	0
RP11-342H21	0.0190204225923944	0	0	0	0	0	0	0.0597694323857759	0.0564328137925491	0.0230030813306006	0	0	0	0.0336513537742685	0.0463973283940082	0	0.0238401702087704	0	0.0247347359214408	0	0	0.0997296976858435	0	0	0	0	0	0	0	0	0	0.0186436904394685	0	0	0	0	0.025976633055114	0	0	0	0	0	0	0.0210774975075147	0	0	0.0285270181388899	0	0
RP4-547N15	0	0	0.00851478349658758	0	0	0	0	0	0	0	0	0.0211813063031064	0	0.0490123211114224	0.0171583636142129	0	0	0	0	0	0	0.0249822033150753	0	0	0	0	0.0478341915268105	0	0.00993380829059485	0	0.00872984729870586	0.00685290987492409	0	0.0167000032043714	0.030696377695862	0	0.0285028650112762	0	0.0477420094150617	0.0114477488684954	0	0	0	0.00775164653304938	0	0	0	0	0
RP11-393N21	0	0	0	0	0	0	0	0	0	0	0	0	0	0.217836235668187	0	0	0	0	0	0	0	0	0	0	0	0	0	0	0	0	0	0	0	0	0	0	0	0	0	0	0	0	0	0	0	0	0	0	0
NA	NA	NA	NA	NA	NA	NA	NA	NA	NA	NA	NA	NA	NA	NA	NA	NA	NA	NA	NA	NA	NA	NA	NA	NA	NA	NA	NA	NA	NA	NA	NA	NA	NA	NA	NA	NA	NA	NA	NA	NA	NA	NA	NA	NA	NA	NA	NA	NA	NA
RP4-694A7	0	0.0367499536546568	0.0813540856192009	0	0	0.0336628731677876	0	0	0.0255799356340415	0.0206477786394115	0	0	0	0	0	0	0	0	0	0.0239147284689909	0	0	0	0.0433908668216988	0	0	0	0	0	0.0209544487833044	0	0	0	0.0405767206422034	0	0	0	0	0	0.0552457061145498	0.0610647274859892	0.03126783469287	0	0.0189180662802307	0.0255323672591458	0	0.0507755016238066	0	0
NA	NA	NA	NA	NA	NA	NA	NA	NA	NA	NA	NA	NA	NA	NA	NA	NA	NA	NA	NA	NA	NA	NA	NA	NA	NA	NA	NA	NA	NA	NA	NA	NA	NA	NA	NA	NA	NA	NA	NA	NA	NA	NA	NA	NA	NA	NA	NA	NA	NA
NA	NA	NA	NA	NA	NA	NA	NA	NA	NA	NA	NA	NA	NA	NA	NA	NA	NA	NA	NA	NA	NA	NA	NA	NA	NA	NA	NA	NA	NA	NA	NA	NA	NA	NA	NA	NA	NA	NA	NA	NA	NA	NA	NA	NA	NA	NA	NA	NA	NA
RP11-424D14	0.051648148779122	0	0	0	0	0	0.0307640284944254	0.0413028922614534	0	0	0	0.039475650993016	0.152719624408352	0	0	0	0	0.0385271401468634	0.066940152564212	0.0364564889717205	0	0	0	0	0	0	0.036034855994557	0	0.0729106923933402	0.0938337411770977	0	0.0753033576930859	0	0	0	0	0	0.0484841865221967	0	0	0	0	0	0	0.0389111062739121	0	0	0	0
RP11-74K19	0	0	0	0	0	0	0	0	0	0	0	0	0	0	0	0	0	0	0	0	0	0	0	0	0	0	0	0	0	0	0	0.0367545096016524	0	0	0	0	0	0	0	0	0	0	0	0	0	0	0	0	0
RP3-380B4	0	0.0759834261910934	0	0	0	0	0	0	0	0	0	0	0	0	0	0	0.129572535988021	0	0.0461538414844395	0.0496794464185218	0	0	0	0	0	0	0	0	0	0	0	0	0	0	0	0	0	0	0	0	0	0	0	0	0	0	0	0	0
RP11-181B18	0	0	0	0.0216394468970493	0	0	0	0	0	0	0.0416119273792916	0.0262294882328636	0	0	0	0	0	0.025596433120039	0	0.0242149201313953	0	0.0309265954454814	0	0	0.134115889290717	0	0.0239336926732158	0	0.0245213704194636	0.0212177539470422	0.0215625802507938	0.0169427243278531	0	0	0	0	0	0	0	0	0	0.0929669693194992	0	0.0191559526200309	0.0762084106867638	0	0	0	0
RP4-677H15	0	0.0761453802528497	0.0853297068964026	0	0	0	0	0.110620816828694	0	0	0	0.0538889259780478	0	0	0	0	0	0.0526003619878325	0	0	0	0	0.0395400570954356	0	0.0571627262629941	0	0	0	0	0	0.044375785981355	0	0	0	0	0	0	0	0.0491183187277418	0.0579709861337091	0	0	0	0	0	0	0	0	0
RP11-180O5	0.187901643324974	0.0608433782700118	0.133369511532475	0.0701576771971489	0	0.161234592973816	0.331731948475542	0.529440041157352	0.409832285660906	0.311114104169352	0.100801586995863	0.125316135829769	0.112599009874095	0.0985211397078878	0	0.0703669888836156	0.262549455462289	0.339834183353955	0.473431031321708	0.0397084481526275	0.260234218679292	0.362658179149129	0.0315136495017194	0.467099685354345	0.0456152102891504	0.199736353511699	0.186369253246316	0.0786213733109523	0.294074307850909	0.197311285086016	0.136593242756612	0.514474812561566	0.170820337334243	0.0671212641693112	0.434946283238949	0	0.377692749554374	0	0.150690961315833	0.217768062733479	0.418848545320697	0.242326952157461	0.0791983821348813	0.179158291227154	0.16252177404403	0.0477605874301514	0.729331627219376	0.289634898217235	0
RP11-42O15	0.016947649389033	0	0	0	0	0	0	0	0	0	0	0	0	0	0	0	0	0.0250978533328967	0	0	0	0	0	0	0	0	0	0	0	0	0	0	0	0.0402870536439272	0	0	0	0	0.0234216324533964	0	0.0204950526844127	0	0	0.0187820081663752	0.0253491556926438	0	0	0	0
RP5-952N6	0.0542846178189884	0.0338595008262666	0.0191304965720317	0.00987447959549049	0	0.0763163075907423	0.0277696191591418	0.01253939270363	0.0351985523688225	0.00953905186178522	0.0656359142859442	0.0238600589587674	0.031925088434675	0.0951617260603047	0	0.0392166750840935	0.114403538545661	0.0116888367633512	0.0406122722516207	0.0437209504460543	0.029181481016189	0	0	0	0	0.0195503066641034	0.0109261088300254	0.0438724016094856	0.0442704983640172	0.0383413332959169	0	0.0306526514139386	0	0	0.109432572160106	0.0114369416759868	0	0.0437909902706276	0.0217277594902402	0.012901020346516	0.0745872833794022	0	0.0332750081943068	0.0174216535347114	0	0.0133236972893866	0	0.0387700933669243	0
RP11-99H8	0	0	0	0	0	0	0	0	0	0	0	0	0	0	0	0	0	0	0.0488850695974835	0	0	0	0	0	0	0	0	0	0	0	0	0	0	0	0	0	0	0	0	0	0	0	0	0	0	0	0	0	0
RP3-333A15	0.0251796215161716	0	0.118770629340981	0.15104556400888	0	0.143734742225688	0.718520335961173	0.116597241756815	0.037678903287666	0	0.0603863788602328	0.0381550308617087	0.100195357801381	0.087621517380266	0.176421016390962	0.03159599988095	0.092632859566359	0.0372378436779313	0.186054566093579	0.199556262368344	0.0618225454980739	0.0449546954592315	0.0553785762570306	0.0945696040543709	0	0.0312911000065842	0	0.0698702419502726	0	0	0.0621100482841132	0.0246819357237661	0.0317808223081002	0	0.0551506666073396	0.0719866485936581	0	0	0.227380623379437	0	0.227178335034867	0	0	0	0.0376091272921546	0.162577765283535	0	0.091747391819032	0
NA	NA	NA	NA	NA	NA	NA	NA	NA	NA	NA	NA	NA	NA	NA	NA	NA	NA	NA	NA	NA	NA	NA	NA	NA	NA	NA	NA	NA	NA	NA	NA	NA	NA	NA	NA	NA	NA	NA	NA	NA	NA	NA	NA	NA	NA	NA	NA	NA	NA
NA	NA	NA	NA	NA	NA	NA	NA	NA	NA	NA	NA	NA	NA	NA	NA	NA	NA	NA	NA	NA	NA	NA	NA	NA	NA	NA	NA	NA	NA	NA	NA	NA	NA	NA	NA	NA	NA	NA	NA	NA	NA	NA	NA	NA	NA	NA	NA	NA	NA
RP11-82L20	0.0938507768869132	0.368927070494037	0.113563585717158	0	0.187296129329899	0	0	0	0.138839367697269	0.112902314543632	0.113157239850918	0	0	0.162886162794024	0	0	0	0	2.72361379688739	0	0.115799061468808	0.312273700356747	0	0	0.148806648647954	0	0	0.130562132862892	0	0	0	0	0.226585630852405	0	0	0	0	0	0.128425550450843	0.287400014968947	0	0.168290078883023	0	0	0	0	0	0	0
RP11-175G14	0	0	0	0	0	0	0	0	0	0	0	0	0	0	0	0	0.109459849781549	0	0.113443716520922	0	0	0	0	0	0.139454013067148	0	0	0	0	0	0	0	0	0	0	0	0	0	0.120301043925141	0	0	0	0	0	0	0	0	0	0
RP4-660H19	0.0646038839656958	0	0	0.0408370158010427	0	0.125433095901016	0	0.0517097754901217	0	0	0.0780553066145804	0	0	0	0	0.0409600908901698	0	0	0.123683070858006	0	0	0.219909073992228	0.0362534874351365	2.21472975814539	0.0524377762254125	0	0	0	0	0	0	0	0.120226779240547	0	0	0	0	0	0	0.0531804513805875	0	0.171787437473185	0	0.0361777309200546	0.0487254534501352	0	0	0	0
RP11-262K1	0	0	0	0	0	0	0	0	0	0	0	0	0	0	0	0	0	0	0	0	0	0	0	0	0	0.0342113046572515	0	0	0.0390041224955027	0	0	0	0	0	0	0	0.0375647694472548	0	0	0	0	0	0.0389403854368755	0	0	0	0	0	0
RP11-25L19	0	0	0	0	0	0	0	0	0	0	0	0	0	0	0	0	0	0	0	0	0	0	0.0596139999174834	0	0	0	0	0	0	0	0	0	0	0	0	0	0	0	0	0	0	0	0	0	0	0	0	0	0
NA	NA	NA	NA	NA	NA	NA	NA	NA	NA	NA	NA	NA	NA	NA	NA	NA	NA	NA	NA	NA	NA	NA	NA	NA	NA	NA	NA	NA	NA	NA	NA	NA	NA	NA	NA	NA	NA	NA	NA	NA	NA	NA	NA	NA	NA	NA	NA	NA	NA
RP4-788P17	0.115979972076209	0	0	0	0	0	0.0236105946244486	0	0	0	0.0945668788178176	0.0891063291853019	0	0	0.048736927207248	0.0740101436282964	0	0.029587026936359	0	0.0279922122764865	0.024812817266068	0	0	0.0507311638872221	0.0636490786406797	0.0248515804460135	0.0548144402604934	0	0.0834199708229186	0.0486527944206297	0.0249296970976853	0.0389240905331616	0.0744367549684818	0	0.168021123228558	0	0.228854312489276	0	0.0276138450040117	0	0.0943331107020417	0	0	0	0.0591592019986468	0.0336961644820007	0.116334542965561	0	0.040950087439809
RP11-439H8	0.10170247040975	0.0498848281964141	0.0696208603747099	0.0146053775515267	0	0.0457117557451783	0	0.0727676287788812	0.0518463409290214	0.0280833936535373	0.0557586487667744	0.0177125334259596	0.070011390714637	0.020671067024292	0	0.0146497973309666	0.0716866850538975	0.132798153625118	0.0450565527037396	0.15570135475999	0.0144848952844601	0.0208954702863598	0	0.115395716724209	0.0737845964717782	0.0571751119975996	0.0161580317237303	0.0645318376369663	0.0491083371552841	0.09737810780389	0.0851963070838244	0.0562620762342012	0.0293230008151818	0	0.204984351752908	0.114421134264951	0.137493578302889	0	0.0478487343458128	0.0564770283841128	0.0826445000362782	0.103923838202159	0.0490283673420711	0.0758712652153917	0	0.039126493473247	0.0348126692900076	0.0288192121948941	0.023960881882366
RP4-650F12	0	0	0	0	0	0.0705058327163574	0.063222463999512	0.0569200752196491	0	0	0	0.0274639621646728	0	0	0	0	0.0226901560958444	0.129289207446741	0.0467058433522623	0.0502728845995476	0	0.0640485305342766	0	0	0	0.130065643074178	0.0496941918819802	0	0	0	0.0448103086955765	0.0525869187852713	0	0	0.0784587859802071	0	0.049032289241711	0	0	0.0295648362923716	0.106265591807291	0.0331464218683738	0.0256340152696517	0	0.0270695887982641	0.0305277262502221	0	0	0.037108295852542
NA	NA	NA	NA	NA	NA	NA	NA	NA	NA	NA	NA	NA	NA	NA	NA	NA	NA	NA	NA	NA	NA	NA	NA	NA	NA	NA	NA	NA	NA	NA	NA	NA	NA	NA	NA	NA	NA	NA	NA	NA	NA	NA	NA	NA	NA	NA	NA	NA	NA
RP11-17E13	0.805941831113651	1.69408899095082	3.33876934492217	0.517087999388088	1.50349315688717	1.19130308899093	0.654466777197652	1.45438910599306	0.840179235265264	0.287392487589485	1.48137637065393	0.692146589169169	0.58078761383255	0.688290802245869	0.136992655468249	0.439441086225905	1.4336050434958	1.05744945137424	1.41152611219411	0.117960915693096	1.17461322038858	1.73413888861475	0.124194612259944	0.970681867587838	0.443192287406143	0.488491888882202	0.418793333498839	1.31149927384875	1.12383911909764	1.11661045865523	1.45593894377206	0.236813687506788	0.800706709639832	0.828203728775859	1.21440456833939	0.466761088031108	1.07552393799822	0.614469923508959	0.944416249319313	1.53122520485659	1.40089278720237	1.86518005817488	0.601094535568491	0.761492934993918	0.479639256948031	0.424975023998673	0.601555976515109	1.02202484315997	0.701341141100568
RP11-93N20	0	0	0	0	0	0	0	0	0	0	0	0	0	0	0	0	0	0	0	0	0	0	0	0	0	0	0	0	0	0.0585679965294094	0	0	0	0	0	0	0	0	0	0	0	0	0	0	0	0	0	0	0
RP11-510C10	0	0	0	0.0186432666521714	0	0.0147659077147905	0.00882279695331689	0	0	0.00903402136091639	0	0	0	0	0	0.00938024155694119	0.0093644225498384	0	0	0	0	0	0.0328855252871799	0.0190690504427065	0	0.00928903146536359	0	0	0	0	0	0	0.00943553733519051	0.052820453835175	0	0.0322544553203868	0	0	0	0	0.0446054978101229	0.0137089528979667	0.0105857212414475	0	0	0.0251289157723141	0	0.00927232913414473	0
RP4-682C21	0.315837342576537	0.150242826071231	0.100274901302859	0.314244762336229	0	0.452319120891919	0.309798032863786	1.00623805970207	0.122716867182795	0.328270125091235	0.409056123127787	0.573508147582322	0.250472122038636	0.104382119854412	0.195952218636419	0.239306459784638	0.531071358503837	0.447267331682475	0.399326325218829	0.4884404456114	0.371624476928769	0.541144173383057	0.165967514431275	0.508065276754553	0.466723509111351	0.224232104235915	0.588437440973916	0.0339127389401097	0.267877433107977	0.402251400015908	0.407987773281041	0.636123945247815	0.400844189329401	0.665855719384793	0.408021048697767	0.151022349012702	0.71983049844094	0.192119652953719	0.530255784608773	0.583216068499118	0.408146269441217	0.489430723844902	0.132060186169713	0.544550215807	0.437725249626258	0.137579300978554	0.697994025853291	0.223857439799125	0.210058496389682
RP11-550H2	0	0.0937262509683688	0	0	0	0	0	0	0	0	0	0	0.0884747386765314	0	0	0	0	0	0	0	0	0	0	0	0	0	0	0	0	0.053894165487322	0	0.0431329845322333	0	0	0	0	0	0	0	0.071458721008341	0.104320855934842	0	0.121591439183291	0	0	0	0	0	0
RP5-1102E8	0.428154138283156	0.0751838832889181	0.0427427888027679	0.0866284428226212	0.2050171903641	0.134743932271209	0.196527089171628	0.305655439732174	0.152214097334789	0.123884354702704	0.344403336163013	0.248329206671504	0.203157877310012	0.121375938570641	0.382819377752425	0	0.168564551410279	0.150500158640435	0.292903002101662	0.230550891781584	0.0859312057135726	0.289042288970408	0.0770406756975092	0.130881603907223	0.21359659093704	0.386641578800692	0.310055200777639	0.231300068982192	0.576652460077342	0.125659298736834	0.127628383638189	0.255197327353843	0.12916818779564	0.161293073795281	0.113611106239867	0.147404765610698	0.306270573033531	0.187579978985002	0.140845248081936	0.216457775481292	0.237920369889953	0.347746072831293	0.232911058818668	0.439127305747014	0.0524459766230349	0	0.494164807993507	0.127022571980193	0.267492933391654
RP11-415A20	0	0	0	0	0	0	0	0.0574805762832657	0	0	0	0	0	0	0	0	0.0454742142935345	0	0	0.147242681717867	0	0	0	0.0464408436151923	0	0	0	0	0	0	0	0.20161291240687	0.0458152388320499	0.0855943227170705	0	0	0	0	0	0	0	0	0	0.0402392463911155	0	0	0	0	0.0740035653611384
RP4-564M11	0.0327934921367341	0.137072396467917	0.116417333282265	0.0409990367359223	0.463981738820089	0.0643315189357748	0	0	0.464764042516441	1.29152482395327	0	0.0496254989090558	0.0662020726467539	0	0	0.0411225931997809	0	0.227396459250912	0.124159972608121	1.13393897077856	0	0.412126374628862	0.940950649238837	1.45408886377355	0	0.0407270522925368	0	0.256280648807602	0.78186414977672	0.326929914842107	0.193600561205225	1.58756207142813	0.9050074961383	1.72863137252359	0	0.822381607969556	0.0880747358743831	1.25081837399739	0	0	0.152314178181979	0	0.574977559805488	0.298026740294884	0	0	1.4488026919647	0.156165826234743	0.307105048604131
RP11-375A5	0	0	0	0	0	0	0	0	0	0	0	0	0	0	0	0.0539698493978237	0	0.0635197854170351	0	0	0	0	0	0	0	0	0	0	0	0	0	0	0.0542831083451743	0	0	0.0621746856117898	0	0	0	0	0	0	0	0	0	0	0	0	0
NEXN-AS1	0.514747999097924	0.189645603653377	0.133814087047191	0.201653991352052	0.127685370830404	0.236320658144559	0.106547312221009	0.120875161793265	0.0941470733176697	0.0597199920107476	0.180325892573609	0.46407339345694	0.139891084721279	0.202523540914268	0.273476663105271	0.12967423519816	0.201909863100146	0.122800015600803	0.0641549338124739	0.197888379366439	0.0867680957918313	0.038276863567086	0.115171429735828	0.165420652005761	0.122536465691203	0.268894576018936	0.169334941572555	0.107393830184484	0.182329054770136	0.0520927818225553	0.284502835863792	0.233761262731632	0.138696143685834	0.0998817407591163	0.0999295521492083	0.100892264776258	0.332686096184495	0.0914598150191041	0.359654536845225	0.177345592236276	0.0845589935007192	0.401838516425854	0.208800135345916	0.2350074868535	0.326851733857398	0.139246841515979	0.386896840888877	0.0612673153920742	0.181093665185811
RP11-386I14	0.0213619691551369	0.0459106928790351	0	0.0529807438647476	0	0	0.0500263903769544	0	0.0939090878806254	0.0761442822698299	0	0.0323920685788106	0.085334429514141	0.037770640532921	0	0	0	0.0625459569541102	0	0.0592106514840514	0.0525494019488615	0.0753721459773736	0.0470562974679122	0	0.0679508434288542	0	0	0	0	0.0262134982241829	0.0266387674702177	0.0209391943252689	0	0	0.0236213074127357	0	0.0291659197793834	0	0.0295050544480731	0.0348653883037327	0	0.0390804518449584	0.0888742885133286	0	0.0631641100448722	0	0.0940209046063255	0.0265078800171629	0.0861945832679718
NA	NA	NA	NA	NA	NA	NA	NA	NA	NA	NA	NA	NA	NA	NA	NA	NA	NA	NA	NA	NA	NA	NA	NA	NA	NA	NA	NA	NA	NA	NA	NA	NA	NA	NA	NA	NA	NA	NA	NA	NA	NA	NA	NA	NA	NA	NA	NA	NA	NA
RP4-726F1	0	0	0	0	0	0	0	0	0	0	0	0	0	0	0	0	0	0	0	0	0	0	0	0	0	0	0	0	0	0	0	0	0	0	0	0	0	0	0	0	0	0	0	0	0	0	0	0	0
NA	NA	NA	NA	NA	NA	NA	NA	NA	NA	NA	NA	NA	NA	NA	NA	NA	NA	NA	NA	NA	NA	NA	NA	NA	NA	NA	NA	NA	NA	NA	NA	NA	NA	NA	NA	NA	NA	NA	NA	NA	NA	NA	NA	NA	NA	NA	NA	NA	NA
RP11-339A11	0	0	0	0	0	0	0	0	0	0	0	0	0	0	0	0	0	0	0	0	0	0	0	0	0	0	0	0	0	0	0	0	0	0	0	0	0	0	0	0	0	0	0	0	0	0	0	0	0
RP11-339D23	0	0	0	0	0	0	0.0332284776383241	0	0	0	0	0	0	0	0	0	0	0	0	0	0	0	0	0	0	0	0	0	0	0	0	0	0	0	0	0	0	0	0	0	0	0	0	0	0	0	0	0	0
RP5-933B4	0	0	0	0	0	0	0.107610899677453	0	0	0	0	0	0	0	0	0	0	0	0	0.0648512144653098	0	0	0	0	0	0	0	0	0	0	0	0	0	0	0	0	0	0	0	0	0	0	0	0	0	0	0	0	0
RP5-887A10	0	0.0495390022921127	0	0	0.0471745198637514	0	0.0272393540385686	0.759975428745294	0.164926316232907	0.0278872461592445	0	0.069102436391605	1.31105492469518	0	0	0.13926281732466	0	0.0341235080704854	0	2.20115301497661	0	0.081264069860148	0.0755056038590543	0.0295182198639615	0.0371038098215159	0.311327205029012	0.031912949152944	0.0323991775990919	0	0.0283003898942598	0.402885597411904	0	0.0291182823963512	1.39076543065331	0	0.0333937041602981	0.0314853036669564	0.276882905226722	0	0.731786900732795	0	0	0.0326408009031205	0.237223374858547	0.034464109425591	0	0	0	0
RP3-445O10	0.0990698509808808	0	0.0611609222612498	0	0.102056571111546	0	0	0.040289354008243	0.0380259016333466	0	0	0.112566520074267	0.0514345377075639	0	0	0	0.062981162882875	0.0375808328244143	0.0330253501934724	0	0	0.0453676520424431	0	0.0325141849689656	0.119260737710044	0	0	0	0.0360086671685637	0.0616887688980732	0	0	0	0.0601687719284004	0.0556554911945005	0.0367780248515263	0.0346785302790167	0	0.167450038034665	0	0.0307129857996915	0	0.0710254516592578	0.0828660318274037	0.0379554914615084	0	0	0.0315235650401556	0
RP5-837I24	0	0	0	0	0	0	0	0	0	0	0	0.0713628991893113	0.184063442373404	0	0	0	0	0	0	0.0659600925845481	0	0	0	0	0	0	0	0	0	0	0	0	0.0595543273738306	0	0	0.0681942827312597	0.0643409344537035	0	0	0	0	0	0	0	0.0703533215338011	0	0	0	0
RP11-147G16	0	0	0	0	0	0	0	0	0	0	0	0	0	0	0	0	0	0	0	0	0	0	0	0	0	0	0	0	0	0	0	0	0	0	0	0	0	0	0	0	0	0	0	0	0	0	0	0	0
NA	NA	NA	NA	NA	NA	NA	NA	NA	NA	NA	NA	NA	NA	NA	NA	NA	NA	NA	NA	NA	NA	NA	NA	NA	NA	NA	NA	NA	NA	NA	NA	NA	NA	NA	NA	NA	NA	NA	NA	NA	NA	NA	NA	NA	NA	NA	NA	NA	NA
NA	NA	NA	NA	NA	NA	NA	NA	NA	NA	NA	NA	NA	NA	NA	NA	NA	NA	NA	NA	NA	NA	NA	NA	NA	NA	NA	NA	NA	NA	NA	NA	NA	NA	NA	NA	NA	NA	NA	NA	NA	NA	NA	NA	NA	NA	NA	NA	NA	NA
RP11-413G15	0	0	0	0	0	0	0	0	0	0	0	0	0	0	0	0	0	0	0	0	0	0	0	0	0	0	0.0608672862794334	0	0	0	0.0277142226621662	0	0	0	0	0	0	0	0	0	0.026868031307703	0	0	0	0.0332142416192201	0	0	0	0
RP11-475O6	0.0797971377934689	0.0706936220116894	0.0686859233866271	0.151748551775027	0.0186801508968034	0.337068829342531	0.191546811122196	0.0662518153000123	0.143346250381227	0.19584823760542	0.183342270537393	0.280729569561815	0.164080922990262	0.210775020769408	0.142402804106173	0.277285703888949	0.189229452468112	0.205735067569326	0.216518116000015	0.0869379823734655	0.0592210530208043	0.100226957767558	0.0884112050166847	0.0906328002585955	0.351386288118866	0.391927247865459	0.265073609533968	0.0791501990632016	0.11619847556013	0.152283021938571	0.351962254671081	0.069761098304613	0.187207606561345	0.0985113754324852	0.168046704613443	0.0689675836793474	0.397463998056802	0.0668146614210647	0.278546120323402	0.204104083872287	0.075267145151248	0.255628991266326	0.230760614456338	0.116479999464035	0.325122350697035	0.045594045347514	0.147647742312116	0.0950153117766169	0.24190635754252
RP5-836J3	0	0.284021449065507	0.192435072017745	0.11623639551658	0.35167087363928	0.092700236178212	0.0559891979077584	0.0379605656438415	0.104915588389135	0.0289382622954068	0.029005520475959	0.412570206456104	0.14078873355019	0.618706609781585	0	0.0300393978409949	0	0.168935165814772	0.0913925271722573	0.0335018044369713	0.0588068538571369	0	0.026576115829132	0	0.0384975718862442	0.0297493647274784	0.0654848688991378	0.130013733475312	0.0994699612316274	0.0863657624053647	0.0298427181284422	0	0.0598105646578882	0	0	0	0.0646173089927796	0.17056854281177	0.0653594350124273	0.150215598840385	0.0289321873376689	0.281631969993014	0.0993107551697305	0	0.035759938171338	0.0403128497378239	0.035869845770402	0	0
RP4-552O12	0	0	0	0	0	0.0231511010250469	0	0	0	0	0	0	0	0	0	0	0	0	0	0	0	0	0	0	0	0	0	0	0	0	0	0	0	0	0	0	0	0	0	0	0	0	0	0	0	0	0	0	0
RP11-486G15	0.236863840192507	0.981592341399904	0.363981928582288	0.551217213026318	0.102456545607124	1.13032715782265	1.1142538980856	0.540979954821701	0.305660565230947	0.142377016446666	0.36278462858228	0.63604170151373	0.675953309167468	1.39901250088082	0.489809625822476	0.507784141776618	0.441936294940065	0.488284912415882	1.30414053873771	0.412230815284015	0.299516439968845	1.19095168507226	0.0339259492586012	0.264707799516433	0.477429040077632	0.910686747459407	0.8096521418421	0.466959911215113	0.178816903216706	0.356966750156262	0.468226717643393	0.355911560648798	0.28296671902098	0.460788155045089	1.2665623409786	0.284242955626575	0.990493036467139	0.372362620226583	1.46448858693386	0.979213542773738	0.37163365257137	1.80576914456254	0.337395246952809	0.439527433044242	0.413485402174642	0.459169469756936	0.609989518984356	0.180254525534394	0.388788182513841
NA	NA	NA	NA	NA	NA	NA	NA	NA	NA	NA	NA	NA	NA	NA	NA	NA	NA	NA	NA	NA	NA	NA	NA	NA	NA	NA	NA	NA	NA	NA	NA	NA	NA	NA	NA	NA	NA	NA	NA	NA	NA	NA	NA	NA	NA	NA	NA	NA	NA
NA	NA	NA	NA	NA	NA	NA	NA	NA	NA	NA	NA	NA	NA	NA	NA	NA	NA	NA	NA	NA	NA	NA	NA	NA	NA	NA	NA	NA	NA	NA	NA	NA	NA	NA	NA	NA	NA	NA	NA	NA	NA	NA	NA	NA	NA	NA	NA	NA	NA
NA	NA	NA	NA	NA	NA	NA	NA	NA	NA	NA	NA	NA	NA	NA	NA	NA	NA	NA	NA	NA	NA	NA	NA	NA	NA	NA	NA	NA	NA	NA	NA	NA	NA	NA	NA	NA	NA	NA	NA	NA	NA	NA	NA	NA	NA	NA	NA	NA	NA
NA	NA	NA	NA	NA	NA	NA	NA	NA	NA	NA	NA	NA	NA	NA	NA	NA	NA	NA	NA	NA	NA	NA	NA	NA	NA	NA	NA	NA	NA	NA	NA	NA	NA	NA	NA	NA	NA	NA	NA	NA	NA	NA	NA	NA	NA	NA	NA	NA	NA
RP11-33E12	2.04072215495716	1.38716354270383	2.21940064090566	1.51636669225475	0.930460403365277	2.14360391992313	1.60334510857551	2.13197865820353	1.81166511259333	1.87804781486347	2.33089139645563	2.26569510506422	2.04955009506413	1.68391166620035	2.64258435606958	1.80836943213422	2.303148313332	1.39546973630384	1.82051633297657	0.701451091346656	2.75332227898452	1.93033099801639	1.04094242953774	1.17842280825216	2.25902697250427	1.17085892647806	2.17891371333014	1.96615453263665	1.74704208361468	2.20396509031742	2.08773507353461	1.18799996498056	1.55815714637726	0.654575680658642	2.07162299183099	1.74818071260964	2.65800608147315	1.06922538057157	2.22302023490652	1.54089150761122	2.19461822712786	2.18277923909421	1.94973566392442	1.3461970262489	1.10303324059612	2.16084845542939	2.0822192411534	1.97096928466203	1.73157975635056
RP11-131L23	0.084362197330676	0.231483792381886	0.166443577124617	0.162912603770404	0.18211846698473	0.0424475471979865	0.107223754327972	0.337893781440124	0.0215992381472694	0.173288137731179	0.0935715993660361	0.156499125669319	0.0579660191919151	0.430844821772372	0.0525203340667479	0.0797019709852256	0.287488876939763	0.16252175586536	0.117701693184175	0.0499582247817556	0.0702759093851214	0.063649533566284	0.0782921101274158	0.0275921461558122	0.216906101325353	0.104328834167233	0.161431010670733	0.126884409341302	0.0898132168309828	0.0947112263006687	0.162361185936178	0.10268913815548	0.147857437559523	0.0172467941421183	0.0779724190337751	0.101534053664577	0.141500498320071	0.237336201213889	0.205290000778715	0.13585963660845	0.17325351423838	0.244578411866611	0.218939300192245	0.145004337696873	0.14455611529959	0.0717609808650531	0.154803238788322	0.201279768533649	0.155636131066605
NA	NA	NA	NA	NA	NA	NA	NA	NA	NA	NA	NA	NA	NA	NA	NA	NA	NA	NA	NA	NA	NA	NA	NA	NA	NA	NA	NA	NA	NA	NA	NA	NA	NA	NA	NA	NA	NA	NA	NA	NA	NA	NA	NA	NA	NA	NA	NA	NA	NA
RP11-290M5	0.0632405609893698	0	0.0766934593116847	0	0	0.122839620301149	0	0	0.0940279299602706	0	0.0764155620493351	0	0.126338496168259	0	0	0.225352252958957	0.357601959252046	0.0929481501905453	0.0818686789216025	0	0	0	0.0701104676727916	0	0	0.078342698913128	0	0	0.0891301160662663	0.150766496672457	0	0	0	0.147160608021891	0.136422889018838	0.257400476749218	0.166962475670083	0.224131879916235	0.456701545290421	0	0.0762254863834366	0.114345545320477	0.088986953637652	0.320147842958951	0.0938571397340087	0.203885641379497	0.344505073757702	0.586245343749225	0.127594039509667
NA	NA	NA	NA	NA	NA	NA	NA	NA	NA	NA	NA	NA	NA	NA	NA	NA	NA	NA	NA	NA	NA	NA	NA	NA	NA	NA	NA	NA	NA	NA	NA	NA	NA	NA	NA	NA	NA	NA	NA	NA	NA	NA	NA	NA	NA	NA	NA	NA	NA
RP4-651E10	0.031239801880001	0.0668798633485179	0	0.039061819383548	0	0.0613150394268056	0	0.0494699859422991	0	0.0745330561336894	0	0.0472873169550176	0.291061387503384	0.159340950311729	0.147718304109265	0	0.0391142193429953	0	0	0.127261314437077	0.0764713230022447	0	0.0346751516694212	0.0399475207115407	0	0	0	0	0.044228737078005	0.0383050911419146	0.0389238952383506	0.0306236000581567	0.0394081973027995	0	0	0.0889705055044758	0	0.0580429610148548	0	0.100022841067343	0	0.0569911029164294	0	0.0346026538962186	0.0466128504528756	0.0525225855983627	0.135952598774559	0	0.0637407475631479
RP4-612B15	0.662317440248261	0.575018287967534	0.711453161950154	0.577210879240168	0.93157355169466	1.07615287107912	0.957664694499685	0.64935229932306	0.532819802725605	0.864565958866744	0.722041699516505	0.873855047739569	0.640202458339672	0.900640792029791	1.01782873636282	0.877663152972	0.634448181719811	1.06682137288798	0.723090065659459	1.21355110333588	0.643214459053913	0.424384360465276	0.708630361606672	0.558532961052241	0.899113800893174	0.454377055172491	0.657692951951787	0.85142613262672	0.897182404696186	0.885720070033999	0.618018000378759	1.05918241198626	0.916457622594893	0.913302460451984	1.07401554334475	1.02614388352798	0.909978600122208	0.738961183803708	0.715720898559515	0.682060051131732	0.745581321066762	0.956904358319251	0.715038434573236	0.872390799671295	0.683872288130154	0.699839122913626	1.02697313101565	0.484483748421079	0.690123392477662
NA	NA	NA	NA	NA	NA	NA	NA	NA	NA	NA	NA	NA	NA	NA	NA	NA	NA	NA	NA	NA	NA	NA	NA	NA	NA	NA	NA	NA	NA	NA	NA	NA	NA	NA	NA	NA	NA	NA	NA	NA	NA	NA	NA	NA	NA	NA	NA	NA	NA
RP4-604K5	0	0.0471216557062011	0.153127689140916	0	0.044870766598676	0	0.0259003936210929	0	0	0	0	0.0332505566396776	0	0	0	0	0	0.0324499435316841	0.0285102862199653	0.0307024465022127	0.0272181140904039	0.0773396273571927	0.0243505820027708	0	0	0	0.117734894053975	0	0.031090118451736	0	0.0805310775919051	0.0214964049815845	0	0	0	0.0317555397794384	0	0.0805916663357825	0	0.0357886174612425	0	0	0.0310391750067862	0.0242994890353853	0	0	0.0328748640268366	0.0801426368489167	0.0448955312171767
RP5-1052I5	0	0	0	0.0304787755973524	0	0	0	0	0	0.0098837964248344	0.00990692051489961	0	0.0166295808367589	0	0	0	0.0102451662240879	0	0.0106314803902083	0	0	0	0.00907211353323002	0	0.0131774899870546	0	0	0.0114945212787299	0	0	0.0101948173333803	0.0159634032831734	0.020572551685154	0.0194934524026887	0	0.0118499953841086	0.0332479826825902	0.0152770835693804	0.0112986928925591	0.0133667058307245	0	0	0.0115808703317895	0.00905297755598669	0	0.0410236403399585	0	0.0202180495035331	0.0168012597439488
NA	NA	NA	NA	NA	NA	NA	NA	NA	NA	NA	NA	NA	NA	NA	NA	NA	NA	NA	NA	NA	NA	NA	NA	NA	NA	NA	NA	NA	NA	NA	NA	NA	NA	NA	NA	NA	NA	NA	NA	NA	NA	NA	NA	NA	NA	NA	NA	NA	NA
NA	NA	NA	NA	NA	NA	NA	NA	NA	NA	NA	NA	NA	NA	NA	NA	NA	NA	NA	NA	NA	NA	NA	NA	NA	NA	NA	NA	NA	NA	NA	NA	NA	NA	NA	NA	NA	NA	NA	NA	NA	NA	NA	NA	NA	NA	NA	NA	NA	NA
RP11-76N22	0.0441148325646805	0.182197077091522	0.0535743177971543	0	0	0.167576936844933	0	0	0	0.0532559070922045	0	0	0	0.221129015602341	0	0	0	0.0650387563481325	0	0	0	0	0.0489421767155668	0	0	0	0	0	0	0	0	0	0	0	0	0	0.0600596359454423	0	0	0.0716481592662805	0.10459430404306	0.156153109310023	0	0.0960812812268503	0	0	0	0	0
RP11-60A14	0.262891550211988	0.0567460245109457	0.063641773893254	0.0330946835107005	0	0.131510694040385	0.0798512823379891	0.291788393352923	0.236362299189521	0.0319791719552338	0.106195162013224	0.2865714923719	0.277007299198188	0.046715773836957	0.137860271604466	0.059211268699992	0.128220390895513	0.199653065199013	0.230980241572778	0.0802171832500002	0.139147062751574	0.128502047994301	0.103050788679916	0.124599093033923	0.343981208944627	0.0964582004270889	0.134357710272858	0.0661868318970474	0.102590611270622	0.235657129315413	0.244853711559343	0.0813988398665176	0.0660222370883279	0.074812716296904	0.12448235319696	0	0.229334109499117	0.115435575878626	0.212801790719253	0.1337159654778	0.210218177136078	0.268321949674117	0.0953467313407578	0.146295040593864	0.626821404432307	0.0877279752442809	0.236630414379086	0.145132025874784	0.205103668173497
RP4-620F22	0	0	0	0	0	0	0	0	0	0	0	0	0	0	0	0	0	0	0	0	0	0	0	0	0	0	0	0	0	0	0	0	0	0	0	0	0	0	0	0	0	0	0	0	0	0	0	0	0
NA	NA	NA	NA	NA	NA	NA	NA	NA	NA	NA	NA	NA	NA	NA	NA	NA	NA	NA	NA	NA	NA	NA	NA	NA	NA	NA	NA	NA	NA	NA	NA	NA	NA	NA	NA	NA	NA	NA	NA	NA	NA	NA	NA	NA	NA	NA	NA	NA	NA
RP11-413E1	0	0.231954374502614	0	0	0	0.213628730280989	0	0.174071404582025	0	0	0	0	0	0	0	0	0	0	0	0	0	0	0	0	0	0.137781908790848	0	0	0	0	0	0.109513626053293	0	0	0	0	0	0	0	0.178813846567267	0	0	0	0	0	0	0	0	0
RP5-943J3	0.771434187130681	1.02396391562824	1.26439872431671	1.07938879468605	1.33679881206403	1.2838052246862	1.82667668634108	1.05258753628321	0.454855230387117	0.601877483587328	0.939650823387499	1.58596526594901	1.269230069628	1.56502523160735	0.684673082360638	1.09573543810647	1.74552085380705	0.871975657868625	2.43074171190954	0.854451872296183	0.894214924963461	1.77550768011348	0.328597655816241	0.882451169855272	1.02608732781843	0.672448672669572	2.07630347717103	1.14063862843951	1.41150928250944	0.701753580966862	1.00465042461746	0.773140420279928	0.522838471850153	0.558576815909738	1.50467975727212	0.5160066413339	1.67052478079228	0.665248355600206	1.36250677038684	0.743302707020991	2.1191459488502	2.18296965224948	0.968711676556769	0.962048971597691	1.2214561831672	1.17193621668222	0.956147997387613	1.21938602825844	0.421457035310641
RP11-302M6	0	0	0.0303901752903918	0	0	0	0	0	0	0	0	0	0	0	0	0	0	0	0	0	0	0	0	0	0	0	0	0	0	0	0.0311518323367318	0	0	0	0	0	0	0	0	0	0	0	0	0	0	0	0	0	0
RP5-827O9	0	0	0	0	0	0	0	0	0	0	0	0	0	0	0	0	0	0	0	0	0	0	0	0	0	0	0	0	0	0	0	0	0	0	0	0	0	0	0	0	0	0	0	0	0	0	0	0	0
RP4-665J23	0.437970900191252	0.55601658187422	0.346475106664122	0.0520729823611255	0.551422735862572	0.522113679698539	0.068375949512981	0.241463580323649	0.486368706922464	0.400000479248538	0.439189822618167	1.89775175220543	0.492745929158031	0.432159909789505	0.365987283771926	0.891643744518454	0.248167993927577	0.339773768559032	0.691500116400802	0.162696770967473	0.436752131105734	0.784044303923945	0.352644142285585	0.349896349798508	0.531491992215406	1.80462282067543	0.95285576264538	0.25099009259966	0.345947618745526	0.299367840998914	0.708020191763165	0.478810257391157	0.345637850882689	0.333342787518255	0.240817671969302	0.106570795842987	0.891264346375854	0.514813098557243	0.936263547178201	0.282511654240244	0.173480853916291	0.416351775918388	0.387357741132718	0.340916148951702	0.910331452175994	0.477412477006285	0.468596988021393	0.159124520411964	0.632715376816505
RP4-621B10	0.339270766149333	0.342759371993117	0.450062457293825	0.352760543797763	0.0768041718122333	0.25435840471693	0.170460103996498	0.207789211408384	0.262102857029631	0.118518621501591	0.305686393366915	0.358944078749857	0.23938799140748	0.510251310196033	0.149020801458886	0.137536927219927	0.473350331632653	0.351185439778355	0.352036518037593	0.2761610063687	0.192631940677555	0.623065222124507	0.246827081739384	0.125225763277341	0.346440744903569	0.411606021923711	0.287782277179722	0.247080614017526	0.380329246437274	0.13456667136949	0.179491969667101	0.176215434832941	0.209784474517973	0.0598496961337264	0.349170508155447	0.124171678487772	0.545711419375422	0.17962252406661	0.118603978498284	0.350876777543224	0.470100885026248	0.619943565580504	0.278944628981823	0.269990294571953	0.0745425715151923	0.274478078454311	0.456643023543192	0.233606803695273	0.743949343626496
RP4-717I23	0.42014641079672	0.665604304226393	0.497647727337438	0.225947079462493	1.1731479267126	0.181551396249743	0.21403235567282	0.621760041927171	0.383884237958874	0.495097521561858	0.409582918085243	0.598926727989366	0	0.679116551439147	0.73641875026888	0	0.672844887496425	0.586941631985476	0.526571230268315	0.250832366560306	0.224212109884992	0.313934221250432	0.46015321372665	0.333611307804648	0.285212717897643	0.224539283302739	0.248133667211945	0.652311035146658	0.132456483291542	0.321148453755714	0.419944410263634	0.482940024344869	0.424532623832835	0.720838561853918	0.377723057387858	0.478151189123871	0.720668621306301	0.816238501736237	0.953459030358184	0.998444307400965	0.316837984935052	0.457724337221315	0.253382501049018	0.292706119589826	0	0.544073465656439	0.775844565429487	0.32440789847303	0.504445997590356
RP5-1033H22	0.282579125173479	0.0361184345029434	0.0992972355220798	0.17884107445334	0.0172958970848461	0.354297317611949	0.105778879997102	0.466850305547912	0.12152946006442	0.127060344868053	0.136691457941832	0.410718548503396	0.280935993141873	0.297218041019696	0.138563552872783	0.197973860979113	0.131516130860524	0.176665102457456	0.175729504931028	0.178096230680379	0.0815699349443133	0.262717993914559	0.0551839345435595	0.114373746065378	0.576810079208844	0.168390062182227	0.870109810319535	0.0467885865085707	0.190783707680677	0.119363640346583	0.294518395633167	0.221820952471814	0.112868079504973	0.153304996992234	0.361474958148474	0.0482174838278191	0.365364903383182	0.0619391156964348	0.216605249796494	0.343120883529071	0.208856002540964	0.483651339721018	0.231876002193884	0.159276757627899	0.14439520573203	0.187346640240562	0.297236871435065	0.186651728256734	0.269210019941401
RP11-488P3	0.317504634217144	0.122917498883884	0.312228413837345	0.118673722409903	0.208063900311879	0.112868981781946	0.617068523416986	0.396190972359839	0.376334069375412	0.251534635134014	0.422594220310243	0.222236963324293	0.0973831819898322	0.196504639681117	0.160767171126349	0.185990039673863	0.270285963083991	0.191783687761244	0.401376404407754	0.119586817314082	0.347191110934771	0.102667696347886	0.0747716871343351	0.666883044337602	0.314038595974906	0.15147865441796	0.434173575594287	0.387764931087357	0.35843063477384	0.720024190364168	0.52174446706557	0.33499296618072	0.302838209376889	0.0692391134111732	0.259122096278346	0.136659151802889	0.292403362865988	0.157585717382317	0.423284609685617	0.23806733071362	0.456895616562582	0.576188311689097	0.267704486735178	0.174934216634537	0.474878926384615	0.379776150605315	0.207078045212296	0.32770747473803	0.733987186585092
RP4-561L24	0.446083114912482	0.258641201287651	0.527555820688276	0.491207612687833	0.146339117359314	0.680917318367555	0.709404887994531	0.508696535187728	0.513866760209308	0.427371407286026	0.737788978559318	0.669872877464336	0.368185804993226	0.499993693614639	0.516243343522703	0.557737097889221	0.564898613231293	0.376157946553274	0.532902604203641	0.50381591279109	0.723915094408221	0.551159551758625	0.31553573474591	0.653175246141102	0.525351350279398	0.471735053359668	0.719433994810817	0.399587620030467	0.573091268069272	0.578307171513435	0.669105919066386	0.663026216790875	0.552440548992396	0.337545507268159	0.515626166854064	0.154212404084758	0.894703433116099	0.299308833537301	0.534164865435607	0.455597714163035	0.659683711620755	0.767825142897098	0.508522505039942	0.798294761245309	0.836890306624336	0.479782026117674	0.782817938991871	0.659118862576337	0.654566678073374
RP11-78O9	0	0	0	0	0	0	0	0	0	0	0	0	0	0	0	0	0	0	0	0	0	0	0	0	0	0	0	0	0	0.056446732341144	0	0	0	0	0	0	0	0	0	0	0	0	0	0	0	0	0	0	0
RP11-148B18	0.0757363093491278	0	0.0917639790019771	0	0	0	0	0	0	0	0	0	0.150667492642525	0	0.179811352191986	0.0946205868546942	0	0.111091798149643	0	0	0	0.255544714456642	0	0.186834149583711	0.23174363500487	0.0937269061026912	0	0	0	0	0	0	0	0	0.0835826009899882	0.108776614868524	0	0	0	0	0.0912069192526158	0	0	0.0837521083106246	0	0	0.112507226812805	0	0.289777937871701
RP11-86H7	0	0	0	0	0	0.0149824272669366	0	0.0240011566417616	0	0.00916675843575765	0	0	0	0	0	0	0	0	0	0	0	0.0135861789513161	0	0	0	0	0	0	0	0	0.00945528962926691	0	0	0	0	0	0	0	0.0104793809828925	0.0246905171982137	0.00916482087497892	0	0	0	0.0226034411399224	0	0	0	0.0155850856122152
RP4-639F20	1.91315054007928	1.67929619610623	2.24550412863424	1.80387625002331	2.08301925715869	2.34364190539106	1.80615915064074	2.37144093006768	2.72616332556069	2.45552535811387	2.21168586277327	2.81052692758575	2.47665375680438	2.0398845848987	1.78532240105934	2.8087081450734	2.06191510574818	2.39942723512568	2.9791848788962	2.74589588871004	2.4389248060623	3.16623808688337	2.20985235878248	2.35005511316883	2.07461555559431	2.29545004790457	2.52699397129773	2.23979172921559	2.7750816127383	2.42540685442424	2.56288574045601	2.35204427832	2.37836428829853	2.10474645785499	2.09969819944068	2.20965122318194	2.63082690013732	2.53774455981819	2.29567517451176	2.11527360462346	2.59567059575967	2.25153757346266	2.39626342098839	2.7327096831088	2.21462781897063	2.60576153848931	2.19156199296052	2.6757798296478	2.7952643521832
RP11-313A24	0.014963205136737	0.0322402908758199	0.0361953901641343	0.0187362182985668	0	0.0295281655273057	0.0351453779382485	0.0701754127893597	0	0.0359789832429508	0	0	0.0601675506905509	0.0525254946730573	0.0365738964880596	0.0187931197197341	0	0.0655028752646311	0.057629703982314	0	0.0369274638510798	0.0267888924755166	0	0.0191641108953347	0	0.0551277846535817	0.0207248652622803	0	0.0212343307330441	0.0365104953668637	0	0	0.0189035413263369	0	0.0165496573454035	0.0641167075755898	0.0604889637256218	0	0.0410767259580148	0.0485042703212635	0.0359714485742857	0.0274245130415243	0.0211994182242036	0.0810769757080245	0.0223885651291185	0.0500733755965765	0	0.0369190425946902	0
RP11-57H12	0.0768845649998501	0.17445527560746	0.215590585216168	0.141361037795362	0.260104270584101	0.315306356220227	0.484610098490229	0.195835848041016	0.372718107573125	0.248321948183858	0.221712239579715	0.305765468586436	0.140753034572451	0.43166809202977	0.153591674991479	0.463224181163354	0.0958885310747647	0.242335266400636	0.177294366932959	0.132358103538403	0.176897764083945	0.528879036835708	0.0782829836737674	0.310196935099111	0.296993401102722	1.11406225098912	0.180074093111228	0.246609152182649	0.184260239682545	0.400093495350068	0.387064904555026	0.204139520918289	0.157576304641856	0.0465540529803915	0.324689587782738	0.293185253275145	0.602475438250396	0.0955023622932586	0.81925845609743	0.219783911171902	0.207451073840289	0.612572806780262	0.216504481130368	0.222716033863012	0.394805047719504	0.127915758211699	0.141380720640461	0.3213506133532	0.379865533963936
RP4-586O15	0	0	0	0	0	0	0	0	0	0	0	0	0	0	0	0	0	0	0	0	0	0.0755643769373941	0	0	0	0	0	0	0	0	0	0	0	0	0	0	0	0	0	0	0	0	0	0	0	0	0	0	0
RP11-14O19	0	0	0	0	0	0	0	0	0	0	0	0	0	0	0	0	0	0	0.0242324524611909	0	0	0.0977550893790662	0	0	0	0	0	0	0	0	0	0	0	0	0	0	0	0	0	0	0	0	0	0	0	0	0	0	0.0381915217843675
NA	NA	NA	NA	NA	NA	NA	NA	NA	NA	NA	NA	NA	NA	NA	NA	NA	NA	NA	NA	NA	NA	NA	NA	NA	NA	NA	NA	NA	NA	NA	NA	NA	NA	NA	NA	NA	NA	NA	NA	NA	NA	NA	NA	NA	NA	NA	NA	NA	NA
RP11-286B14	0	0	0	0	0	0	0	0	0	0	0	0	0	0	0	0	0	0	0	0	0	0	0	0	0	0	0	0	0	0	0	0	0	0	0	0	0	0	0	0	0	0	0	0.0623305815659409	0	0	0	0	0
RP11-147C23	0	0	0	0	0	0	0	0	0	0	0	0	0	0	0	0	0	0	0	0	0	0	0	0	0	0	0	0	0	0	0	0	0	0	0	0	0	0	0	0	0	0	0	0	0	0	0	0	0
RP5-898J17	0	0	0	0	0	0	0	0	0	0	0	0	0	0	0	0	0	0	0	0	0	0	0.00915828414573303	0	0	0	0	0	0	0	0	0	0	0	0	0	0	0	0	0	0	0	0	0	0	0	0	0	0
NA	NA	NA	NA	NA	NA	NA	NA	NA	NA	NA	NA	NA	NA	NA	NA	NA	NA	NA	NA	NA	NA	NA	NA	NA	NA	NA	NA	NA	NA	NA	NA	NA	NA	NA	NA	NA	NA	NA	NA	NA	NA	NA	NA	NA	NA	NA	NA	NA	NA
NA	NA	NA	NA	NA	NA	NA	NA	NA	NA	NA	NA	NA	NA	NA	NA	NA	NA	NA	NA	NA	NA	NA	NA	NA	NA	NA	NA	NA	NA	NA	NA	NA	NA	NA	NA	NA	NA	NA	NA	NA	NA	NA	NA	NA	NA	NA	NA	NA	NA
RP11-272L13	0	0	0	0	0	0	0	0.0208487681794971	0	0.0158711257769587	0	0.0199201692178814	0.0528475118522096	0	0	0	0	0	0	0	0	0	0.0289947711402778	0	0	0	0	0	0	0	0.0163694884265478	0.0128573138783344	0.0165747752451407	0.0312393588047033	0.0430976771226561	0	0.0356368666756075	0	0	0	0	0.0240547516312295	0	0	0	0	0.0391229093355826	0.0162887736059516	0
MIR137HG	0.00346927958318402	0	0	0	0.00714611119753834	0	0.0324946277342874	0	0.00521091803357966	0	0	0	0.00707680369359317	0.0061634632761213	0	0	0	0	0	0.00486945457477561	0	0	0	0	0	0	0	0	0	0	0	0.00679240719303309	0.0174703718709155	0.0165530601537914	0	0	0	0	0	0.00568457472485312	0.00419956196385122	0	0.00492334480675825	0.00384672984465336	0	0.0348746458468469	0.00521731542949841	0	0
RP11-490G2	0	0	0	0	0	0	0	0	0	0	0	0	0	0	0	0	0	0	0	0.0127334073160191	0	0	0	0	0	0	0	0	0	0	0	0	0	0	0	0	0	0	0	0	0	0	0	0	0	0	0	0	0
RP5-1070A16	0	0	0	0	0	0	0	0	0	0	0.00894986723195566	0	0	0	0	0	0	0	0	0	0	0	0	0	0	0	0	0	0	0	0	0	0	0	0	0	0	0	0	0	0	0	0	0	0	0	0	0	0
RP11-296E3	0.0243250429760859	0.151304074758946	0.367430354421	0	0.144318612999932	0	0.138222730112041	0.112758463194856	0.036405430755941	0.0582268516087445	0.168444321164549	0	0	0.240523392272847	0.0591821595628661	0.174158997546332	0.227477232685853	0.203532303441476	0.314659383725999	0.0673026960486264	0.0597498027919558	0.205189147841764	0.0795503152969188	0	0.114312575862814	0	0.066532449663661	0.193799090033448	0.164675143117974	0.170443477222232	0.0600278655717511	0.11546486305829	0.0307045777594185	0.0576233597908356	0.154326124756663	0.0352100856472561	0.158845357854372	0.131809677696714	0	0.223172103765515	0.0864642922783505	0.0875977703028344	0.0344167162524688	0.202699546041656	0.173175145463701	0.157305802178705	0.140578866374543	0.117097155125265	0.275644821430539
RP5-896L10	0	0	0.0157050764508442	0	0	0	0	0	0	0	0	0	0	0	0	0	0	0	0	0.00907105983961603	0	0	0.00718322908256122	0	0	0	0	0.0271380706128741	0	0	0	0	0	0	0	0	0	0	0	0	0	0	0	0	0	0	0	0	0
RP11-413P11	0	0	0	0	0	0	0	0	0	0	0	0	0	0	0	0	0	0	0	0	0	0	0	0	0	0	0.0508541433243471	0	0	0	0	0.0360975224556148	0.0464272638595832	0	0	0	0	0	0	0	0	0	0.052006272466327	0	0.0548909332277781	0	0	0	0
RP5-884G6	0.957569523346031	1.19262601558697	1.11707570738007	1.37667796174929	1.34887128944176	1.62107141101199	1.75387733890022	1.57234931031517	1.77066747400466	1.45018115304974	1.04182876659856	1.59365646375647	1.12153720410339	1.7998047745956	1.67403208982285	1.66539433200797	1.4946161534969	1.2624454342945	1.34807565366707	1.41459221310685	1.75959704763497	1.42947455132743	1.18872908650439	1.12822536623692	1.47331179347581	2.16921662719663	1.56612187706618	1.53254498291723	1.39916268909436	1.62292543944391	1.64885222471029	1.25391908391272	0.946285965256603	1.03223287610264	1.8885952884852	1.45888623940625	1.78075076020512	1.24738224318948	2.02458584972106	1.29803360345452	1.52602608489991	2.06318971565862	1.77711015919841	1.0722433474264	1.15702153095196	0.869751394563404	1.37923614690439	1.44000147032087	1.00575689616835
RP4-714D9	0	0	0	0	0	0	0	0.0668418968717256	0.0631190293202779	0	0	0	0	0	0	0	0	0	0	0	0	0	0	0.0540376947366184	0	0	0	0	0	0	0	0	0	0	0	0	0	0	0	0	0	0	0	0.046838008382714	0	0	0	0	0
RP11-305E17	0.133346634852631	0	0.160904273294615	0	0	0.132288906536191	0	0.107232747653466	0.101338007480109	0	0.160337726346396	0.102590502076704	0.260358320981279	0	0.562619840213919	0	0.0851366175632988	0.193847631907663	0.17143431916552	0	0.239528885670524	0.231529856953017	0	0	0.209805952668893	0	0.343443276913488	0	0	0.162245982738143	0.0847288328856774	0.130805287874857	0.166718875777262	0	0.0753004831071159	0	0	0.240748520594752	0.0936462315365193	0	0.303923416513412	0.236644542350438	0	0	0	0	0.285191815099444	0.311216877693464	0
RP5-837M10	0	0	0.0835544122030556	0	0	0	0	0	0	0	0	0	0	0	0	0	0	0	0.045278178581949	0	0	0	0	0	0	0	0	0	0.0970667174402475	0	0	0	0	0	0	0.0503990103003958	0	0	0	0	0	0	0	0.0762405079306293	0	0	0	0	0
RP11-84O12	0.0818483449102695	0.0885014791095224	0	0	0	0	0	0	0.0313000567962254	0	0	0	0	0.10815807535783	0	0.0262376086937866	0	0	0.131031430837308	0.0292662425605716	0	0	0.0232091208631123	0	0.0986479980616501	0.0259839524810531	0	0	0	0	0	0	0	0	0	0	0	0	0.0288708260960256	0.0674463733722561	0	0	0	0.0231604037608595	0	0	0	0.0764541195989029	0
RP4-549L20	0	0	0	0	0	0	0	0	0	0	0	0	0	0	0	0	0	0	0	0	0	0	0	0	0	0	0	0	0	0	0	0	0	0	0	0	0	0	0	0	0	0	0	0	0	0	0	0	0
RP11-421L21	0.226867581243129	0	0.115027642096155	0.0603269474682417	0.0498005041945712	0.419814078108005	0.240322921617511	0.376869559423871	0.173725422039664	0.342672419403436	0.0868045105318157	0.302512956051605	0.35416152075017	0.164950626477272	0.116198060364476	0.174403473827002	0.118386565404043	0.295852452327566	0.208297995547803	0.2525469783021	0.145181820896074	0.126760340062068	0.226902216972706	0.205258749186125	0.186039945398479	0.172800092732564	0.24983138284895	0	0.284477328019311	0.143601597337631	0.226751244600811	0.360335057082784	0.147586374395854	0.31598758209016	0.380197259971459	0.136153840855009	0.159069502828296	0.173442662067373	0.190960289193539	0.290890944671039	0.318956099409516	0.248629561586253	0.195438242520213	0.226457887612395	0.298551864701417	0.119728938388598	0.442279522813586	0.0598234888604249	0.144600354412371
RP4-575N6	0.254613263006029	0.115934514131593	0.160389803523322	0.195601266168578	0.110519963125688	0.507018148922188	0.29663040845868	0.281334446401293	0.266710807897522	0.247324231766525	0.189770061334878	0.371617657964911	0.21124449732853	0.663107546952963	0.251125237547337	0.473409951044911	0.368262748245426	0.363618133640351	0.104941492250225	0.314919785718081	0.132245629245884	0.1875054755664	0.201819820853604	0.103356290495824	0.129088147567928	0.282542574243386	0.146849724295796	0.284040715321122	0.631349556524865	0.307138815324714	0.194946486675097	0.338949627501149	0.257423561528816	0.353367970918267	0.304461418991014	0.387904565305644	0.179029578025034	0.148732688316158	0.311053719531635	0.529183156471355	0.553271734262391	0.512330569428929	0.253186221690003	0.174312035014275	0.195060363025232	0.697026350445941	0.462134712701609	0.365052543820492	0.309159540356109
NA	NA	NA	NA	NA	NA	NA	NA	NA	NA	NA	NA	NA	NA	NA	NA	NA	NA	NA	NA	NA	NA	NA	NA	NA	NA	NA	NA	NA	NA	NA	NA	NA	NA	NA	NA	NA	NA	NA	NA	NA	NA	NA	NA	NA	NA	NA	NA	NA	NA
RP11-411H5	0	0	0	0	0	0	0	0	0	0	0	0	0	0	0	0	0	0	0	0	0	0	0	0	0	0	0	0	0	0	0	0	0	0	0	0	0	0	0	0	0	0	0	0	0	0	0	0	0
RP11-202K23	0	0	0	0	0	0	0	0	0	0	0	0	0	0	0	0	0	0	0	0	0	0	0	0	0	0	0	0	0	0	0	0	0	0	0	0	0	0	0	0	0	0	0	0	0	0	0	0	0
RP5-936J12	0	0	0	0	0	0	0	0	0.0263694943703082	0	0	0	0	0.0311482871708878	0	0	0	0	0	0	0	0	0	0	0	0	0	0	0	0	0	0	0	0	0	0	0.0240396816729363	0	0	0	0	0	0	0	0	0	0	0	0
RP11-153F1	0	0	0	0	0	0	0	0	0.112035328021033	0	0	0.113414915021132	0.101863276622151	0.0890865275723894	0	0.0635692675654403	0.0941789550494622	0.0378715212716224	0	0.070802736795059	0	0.0900308877394509	0	0.0648045730875971	0	0.575984726357356	0.0354211297829195	0	0.07168432705825	0	0.0937292499867774	0.0978960966255068	0	0.0606305423805818	0	0	0.198010383328842	0.047661908431161	0.0353525767875564	0.0417599783721827	0.0309511195531172	0.0467951379108325	0.172674895284047	0.0834970153384174	0.147263915344289	0	0.0383664962270925	0.0932791809306547	0
RP11-251P6	0	0	0	0.0137274872015311	0	0.0108686441361558	0.0698394913977645	0	0	0.00664612655512866	0	0.00834849410265789	0	0.0194310325281596	0	0.0341798129359332	0	0	0	0	0	0	0	0.00703785689746961	0.0437862244349601	0.0136355637846475	0.00761363747070221	0	0	0.0134592576830024	0.00685550720923194	0.00538080588617114	0	0	0	0	0.00751076259470317	0	0.022677255104794	0	0	0	0.015535742936766	0	0.0645450605438283	0	0	0	0
RP11-24P14	0	0	0	0	0	0	0	0	0	0	0	0	0	0	0	0	0	0	0	0	0	0	0.0175084286482168	0	0	0	0	0	0	0	0	0	0	0	0	0	0	0	0	0	0	0	0	0	0	0	0	0	0
RP5-947P14	0	0	0.0342803051815524	0	0.0575576285858596	0	0	0	0	0	0	0	0	0	0	0	0	0	0	0	0	0	0	0	0	0	0	0	0	0	0	0.0276375247931368	0	0	0	0	0	0	0	0	0	0	0	0	0	0	0	0	0
RP11-233E12	0.0209946844156941	0.0451278810257989	0	0	0	0	0.0124516755153926	0	0.0158051757752882	0	0	0.0160064313583876	0	0	0	0	0	0	0	0	0	0	0	0	0	0.0260995729245616	0	0.0148247214255298	0	0	0.013150179536867	0.0103262566050982	0	0	0	0	0	0	0.0145724434653959	0	0	0	0	0	0	0.017799917787692	0	0	0
RP11-356N1	0.554147608350471	1.03962912885172	0.712875379473085	0.729105764080535	0.15821015913134	1.29217485013381	0.0928310901202612	0.237701636984472	0.1539497232062	0.155008753433148	0.322076116755186	0.040560469201195	0.15675257530654	1.04678706917078	1.19640009688756	0.646522009462403	0.219867195861837	0.0395862485897799	1.30128747518207	0.424345779095737	0	0.182307646647728	0.0873955132472235	0.100410111346179	0.277342749282836	0.0332687827792476	0.0370263272789639	0.109951919465029	0.18040662338095	0	0.159642536926911	0.350926231129423	0.221420125935293	0.344089775581398	1.25633171591153	0.49391066600027	0	0.0979620056174178	0.0369547072440799	0.516051922105756	0.15497758916538	1.27125813172362	0.0378692790447649	0.0587258877470806	0.153675748402146	0.251407091094149	0.0791219608582229	0.0974194191706748	0.0547173764666968
RP11-483I13	0.197940515745883	0.363890763489257	0.273870588333007	0.213873931701526	0.289743423195777	0.390803098981631	0.380135787000903	0.339830968968349	0.131951859079359	0.107254074633979	0.244238337598529	0.343259577286833	0.124469104968189	0.294712236461115	0.100886688355637	0.199068630103196	0.251916361285936	0.196102527596654	0.252925473521557	0.0773385952499922	0.126215641786778	0.318164142723451	0.0464007190284469	0.121709582686574	0.151775743279575	0.189551287971383	0.218192259622448	0.151244699990434	0.223198061843605	0.140690197288523	0.197838015746814	0.113263875957871	0.103552742670323	0.129588541024435	0.424122764545265	0.183107535200637	0.343053660891496	0.114685799305826	0.436235979883217	0.143390859612461	0.321102841979928	0.415610860620556	0.134143004555908	0.113087594241925	0.112217727769222	0.320873568631676	0.226085325959432	0.173726444208013	0.277903521384762
RP11-131J3	0	0	0	0	0	0	0	0	0	0.00802455458536099	0	0.0100787672041734	0	0	0	0.00833219955408226	0	0.00983418408606261	0	0	0	0	0	0	0	0	0	0	0	0	0	0	0	0	0	0	0	0	0	0	0	0	0	0	0	0	0	0	0
RP11-293A10	0	0	0	0	0	0	0	0	0	0	0	0	0	0.0740125957821642	0	0	0	0	0	0	0	0	0	0	0	0	0	0	0	0	0	0	0.0530404202469499	0	0	0	0	0	0	0	0	0	0	0	0	0	0	0	0
RP11-475E11	0	0	0	0	0	0	0	0.0348855224095489	0	0	0.026649203436842	0	0	0	0	0	0	0	0	0	0.0272905933731644	0	0	0	0	0	0.0602262712092351	0	0.0311727975758192	0	0	0	0	0	0	0	0	0	0	0	0	0	0	0	0	0.037049693252011	0	0	0
RP5-1065J22	0.0571056750577101	0	0	0	0	0	0	0	0	0	0	0	0	0	0	0	0	0.0840142446177781	0	0	0	0	0	0.0728434178451835	0	0	0	0	0	0	0	0	0.0718709037994615	0.133251689128092	0	0	0	0	0	0	0	0	0	0	0	0	0	0	0
SCARNA2	0	0	0	0	0.206335592149307	0.0373046482521063	0	0.030124628178204	0	0	0.0230598447371269	0	0.0748309942064638	0	0	0	0	0	0.0247238974907137	0	0	0	0.0211388625089339	0	0	0.0465445984312869	0	0.0524509148271397	0	0.0233453704442162	0	0	0	0	0.0210514738053721	0.079585212892811	0	0.0353224891384309	0	0	0	0	0	0.0210947815479106	0	0.031976196090678	0	0	0
RP5-1160K1	0	0	0	0	0	0	0	0	0	0	0	0	0	0	0	0	0	0	0	0	0	0	0	0	0	0	0	0	0	0	0	0	0	0	0	0	0	0	0	0	0	0	0	0	0	0	0	0	0
AC000032	0	0	0	0.0414929068185545	0	0.18709973574439	0.0391704757220892	0.103228121395838	0	0.0400982315439478	0.0401910685210435	0	0	0	0	0	0	0	0.165165798076941	0.0913416525894458	0	0.0591278606341096	0.0368366977995662	0	0	0.0412176926569446	0.0458588527913024	0	0.0924708915735432	0.0406897430446532	0	0	0	0	0	0.0944078271802633	0.213253926991848	0.232142587964704	0	0.0540309089160703	0.0400898461527169	0	0	0.207697703754138	0	0.0557753691194479	0	0	0
RP4-735C1	0.190826695357552	0.0435599039592288	0.0246471524723882	0.122545881661959	0	0.116559290102434	0.0239293748437233	0	0.0303417261022314	0.0722837630964957	0.024556233934067	0.792346277887076	0.0410791476023781	0	0.0971434194910085	0	0.0253902611060491	0	0.0776268907189306	0.0283695717978709	0	0.0362184200936338	0	0.101050204073701	0.884260750606343	0.578333775798687	0.0825378016324746	0	0	0.0248625874123231	0.168220738758908	0.0587729996117444	0	0	0	0	0.301383507774116	0	0.393313337995043	0	0.0955757275852338	0	0.111453682493663	0	0.277557804182961	0.100115181864621	0	0.0251419300844923	0.0414996339027202
RP11-195M16	0.0361759876739025	0	0	0	0	0	0	0	0	0	0	0	0	0	0	0	0	0	0	0	0	0	0	0	0	0	0	0	0	0	0	0	0	0	0	0	0	0	0	0	0	0	0	0	0	0	0	0	0
RP4-773N10	1.51015734331898	1.09742132883918	1.91607207706289	1.47364355271327	1.34641367079685	1.46913577049207	1.28261034733863	2.32802795336503	1.8161498097192	1.81859965787509	1.72234712628655	1.98476642874513	1.5047625432258	1.35700600555177	1.04352396615392	1.2532992944354	2.62100160966475	1.75134709255365	2.15161432764595	1.89431987858088	2.09840006548776	2.41055910251303	1.67204207925172	1.89469450262395	1.82417967269587	1.44791708572373	2.09632427848867	1.55593178918222	2.03800398731565	1.76495177099953	1.80827542389844	1.79396118190048	1.53750352883884	0.933068486838173	1.1274468562367	1.49938152750508	1.87492036484087	1.35639549434989	1.56723460695384	1.9124100980045	2.00215079056882	2.14483472836674	1.98382122649293	2.02881127443286	1.78216651678676	1.57905283612529	2.00647180540135	2.06367843880704	1.98093573624225
RP5-1028L10	0.622777246559964	0.0686798165642468	0.039007224245494	0.11717039986969	0	0.123303149349642	0.399687043509719	0	0	0	0.076708552235307	0.0485688154125299	0	0	0.221791709020101	0.451798813689981	0	0	0	0	0	0	0.0356190645989248	0	0.240985527687348	0	0.209245676708721	0	0.0894703621915221	0	0.0399818714661318	0.0622454956794204	0	0	0.0354714770164389	0.0463960545021134	0.167583064172174	0	0.0442619837624713	0	0	0	0.089326669997383	0	0.0478763722808607	0.105942164968603	0.0480229040487976	0	0.0654581194299439
NA	NA	NA	NA	NA	NA	NA	NA	NA	NA	NA	NA	NA	NA	NA	NA	NA	NA	NA	NA	NA	NA	NA	NA	NA	NA	NA	NA	NA	NA	NA	NA	NA	NA	NA	NA	NA	NA	NA	NA	NA	NA	NA	NA	NA	NA	NA	NA	NA	NA
RP5-1074L1	0.89995789346032	1.67750015789097	1.61194123497453	1.22474602517658	1.18487019179363	2.15419235696639	1.5081771586997	2.44038214468865	1.14480646555009	1.2145626875171	1.05690139302315	0.871833831442289	1.74068898143541	1.80543158142778	0.998008734006407	0.386894132652733	2.36676333302518	1.99388335526751	1.93988000887087	1.62177482235431	1.74973770081161	1.64441501669379	0.874351210024184	1.75742452905516	0.871502990874159	0.505296210602192	1.13142339897825	1.95240335091653	1.63944255403068	1.84487508147638	1.33496551691618	1.72875163843876	1.59875400325289	1.46881436701139	1.92249120435496	1.14514771349032	1.16027099881796	1.66585754487764	1.25600530548953	2.0157793772384	1.82725521944375	2.3680411551348	0.980707344054619	1.53971792228748	0.385965375086699	1.09819673938085	2.38325943489735	1.2959202436495	1.12640000134184
NA	NA	NA	NA	NA	NA	NA	NA	NA	NA	NA	NA	NA	NA	NA	NA	NA	NA	NA	NA	NA	NA	NA	NA	NA	NA	NA	NA	NA	NA	NA	NA	NA	NA	NA	NA	NA	NA	NA	NA	NA	NA	NA	NA	NA	NA	NA	NA	NA	NA
RP11-470L19	0	0	0	0	0	0	0	0	0	0	0	0	0	0	0	0	0	0	0	0	0	0	0	0	0	0	0	0	0	0	0	0	0	0	0	0	0	0	0	0	0	0	0	0	0	0	0	0	0
RP11-284N8	1.12763257122708	0.279125020187589	0.105667427544565	0.901802893371761	0.0667996847410056	1.02515930869774	0.717591759754274	1.49325020893332	0.205312403060093	0.495145677393626	1.36175304613486	0.645807145868157	2.65298528896073	0.985969453566779	1.03056231150595	1.10552571010376	0.146853383111061	0.716762284874287	0.377850492968716	2.28589578181406	0.272808303668627	0.854742606062605	0.915661254535405	0.12779912860849	0.890872064173752	1.02449741165946	0.568416449627121	0.261722913668944	0.177236560410057	0.312770417351062	0.745581418777495	0.391833126157234	0.62278258122256	2.58005060381031	0.766456579807291	0.11247413316275	0.37473042107891	1.88370868358647	1.08921244066789	2.29192782123623	0.285223422370706	0.508899056063979	0.495839578024017	0.360568971494226	0.421982392261559	0.180705154468358	0.588639188914497	0.739168894345945	0.505872019510239
RP11-96K19	0.19065346527681	0.0980864097912057	0.179632911614305	0.232345173476834	0.0169425214959123	0.100233855606343	0.296370550504772	0.177382816335415	0.0765839832192966	0.0620263433443795	0.12790187657647	0.0972694344586873	0.0605908799325806	0.0947770000647236	0.0335234443003126	0.0577177729065911	0.109829663602421	0.106421469703825	0.0563107542368939	0.0568824760960692	0.137114667335888	0.0864828597059052	0.0745629585185004	0.0956754714224372	0.11546896548611	0.115322570464786	0.0635634978140502	0.0608047582878925	0.0910784098789476	0.0531780488400737	0.0770501459368183	0.0711045775605054	0.0580523515027221	0.0454820537376471	0.114231623959716	0.0355761854577106	0.0948540262080559	0.0557312553779577	0.120705976104955	0.0876179116926231	0.127589281557626	0.207432415204163	0.0761693083970065	0.0801993819061676	0.111287591224141	0.0594090463641084	0.0528996772864004	0.0799211872512615	0.0612068912542563
RP5-1180E21	0	0	0	0	0	0	0	0	0	0	0	0	0	0	0	0	0	0	0	0	0	0	0	0	0	0	0	0	0	0	0	0	0	0	0	0	0	0	0	0	0	0	0	0	0	0	0	0	0
RP5-1125M8	0	0	0	0	0	0	0	0	0	0	0	0	0	0	0	0	0	0	0	0	0	0	0	0	0	0	0	0	0	0	0	0	0	0	0	0	0	0	0	0	0	0.119764073624972	0	0	0	0	0	0	0
RP11-552M11	0.183403372052121	0.0349012951997115	0.278990968360234	0.286333034547019	0.0495585126904755	0.265018360100245	0.310900109291728	0.216640919722195	0.205144557682029	0.158709174679208	0.2780469229179	0.480775524085432	0.201595801549489	0.111502298586089	0.354114158886077	0.127428776367885	0.383975234858794	0.284628645634029	0.364049824953548	0.53815230153927	0.0884238793479339	0.722335010383088	0.0963244032318548	0.283731026010099	0.219521869223503	0.284584655610201	0.140000722161487	0.424670758417845	0.273645330800037	0.151968987746157	0.268599614164944	0.377322192771731	0.192711407765429	0.20025213943081	0.285427544870551	0.177993745299354	0.254978034776571	0.186130106432501	0.331334676298388	0.222456468135652	0.301618677296013	0.222005789451237	0.174170408248167	0.433776610750524	0.287235515465095	0.169118084779457	0.422208559111806	0.241911849364583	0.394744377784585
NA	NA	NA	NA	NA	NA	NA	NA	NA	NA	NA	NA	NA	NA	NA	NA	NA	NA	NA	NA	NA	NA	NA	NA	NA	NA	NA	NA	NA	NA	NA	NA	NA	NA	NA	NA	NA	NA	NA	NA	NA	NA	NA	NA	NA	NA	NA	NA	NA	NA
NA	NA	NA	NA	NA	NA	NA	NA	NA	NA	NA	NA	NA	NA	NA	NA	NA	NA	NA	NA	NA	NA	NA	NA	NA	NA	NA	NA	NA	NA	NA	NA	NA	NA	NA	NA	NA	NA	NA	NA	NA	NA	NA	NA	NA	NA	NA	NA	NA	NA
NA	NA	NA	NA	NA	NA	NA	NA	NA	NA	NA	NA	NA	NA	NA	NA	NA	NA	NA	NA	NA	NA	NA	NA	NA	NA	NA	NA	NA	NA	NA	NA	NA	NA	NA	NA	NA	NA	NA	NA	NA	NA	NA	NA	NA	NA	NA	NA	NA	NA
NA	NA	NA	NA	NA	NA	NA	NA	NA	NA	NA	NA	NA	NA	NA	NA	NA	NA	NA	NA	NA	NA	NA	NA	NA	NA	NA	NA	NA	NA	NA	NA	NA	NA	NA	NA	NA	NA	NA	NA	NA	NA	NA	NA	NA	NA	NA	NA	NA	NA
RP11-88H9	0.0452036267217304	0	0	0.13719782211975	0	0	0.0585339237446802	0.00729937983557838	0.0137370288628404	0.0110795702089582	0.0166263277738316	0.027691277430612	0.0908631909670606	0	0.0335326746209423	0.0172215910218225	0	0.0135749065568777	0.0119173383964658	0.0506856978464859	0	0.00823132419964709	0.00509397796378828	0.00587770083567228	0.022098247442509	0.0113920939431657	0.0252686527697476	0.00645653179646774	0	0	0.0171083371488088	0.0311636815802461	0.0287569034528168	0.010962871597097	0	0.0132825533415411	0.0675450882819416	0.0256066408630058	0.00634634522573668	0.0662252559130094	0.0165841125005145	0.00842791650454585	0.0258463196225232	0.0151962376506786	0.0474303190847011	0.0534417893922865	0	0.00569701668172726	0.0188284865278879
RP5-965F6	0	0	0	0.0736587556703685	0.0608547481753281	0	0.0352088513979026	0.137334184003866	0.129857878688603	0.295941857586067	0.036127510912658	0.398320781565851	0.0602752800668936	0.0526197892558743	0.207058993308051	0.109445462502366	0	0.0868463461488231	0	0.23389696051774	0	0	0.0331084071940283	0.0381456863667053	0.0479118188703762	0	0.0813151453328094	0	0.0832717840112436	0	0.304366561365317	0.0578953418632603	0.110068669447907	0	0	0	0.599097807348609	0.108829086134122	0	0.269665158317071	0.171803148367539	0.0544349039454268	0.307169616803261	0.35386841648555	0.170368136747631	0.474258047013964	0.0879622074611467	0.176118231036944	0
RP4-671G15	0.320530175715006	1.05558335840583	1.20109984365132	0.34183684860331	0.370955997426882	0.612300107961955	0.275205794633722	0.422061385969804	0.310772641290031	0.621088385466367	0.47331382724443	0.250172953854811	0.521591686546667	0.76146635871456	0.385536008710948	0.0318875958379006	0.532288262301292	0.560757227310085	1.14017874222636	0.405353708474289	0.436734005367616	0.533309903554357	0.109686557849675	0.21356623188937	0.119260737710044	0.207787957181068	0.289201699725315	0.633141428628569	0.325080080902541	0.360604609679904	0.41469347229463	0.314789056601292	0.29255855286692	0.328292269614314	0.437207454841378	0.389394545856739	0.499359006252444	0.519295257290644	0.345689021399331	0.580519349926419	0.620981368349927	0.511212361515295	0.381591766251579	0.395399092767651	0.110996066820852	0.37961636096343	0.247545729070111	0.3138266912547	0.411475681379592
RP11-426L16	0.139856429337443	0.22093653578825	0.207942156434467	0.131883042247716	0	0.265317885218996	0.202244491339191	0.572090242318761	0	0.167718526916464	0.318623763419595	0.25542498070745	0.447671922074153	0.0638539552378778	0.0876971334649807	0.089512197564477	0.468231255603364	0.842921220738606	0.376781865806715	0.362775600113089	0.130837754662679	0.242445810723413	0.154615265393693	0.371581990760038	0.0581609568721177	0.561100811969128	0.318728455997759	0.050833026885435	0.100825114024278	0.426633999665748	0.326937240163031	0.583837603087741	0.568437833512184	0.383987065464743	0.420024897883186	0.332089836380039	0.231679504385225	0.131529098871198	0.145023244112663	1.06005488294534	0.167684952789641	0.554293820336782	0	0.260085161492874	0.106149886364341	0	0.940410709725815	0.0449337444788961	0.144089536756609
RP3-522D1	0.197228948391516	0.212595881592002	0	0	0	0	0	0	0.150669901620826	0.122615480539707	0	0	0.201131859805095	0.333998659160742	0	0	0	0	0	0	0	0	0	0	0	0	0	0.14172142338989	0	0	0	0.193549420252549	0.127847555923911	0.233320984444771	0	0	0	0	0.383348502566375	0	0	0.344440904273717	0	0	0.15040146463076	0.168724584401187	0	0.125722934823928	0
RP11-31F15	0.240285196482737	0.125191741871833	0.0948339327322386	0.232396579119375	0.0675276219888311	0.127190812044141	0.286673748098975	0.16154699364927	0.170833784746489	0.109409187384527	0.154215296295239	0.406394617826602	0.250735619053654	0.230850906898108	0.156314653996576	0.500722494913716	0.166735706303203	0.2211029765661	0.291639632034682	0.126121528446924	0.216336975748671	0.671838114344598	0.10763410936506	0.349551871257893	0.529251434333383	0.417535407028034	0.478598044145535	0.169179640408151	0.461209944723778	0.12616491856951	0.30803202712492	0.155561112729854	0.0663003981041763	0.123122598023445	0.341873172633145	0.112393891501681	0.611659296995454	0.199311086451853	0.409531708704555	0.214146732359906	0.20403164259892	0.424541003875231	0.268470800881615	0.174823865258257	0.298698087841922	0.150806209482607	0.171031918573125	0.112194813339564	0.488255614439463
RP5-1073O3	0	0	0	0	0	0.0299611084817405	0.035659667685896	0.0241223685630928	0.110370855564288	0	0	0.0900661247997522	0.148015669810533	0	0	0.0378906278730624	0.0190376522262459	0.0446391772219415	0	0.0832877364641125	0	0.0271820493900242	0.0335326406660326	0.0575692483023501	0.0244652715055204	0.0375257711656264	0.0210296732859662	0	0	0	0.0189443762968251	0.0441949580312256	0.019181740198293	0.266449225061098	0.0167934159488969	0	0.0207468202974862	0.110187297534604	0	0.120015809094834	0	0.0551272289604942	0	0.0168282678425479	0.0227176496826072	0	0.0227877882311004	0	0
RP4-590F24	0.0288858967542925	0	0	0	0	0	0	0	0	0	0	0	0	0	0	0	0	0	0	0	0	0	0	0	0.0464097103973151	0.035885815707128	0	0.0799750297702772	0	0.0354253254762482	0	0.0283156711557765	0	0	0	0.0417824846887694	0.18705307835031	0	0	0	0	0	0	0	0	0	0	0	0
RP4-543J13	0	0	0	0	0	0	0	0	0	0	0	0	0.098007059700014	0	0	0	0	0.0719181197858547	0	0.0680947312175757	0	0	0	0	0	0	0	0	0	0.0597776269617082	0	0	0	0	0	0	0	0	0	0	0	0	0	0	0	0	0	0	0
RP4-666F24	0	0	0	0	0.365114971922691	0.12738916144585	0	0	0	0	0	0	0	0	0	0	0	0.0490191338670974	0.348134496664379	0.177242912010274	0	0.115927513651203	0.0368366977995662	0	0	0	0.0458588527913024	0	0	0	0.041346521084267	0	0.041860531094145	0	0	0.0479760143946995	0.131694819678055	0	0.0457704173095709	0	0.0400898461527169	0	0.0468996411643432	0	0.0973691872142567	0.161246304563197	0	0	0
RP4-663N10	0.0807455699508488	0.0873117473190104	0.0250779814958127	0	0.0421974504772818	0	0	0.426547861813573	0.17603231639297	0.231783098859985	0.188724568306687	0	0.466863616764648	0.0364553636476617	0	0	0.59063049929646	0.227714380446061	0.0268026508061637	0.289598039031011	0.619945366192153	0.418264936187079	0.214034756115977	0.373322932639264	0.0331770429263818	0	0.137322553074219	0.191513322590466	0.268637944360782	0.663341258636525	0.171017737468738	0.172408156508092	0.0767192385822258	0	0.0452351513750988	0.17051393288862	0.0557560620705805	0.112323439744818	0	0.0336501044006266	0.27393135732291	0.212808984324275	0.218427532031536	0.0453281098666664	0	0	0.68378621516964	0.551032543076355	0.161939963713927
RP11-12L8	0	0	0	0	0	0	0	0	0	0	0	0	0	0	0	0	0	0	0	0	0	0	0	0	0	0	0	0	0	0	0	0.0774703549532523	0	0	0	0	0	0	0	0	0	0	0	0	0	0	0	0	0
RP11-159M11	0	0.0498152772485556	0	0	0.0474378239544687	0	0	0	0	0	0	0	0	0	0	0	0	0.0343148322119983	0	0	0	0	0	0	0	0	0	0	0	0	0.0289207271469643	0.0227367495735764	0.0292818271605961	0	0	0	0	0.0431994464842916	0	0	0	0	0	0	0	0	0	0	0
RP5-1185H19	0.0179243101869496	0	0.0218102208553549	0	0	0.0353364820568006	0	0.0284605029736442	0	0	0.0431369378691852	0.0271960622053401	0	0	0.127452585357458	0.0446667739172054	0.0224684608230731	0.0265398925033214	0	0	0	0.032064345785349	0	0	0.028864458610862	0	0	0	0	0	0.12923115907567	0.0175691564748412	0.022638312029152	0	0.0198225585374859	0	0.0244830364545372	0.0334346938620451	0	0.0292766503343163	0.0430284062975863	0	0	0.0778645613413328	0.026805500162643	0	0.053284313690762	0.0441590733979218	0
NA	NA	NA	NA	NA	NA	NA	NA	NA	NA	NA	NA	NA	NA	NA	NA	NA	NA	NA	NA	NA	NA	NA	NA	NA	NA	NA	NA	NA	NA	NA	NA	NA	NA	NA	NA	NA	NA	NA	NA	NA	NA	NA	NA	NA	NA	NA	NA	NA	NA
RP4-655J12	0.00965896015044631	0.0414141272108651	0.0691652730307554	0.0360000211833828	0.0966303905534545	0.0565428419339273	0.0339814267374321	0.0752269152739887	0	0.0575221426131577	0	0.0146769824448882	0.0581914656719796	0	0	0.0121369277757005	0.0478670644328541	0.0425445314839154	0.0373951219618641	0.14243433285603	0	0.0173176990508612	0.0424491727080312	0	0.0462486037677352	0.0239387450518529	0	0.0270590431079707	0.0137176109374187	0.0353018848167945	0.0358727741015541	0.0467259314191114	0.0717472475931315	0.0230405593832255	0.0318208325778061	0.0687423897399313	0.0132071177879149	0.018061756103127	0.0133615466689024	0.0923329957603265	0.0461900896790407	0	0.0272612166010285	0.0630835121133056	0	0.0484232737217128	0	0.023895918688314	0.0198618486030764
RP5-1086K13	0.0561811263645173	0.306505589152723	0.333498053298177	0.0615199213658844	0.4309005669741	0.198715632276012	0.0982108102850859	0.521124368435546	0.191237390120898	0.289742533735879	0.108801120136239	0.125211850808564	0.371838592709004	0.223679809842911	0.0855887997197564	0.137346957486597	0.161446038525763	0.682103539602305	0.361301994884799	0.645800429201646	0.0864022354236932	0.382269975263868	0.332576830045316	0.297716536441258	0.11134955895868	0.103235393593453	0.0867830619530718	0.340059707397834	0.217065347615389	0.227540963438705	0.184505449636052	0.407016714414621	0.480891629711028	0.427579709262357	0.164589308739295	0.176092112781707	0.148905632942751	0.406881766199207	0.105180132385387	0.658014785388635	0.28968687184899	0.219668673714812	0.10772141061117	0.32562527402973	0.113577194361353	0.171350696192603	0.360458431142933	0.159938309531532	0.140690104429535
C1orf137	0	0	0	0	0	0	0.232719903665504	0	0	0	0	0	0	0	0	0.0527342023592832	0	0.0620701566548091	0.107212249289071	0.0587597101447127	0	0	0	0	0	0	0	0	0.0594944229090128	0	0	0	0	0	0	0	0	0	0	0.0683849734031982	0	0.076546300679949	0	0.0917402211060022	0	0	0.0628745815522778	0	0
RP4-753F5	0.123670078057676	0.473023727460101	0.694186604055451	0.104084575122564	0.0861477081072142	0.235751406593338	0.190470041175932	0.251180510623068	0.291831739378348	0.194748882190561	0.283680406078562	0.125420594816805	0	0.398696256836161	0.371715126283604	0.153884825676538	0	0.389731266982865	0.390663731449575	0.116086698760232	0	0.568221941880436	0.179662397823502	0.106391329171012	0.132844652950129	0.152460267049722	0.22109720897087	0.275262736253204	0.117509602013319	0.329643078050878	0.15291891418263	0.303244787626049	0.154747818454032	0.362883655929275	0.672906255933279	0.230687221623309	0.407898862680458	0.223860850076511	0.456190390916258	0.371318829256186	0.555429825217918	0.631499826740442	0.117322678485348	0.220853376350874	0.29133597141739	0.13890022554271	0.53499655146074	0.199561921545075	0.387177106725566
RP11-27K13	0.182757902322199	0.156461759235113	0.0900268351260684	0.131861453425614	0.195755809745537	0.24651521735854	0.222389829740227	0.292288446062081	0.190549368501603	0.36911062846641	0.127846841258152	0.29095170972301	0.147871083060164	0.183632087836585	0.317103941376791	0.46884016026185	0.252988825615959	0.19942948192791	0.0752688965264884	0.280227495873148	0.409847349354153	0.0449774401488719	0.201736861792531	0.230473244235556	0.382649998805911	0.187688809632314	0.277241865207359	0.114695230126468	0.202029824750902	0.248116379206243	0.206705206622883	0.32562728751299	0.132993768892458	0.292958733150281	0.333329274372686	0.173733406135189	0.292879320094222	0.234124633432371	0.423944245637876	0.288604676379428	0.209655131818821	0.216768830331604	0.201717549072667	0.377988921075964	0.276675242006808	0.149780943888144	0.223890905372447	0.159356767383822	0.270219264051029
NA	NA	NA	NA	NA	NA	NA	NA	NA	NA	NA	NA	NA	NA	NA	NA	NA	NA	NA	NA	NA	NA	NA	NA	NA	NA	NA	NA	NA	NA	NA	NA	NA	NA	NA	NA	NA	NA	NA	NA	NA	NA	NA	NA	NA	NA	NA	NA	NA	NA
RP11-188D8	0.110348515862958	0.86269468663843	1.28010953737375	0.720548521578296	0.577080287013301	1.20206057258647	2.13234825350695	0.789430215614067	0.503990629666371	0.67957112133558	0.785501374799987	0.655103781776551	1.06753677239385	1.18406247936383	0.911426021392248	0.584806120402247	1.5709570481001	1.02356205955321	0.96943363588498	0.587181966819874	1.11191911886945	1.30140509378847	0.313737002234175	0.819386511530658	0.567397691749106	1.04555987479624	0.825557722255172	0.923061786105879	0.509882044298415	0.833214698736737	0.718517318717994	0.831101948382409	0.768849973620747	0.777672370215698	1.03954656781144	0.877619462435043	1.04335919493088	0.457001852721175	1.39176219961911	0.605386054252959	1.52446102964002	1.34275496939412	0.619265929691585	0.894876181285756	0.503192365277872	0.489450717600092	1.1544743620763	0.57924646412856	0.317363543746552
RP4-675C20	0.261978479374102	0	0.103869170006949	0.0808123626369756	0.0226098228458439	0.259988360888548	0.13702076475225	0.181744388514038	0.15717578484157	0.152247929902866	0.223226643894632	0.246738132172026	0.0875541613385304	0.166803789095002	0.178904593972025	0.0941294339198901	0.132449050275028	0.0797960604726114	0.137230579425727	0.0607650966569461	0.239923292520326	0.220592453921613	0.0950293519305684	0.148026695937371	0.275553894090234	0.0802835077325394	0.352021066899086	0.0905216037929651	0.245085745204641	0.104752453132063	0.106405885557222	0.144153600770066	0.0815186489473165	0	0.256925404329043	0.0628271276516654	0.157473649461042	0.0408585103252646	0.159225059161467	0.0533554146952553	0.152217291919183	0.154167841154836	0.105835470872143	0.106262483583898	0.171686898947246	0.0729803999950646	0.142373284591269	0.143686861950361	0.250538223587861
AL157902	0	0.0323864004257242	0.0182941382867396	0	0	0	0.017760236588601	0.02388115680761	0	0.0181840858252881	0.0362256164213211	0.0452818219122578	0.0305352592548205	0.0266221195777323	0	0.0188786865962802	0	0.0222671955259391	0.0388493194597343	0	0	0	0.0166946946646373	0.0192513556858511	0	0.0371522477507088	0.0208191642665363	0.0211376035703122	0.0423510632532835	0	0.0187546058777763	0	0.0377325066561468	0	0.0166250682792305	0	0.281047593958509	0.109117303842461	0.0813772269486662	0.0958538431465051	0	0	0	0.0166595728091328	0.0446355197505871	0.0253686474511089	0.0225598175311396	0	0.0308489693972284
RP4-712E4	0	0	0	0	0	0	0	0	0.0591973306614278	0	0.0480005002555738	0	0	0	0	0	0	0	0.0514619246438177	0.160158272050729	0	0	0	0	0	0.0492232250320842	0	0	0	0	0	0.0767342933023332	0	0	0	0	0	0	0	0	0	0	0	0.0439125264795907	0	0	0	0	0
RP11-418J17	0.867303977095327	0.771807274958177	0.60648155089043	0.875069868139925	0.526165049299328	0.645519202891934	0.988924776917905	1.24503024236798	0.898893530603639	0.743234769317585	0.915548044748919	1.21902248453418	0.787735089632172	0.636259925576512	0.855078366147152	0.843623043528251	1.30959919768776	1.09355965719766	1.22553699569798	1.07555456649586	0.645665204389534	1.51111464029199	0.727357290800195	1.0387986520886	0.928210407842414	0.887000734796839	0.830334357248867	0.776892334817788	0.899791742546751	1.11427995959078	0.996942656073967	0.88660891114781	1.00409085875447	0.591072900101478	0.660915827499829	0.871700672622296	1.48175065831875	0.813287218776353	1.07710891865551	0.996273256666656	0.953984458859029	1.3229865834875	0.788876107366096	1.21558681858024	0.87065485733935	0.68021402579051	1.24259036228464	1.03424501681063	1.17945126759121
RP5-834N19	0.223257092936462	0	0	0.0272625082882583	0.129799100981738	0.125033123863085	0	0.0345642218513978	0.0645163408375885	0	0.0523315990977626	0.273145291674799	0	0.375865421658984	0.10425617350659	0.252596361113268	0	0.0946252596683022	0	0.0896317218445279	0	0.149790072891999	0.024189812511194	0.0820833136277478	0.135377287065123	0.203622259055574	0.144803193589361	0	0	0	0.0271658550072054	0.0213543404146501	0.0544959071538145	0	0.0710934610319341	0.03154641277089	0.247890019488153	0	0.419208267610667	0.035553256284954	0	0	0.030834715397999	0.0478808531858704	0.185163098069496	0.0367087128322801	0.032658448786247	0	0
NA	NA	NA	NA	NA	NA	NA	NA	NA	NA	NA	NA	NA	NA	NA	NA	NA	NA	NA	NA	NA	NA	NA	NA	NA	NA	NA	NA	NA	NA	NA	NA	NA	NA	NA	NA	NA	NA	NA	NA	NA	NA	NA	NA	NA	NA	NA	NA	NA	NA
RP5-1042I8	0.514814674113199	0.662855334897168	1.53879332928767	0.659749374708511	1.33687006651896	0.821399382974226	0.675031997149456	1.5037143849672	1.33136128279946	1.55321751879607	1.54034046618117	1.36413079951788	1.42380214334587	0.66276234967659	0.803582461022514	0.867728000858256	1.72302268743316	1.38449240463688	1.42610131398701	1.3010571219759	1.27609227866914	1.39639285086427	1.55753975712463	1.2380682547691	0.974526749646564	0.942196585192556	1.38422321702825	1.77279000561385	1.81685287832324	1.55220413550546	1.58294393954026	1.47932096797865	1.45650317204699	1.04820276436308	0.690734708957763	1.50207608282977	1.41633964769617	1.43456318698842	1.15240297179608	1.54422408015956	2.82950706512588	1.11155427834724	1.61039454348677	1.62694695177798	1.06855212517029	1.56818303990739	1.94837628051341	2.19365693808804	0.953787139189042
RP11-114O18	0	0	0	0	0	0	0	0	0	0.041343894687444	0	0	0	0	0	0	0.0428385726977111	0	0	0	0	0	0	0	0	0	0	0	0.0484319610708708	0.0827214213732426	0.0426303927518575	0	0	0	0	0	0	0	0	0	0	0	0	0.0379030466573596	0	0	0	0	0
CH17-118O6	0.0295063485878713	0.39344158416598	0.0358721612327725	0.41877294670968	0.278675390885986	0.219004723865919	0.0688416673849281	0.135912143714984	0.0441208257218101	0.293035913080957	0.0706166470121	0.13008331397611	0.225036892666466	0.102304806032628	0.327032204038215	0.142667630386049	0	0.0436054916926358	0	0.195450066198531	0.387699724442644	0.15242479333169	0	0.145364555579431	0.0474004264846865	0.107283302865282	0.263918160711563	0.302110223007333	0.0823936055262625	0.236080469207369	0.270844325366083	0.165436643379658	0	0.0697280279154754	0.214203308029794	0.163614749361751	0.39085242141458	0.0548502505340224	0.263445557817792	0.139664660543228	0	0.251174105127569	0.0822609576164499	0.0326847059737482	0.0867739968906908	0.0496283307960959	0.284099534152572	0.0722737966951036	0
RP11-439A17	0.377104970827529	0.216466638885156	0.0849686365605314	0.169732572482533	0	0.135864568593265	0.160618989658899	0.482050590731612	0.458533669346773	0.239877404264718	0.31238168407158	0.577842707046062	0.439262387391513	0.0624924964738837	0.243573356517869	0.392953708368847	0.554661480184323	0.492292998090907	0.405315016533699	0.764831799900902	0.354546328681932	1.05245617968602	0.18691274119067	0.896939476770139	0.528727835821239	0.128303266387049	0.602398178567041	0.0497444265646348	0.0501948850030114	0.514396650977869	0.284165270781515	0.730096628065317	0.588698064125085	0.308756572923098	0.150814350708008	0.239831334622902	0.659358263076301	0.356283124920456	0.42740800881693	0.689147187479401	0.346282872991126	0.4981685588855	0.510104852070382	0.254890877369258	0.741744417214973	0.116805615497664	0.335967081428251	0.422676767105265	0.496696562539019
RP11-343N15	0.0610165113820735	0.0660148149508163	0	0	0	0.0605204682235088	0.0363918982099975	0	0	0	0.10924298812816	0.0918805521505558	0.0622825841043399	0	0.0747721261849428	0	0.37663521231794	0.08971138803037	0.0790072554604254	0	0	0.158972437195987	0.0676504338952653	0.0394260716920946	0	0	0	0	0.0436522446688308	0	0.112307949576859	0.0302225876493134	0.076766317237031	0.0728129606335452	0.0340798453908504	0	0	0.165465776445621	0.124005493230963	0	0	0	0.126981938586863	0.0341501502583417	0.0905897072187157	0	0.0461466731017194	0.0382276409224816	0.0629154223313187
CH17-437K3	0.153585929386264	0.0385126335208796	0.160737954692946	0.0168338067213745	0.0092546818078397	0.0526006013732091	0.0522803329624431	0.0562798192699891	0.00674981467301444	0.0482500369836222	0.027067347578874	0.0471856842213277	0.12329630901946	0.0394799289430513	0.0543922997149851	0.039095174257925	0.0930166529924862	0.205293688122834	0.247352406571948	0.103651884005575	0.0166950478918862	0.318242110009799	0.200511417914245	0.0229126487976802	0.0144807697763432	0.0975381080380515	0.0491338376312259	0.00632986549982501	0.0748509208955445	0.0274047321742004	0.0978371055778036	0.326332658980777	0.0281969919463275	0.114042333399208	0.0869936271607021	0.0259286517294682	0	0.18959595904306	0.0670074958536036	0.0292291646916509	0.0376585138606678	0.0568690221335565	0.0988039991219451	0.14700353996593	0.0201178858726899	0.0376289118336513	0.0661972923727682	0.102589340346668	0.0636045244858402
RP11-344P13	0.141878491522165	0.0454435591141724	0.0634607786140742	0.0132905424764545	0	0.0620128979232608	0	0.0168720021018431	0.0626402041786645	0.0255659172144171	0.050803582861708	0	0.0428571133293966	0.0373852609205483	0	0.0265399079855403	0.0906802290782242	0.0919010580217398	0.041039055752217	0.0296030799203531	0	0.0926784083570366	0.0693145021257402	0.0797102865749207	0.115731787834392	0.0520964301720258	0	0.222103894248826	0.0299770141786146	0	0.0393703784994322	0.0411551373854103	0.0266954274855953	0	0.0690305984568589	0.0306188636815813	0.0430874312633598	0.0587043310465893	0.0997250404831641	0.0345092981763135	0.0875481780169979	0	0	0	0	0.0531222053607294	0.108025557177405	0.0773197160650093	0.0853295153357616
RP11-763B22	0	0	0	0	0	0	0	0	0	0	0	0	0	0	0	0	0	0	0	0	0	0	0	0	0	0	0	0	0	0	0	0	0	0	0	0	0	0	0	0	0	0	0	0	0	0	0	0	0
RP11-403I13	0.550069328160107	0.4650435609086	0.973256544850575	0.644346236447901	0.149208659020301	1.09350404468068	1.02847024246447	1.33255615422449	0.815557253507099	0.896437541562904	0.756523506238664	0.448636770006101	1.02071152602097	0.8655445883053	0.69421299779141	1.10650435924066	1.07631394793989	1.2501368506001	2.3451652536699	1.33695243262379	0.726440208826629	2.6925061791893	0.855484859697122	1.31938576238009	1.12051988754002	1.62381392703835	0.663519694479792	0.553822654013379	1.25377449271179	0.962413766531368	0.928132470158234	1.22464005270743	0.91133205901073	1.1744415897341	1.0061246931373	0.51643239885059	1.12805793282258	0.908859236022941	1.28688587874994	1.41222949381552	0.821803209225808	1.25025832822887	0.938255529772412	1.1354263026512	1.34146581251009	0.607975046831592	1.36341284187737	0.637738627519736	1.23333302404263
RP5-998N21	0.0233598753812526	0.0501649852000135	0	0.0292287866690067	0	0.133732811803361	0.027586247073373	0.27275410901638	0.258537604816807	0.374660236901623	0.0283079660782817	0.0354089902712829	0	0	0.164271291514037	0.269380749392177	0.516398851629473	0.133522940117528	0.089240230420293	0.376287099379276	0.449262689690316	0.0417263185036688	0.101060287153975	0.197310543070741	0.0375746997328378	0.112786999997542	0.212358781955793	0.0648924203523884	0.0331099120817056	0.239498617635879	0.113130936494013	0.214102652629022	0.270833296261624	0.304182951319348	0.100650823717945	0.033818058485831	0.237294601683758	0.0435034078974636	0.0638067176078954	0.214877609193927	0.0559307091801333	0.411995296930098	0.0969781770826617	0.172121130796379	0.287335684506946	0.151332124532415	0.135211017327456	0.0852564711693432	0.0477974558090037
RP11-14N7	0.0950415800383425	0.30587712514078	0.158543192430905	0.38665980769996	0.563171647212477	0.112416010003131	0.454659713586109	0.382787069204631	0.596188307478047	0.299728315609713	0.200117984145677	0.320506994764412	0.474486276319702	0.616172393762884	0.0936680850461177	0.852008658611157	0.289582193312497	0.31349174758248	0.257260229026875	0.298073744724714	0.204650824489264	0.551077648904109	0.540076393236083	0.394436469465307	0.363113968936198	0.672316122271568	0.130279728449531	0.20606708579123	0.389465357493709	0.303771603207111	0.205557075645954	0.247159915279428	0.311746144454521	0.134767972953725	0	0.759235412004776	0.334604566624458	0.298511665404327	0.557389226856159	0.464312032965367	0.3188708290223	0.233258786759053	0.0813552895870525	0.258625611518174	0.339814372845429	0.187017535030061	0.244210935030322	0.286991317710546	0.078896144844472
CH17-125A10	0	0	0	0	0	0	0	0	0	0	0	0	0	0	0	0	0	0	0	0	0	0	0.0193790623193758	0	0	0	0	0	0	0	0	0	0	0	0	0	0	0	0	0	0	0	0	0	0	0	0	0	0
RP11-289H16	0	0	0	0	0	0	0	0	0	0	0	0	0	0	0	0	0	0	0	0	0	0	0	0	0	0	0	0	0	0	0	0	0	0	0	0	0	0	0	0	0	0	0	0	0	0	0	0	0
NA	NA	NA	NA	NA	NA	NA	NA	NA	NA	NA	NA	NA	NA	NA	NA	NA	NA	NA	NA	NA	NA	NA	NA	NA	NA	NA	NA	NA	NA	NA	NA	NA	NA	NA	NA	NA	NA	NA	NA	NA	NA	NA	NA	NA	NA	NA	NA	NA	NA
CH17-373J23	0.178514578753455	0.514269501999709	0.401609560787204	0.411745876315297	0.183748442252131	0.17712000835852	0.799041094106197	0.99789067261909	0.199715346961369	0.262311172589405	0.213992168788628	0.808890811406212	0.343716139106926	0.495589632287299	0.31415720344143	0.499915185490209	1.21597376932128	0.91093785360533	1.46425707388734	0.978988715187999	0.653723724369127	1.75184066692036	0.242415829810591	1.25929560890689	0.758722277418524	0.577352649693162	0.866005759122062	0	0.357263227850908	0.57115844489789	0.833207910587628	0.746514292795938	0.938455405731744	0.306552087667569	0.486302195146385	0.364095118113094	2.37644973333018	0.318490887084953	0.629782901062901	0.622911521351492	0.56409045372836	1.49490132045866	0.805767172451493	0.630176455354846	0.318448321996236	0	0.993514181029686	0.268644493239384	1.31902865098524
RP11-89F3	0.238720256862142	0.333463711864157	0.59606646843806	0.154203843375284	0	0.162168550706068	0.191406389681707	0.252390135838453	0.239149176501347	0.195704871771616	0.101397723387705	0.0644017405300273	0.38545041121808	0.512630739396759	0.198766240290429	0.249247448532738	0.610841840114148	0.290068293576374	0.801153454964612	0.325032698876146	0.334608191698718	1.05539454169705	0.0930969887084515	0.46954133619514	0.06829922883562	0.0529019853390833	0.222172863575305	0.172219655204497	0.328742299257339	0.15132999326502	0	0.269932450135933	0.203842425178462	0.587956677590628	0.377068730148807	0.120553638580229	0.496292788099271	0.357525496821161	0.45824196236784	0.259082128700519	0.326758643162045	0.471385433488819	0.226914692544876	0.48449770207387	0.238735663762494	0.139595193082667	0.444705502555007	0.0528082832236204	0.319107171275232
RP11-315I20	0.126270647228142	0.204784677665838	0.290303938213078	0.0744102653491635	0.0514122061321682	0.223377232010685	0.297290657303772	0.116493780526358	0.151902728837634	0.173532298294415	0.135170593870549	0.214933920194493	0.166263863817551	0.217421176345144	0.272537918088249	0.229649558670437	0.173881402476942	0.163713186771975	0.114383911304892	0.142407759532523	0.0678003236284192	0.139062043209437	0.055328394492397	0.124653252711811	0.184577504737609	0.15563428851783	0.280750091566555	0.142884600469066	0.0976735294884821	0.208734985802171	0.115708156433047	0.123858443682746	0.11710991084791	0.105515890885561	0.123722739012232	0.15374702246249	0.259986183047805	0.2365097035366	0.459651462985307	0.208841341379267	0.200488758924898	0.240402664877096	0.163345281223781	0.218910194611887	0.212036550072769	0.123509022183485	0.270779216192926	0.126760498043261	0.0814468402844255
CH17-270A2	0	0	0	0	0	0	0	0	0	0	0	0	0	0	0	0	0	0	0	0	0	0	0	0	0	0	0	0	0	0	0	0	0	0	0	0	0	0	0	0	0	0	0	0	0	0	0	0	0
RP11-458D21	0.6861478588014	0.028785872484989	0.340523842859495	0.0817286432644473	0.0274025287304348	0.362697331668532	0.0236010671546773	0.341076707795854	0.097431030311547	0.364151298610122	0.253221469598556	0.260786343052022	0.30726947013509	0.366620617757513	0.270313445574596	0.218716418061105	0.239923675421572	0.32023934431663	0.516087244823019	0.273692789351381	0.244846540474065	0.512180275792735	0.0512504659417388	0.287606530145115	0.595495779012426	0.209530205273697	0.544055275056561	0.0464982443550369	0.300297856336107	0.381668772312061	0.38072835686832	0.301421633178974	0.248765087182822	0.250224685009522	0.134541645806774	0.103395599499575	0.297616382317568	0.274098193848409	0.587115983178353	0.489561762343628	0.29295570907343	0.14102122751477	0.276453840582335	0.21388842062458	0.438986438147046	0.0881295961382498	0.417674355602533	0.216372285531009	0.386237373256307
CH17-353B19	0.00821086289093031	0.0177392135978824	0.0297892044119483	0	0	0	0.028923174562846	0	0.0123227144962798	0	0.00996116665470042	0.01247981766702	0	0	0	0.0103186537710367	0.0103012578513992	0.0121772133544565	0.0213007352744267	0.0115170821562002	0.0203330222612989	0	0	0.0105229621689097	0	0	0.0560363358786149	0.0115574256872823	0	0.0100860748596293	0.070270472998867	0.0631581210636138	0	0.0389369601484758	0	0	0.0334285636693128	0	0.0113605298333681	0.0530239627166136	0.0586136878737013	0.0300003562870081	0.0460234861821708	0	0.0122996941103203	0.0138800527494731	0.0245709936394908	0.0101999837563205	0.016893035983147
CH17-408M7	0.00648069961440604	0.0552456053240639	0.0993804110753313	0.0161962304486685	0.222977384439276	0.146857752070495	0	0.0103141765374861	0.0289924597030528	0.310231705732941	0.0156837548712736	0.123123262691627	0.0774776396430048	0.100377315362089	0.151696005934374	0.048197677836318	0.359098715156534	0.341926986772578	0.197438045463039	0.0624755609111402	0.251364538786716	0.413414690064214	0.232800462417186	0.13509869754169	0.196045924402704	0	0.00898629177859823	0.00912431399723451	0.379555133892226	0.214729090129269	0.286123894275809	0.17371659386082	0.0163409984752887	0.189368240374034	0.0769761872331986	0.0735904732694789	0.135689651445544	0.193504959127968	0	0.0106118662233251	0.360045217261854	0	0.221817787367318	0.355680734662224	0.03845723992336	0.214298608132778	0.148473707941211	0.101323792806378	0.257138274355649
RP4-704D21	0	0	0	0	0	0	0	0	0	0	0	0	0	0	0	0	0	0	0	0.0259523592770481	0	0	0	0	0	0	0	0	0	0	0	0	0	0	0	0	0	0	0	0	0	0	0	0.0205329848803793	0	0	0	0	0
RP11-337C18	0.0564215133687583	0	0	0	0	0	0	0	0	0	0	0	0	0	0	0	0	0	0	0	0	0.0998978567272265	0	0	0	0	0	0	0	0.0349366712832072	0	0.0279241401207441	0.0359439777165944	0	0	0	0.0388584277463206	0	0	0.0464217050787937	0	0	0	0	0	0	0	0	0
LINC00624	0.0552226754269724	0.0689690932090641	0.0601004248056788	0.0294159867563314	0.0242377976259306	0.12919589635556	0.0617319631096758	0.126494607467964	0.0652929129619326	0.0459075596926582	0.0939786307203093	0.0444082533814172	0.0476153319048078	0.0719364465366257	0.0986959526777298	0.0148279217452017	0.138232770309642	0.0895628719517909	0.0898000254588142	0.172348492291091	0.0291745583221802	0.0574296991454843	0.0485615840514002	0.109723911616015	0.0972249157378539	0.0400267954284196	0.106955753898218	0.0492522129194569	0.0937983720255546	0.0779743288191775	0.0862070255626206	0.207866808830952	0.118671031334359	0.0961305404629807	0.0890018121424875	0.0213653439453499	0.0712234224635343	0.049160987613867	0.0324624526850327	0.116617462837118	0.0631693965239197	0.105148748783278	0.00420058433900372	0.0891819737636035	0.052371921314385	0.0199349397938217	0.119725367874992	0.0363686400709605	0.0302509227094411
RP11-533N14	0	0	0	0	0	0	0.0848801592518784	0.0577332471996875	0.0545081631735286	0	0	0	0	0.125806296695649	0	0	0.132902973691673	0.0538737530344174	0	0.147870249495318	0	0	0	0	0	0	0	0	0.0516320890790722	0.130239060147526	0	0.170625737710814	0.0906123383983087	0	0	0.0527292035741701	0	0.0677049416376983	0	0	0	0	0	0	0.106838099801693	0.0612850009434907	0	0	0
RP11-433J22	0	0	0	0	0	0	0	0	0	0	0	0	0	0	0	0	0	0	0	0	0	0	0	0	0	0	0	0	0	0	0	0	0	0	0	0	0	0	0	0	0	0	0	0	0	0	0	0	0
XXyac-YX155B6	0.005848426173275	0	0.161932297325516	0.0146208751892477	0	0.0230612903020652	0	0	0	0.0556887382308031	0	0	0	0	0	0	0.0146406550888684	0.00867700255044604	0.00761591610358082	0.00820607967095057	0.021696109943537	0	0.0385552836160711	0.0149552692116453	0	0	0	0.0645991412874066	0.244722769314512	0.00718544306160111	0	0.0114414542046375	0.00739467143596676	0.0139763835935313	0	0.00848982180100886	0	0	0.0400253956463768	0	0.00707829112893711	0	0	0.0384747810254459	0	0	0.026215615165923	0	0.0239862243572447
RP11-94I2	0	0.224647871539757	0.0337616981087649	0.101777201312664	0.310894589761215	0.157857910974457	0	0.168483049255083	0.12117262555539	0	0.0665086466848096	0.235703572950205	0.353694123897015	0.229934970341454	0.252692303112729	0.0688477873264044	0.134341769614966	0.157612203946133	0.0712721206644385	0.113523578394374	0.0344451342876117	0	0	0.035518332843356	0.0446221457209598	0.0681918028729655	0.0757914789694839	0	0	0.0673263221085139	0.0346068453717155	0.10592207436693	0	0.128481519250464	0.0607532093249578	0.0792530650130172	0.0378800405450788	0.0516430778598083	0.0756468156078392	0.131719172762502	0.0663426505310878	0.23738671622401	0.0774935842594261	0.0608773906081789	0	0.0467215690951522	0.159588345554656	0.133075633168525	0.0567248908644802
RP4-565E6	0.0409715304192981	0.0333918957380474	1.33061602259234	0.0215492005166948	0.0212707277727106	0.0238433024348326	0	0.0778869498276502	0.0334418058125056	0.149285276716415	0.0332463367235697	0.10175809537496	0.0520978367889346	0.0866433491443428	0.0707327386253273	0.0429101049100606	0.215668593848294	0.130237169270541	0.108622516490436	0.0642049271156291	0.117784722840782	0.197518175769745	0.080460579502738	0.0672587625003741	0.136127028134609	0.00645499915531027	0.01672502209785	0.033764861103162	0.214696205049953	0.13405373383365	0.0799495585510274	0.148248532988841	0.0809301967446404	0.130829674110353	0.06005313607067	0.0639761677689707	0.0397481838440415	0.0820564682821519	0.0190613899697749	0.0281193579662587	0.345182956326299	0.00318395959740345	0.117973513017671	0.180278700448197	0.0257450218567883	0.0574984251667346	0.155472260540479	0.149156415152827	0.158871454545456
RP11-495P10	0	0	0	0	0	0	0.0101292042773224	0.0136325600094433	0	0.0206691556719376	0	0.0130239192379496	0.0685616787854661	0	0	0	0	0	0.0974284161169433	0.0120193844963458	0	0	0	0	0.0138270630740643	0	0	0	0	0	0	0	0.0108323341078478	0	0	0	0	0.0160295805967667	0.0118560323664347	0	0	0	0	0	0	0	0	0	0
LINC01138	0.0694648455745777	0.886816943238253	0.762545084424724	0.404667736930548	0.131919983335445	0.127079511882333	1.36847600939714	1.38360448245668	0.85688826300782	0.669351135148299	0.0886858457281942	0.979427443326679	1.27284413326728	0.107549344970061	0.386554315314676	0.679971963363552	0.120924206873556	1.6195170217661	2.56900441042614	1.36334893383724	0.03089703498853	1.21717632733607	0.468552712128953	0.594421832030347	0.915703050599529	0.931304849244422	0.259808854643504	0.910066460444462	0.684028109192267	1.07426394837324	0.506399164316181	0.555051914899091	0.632834708833193	1.20185524649899	0.292512287362403	0.382444983080957	0.608198944424093	1.26214423620732	0.907777487862373	1.51381894885957	0.149144780100564	0.0455084090847754	0.0639420310863774	0.323061241884576	0.0493822967866236	0.562400734553722	0.57012813196093	0.586286121334003	0.811028472718888
RP6-74O6	0.0971451816636301	0.150308717379092	0.112382956277766	0.0834448924649079	0.0463512478264483	0.129870160244065	0.114204278901741	0.234621680487538	0.0272018798757217	0.043589490165468	0.0756110552853953	0.188732410231648	0.125030720732649	0.0790215372285052	0.139290295305019	0.0891033112912341	0.15225072411939	0.0401379446726391	0.136207343963864	0.169272055393789	0.186229863499139	0.17748307347827	0.0251599127486461	0.101780137762352	0.0578924166685638	0.104224252381426	0.062039346028904	0.0255206724099736	0.188512874224042	0.194079969398217	0.0831547057928551	0.176739312554053	0.0342609557483104	0.145647968860278	0.193649655833998	0.0521408689969832	0.0491792179515769	0.0912808990312503	0.0679687120785443	0.13572490587858	0.0542728477137095	0.15906176839458	0.100205734059786	0.0979087658991112	0.020411247054694	0.0456893839896035	0.0931547225628257	0.0447253336070516	0.0645180090940548
NA	NA	NA	NA	NA	NA	NA	NA	NA	NA	NA	NA	NA	NA	NA	NA	NA	NA	NA	NA	NA	NA	NA	NA	NA	NA	NA	NA	NA	NA	NA	NA	NA	NA	NA	NA	NA	NA	NA	NA	NA	NA	NA	NA	NA	NA	NA	NA	NA	NA
RP4-791M13	0	0	0	0	0	0	0	0	0	0	0	0	0	0	0	0	0	0	0	0	0	0	0	0	0	0	0	0	0	0	0.0498548094875959	0	0	0	0	0	0	0	0	0	0	0	0	0	0	0	0	0	0
CH17-189H20	1.41903249148818	2.08968176502982	2.55445616172329	0.70934394408322	1.67606267116443	1.72189274311083	1.27585809955385	2.63200966675256	2.19345418439871	1.82669622696354	1.01527439144634	1.60338905637118	1.97385259487938	3.1989069772675	2.21957535780625	1.79594569385867	2.49709578147727	2.08351153087441	1.98709054270194	1.93849825160295	1.41425549332445	1.72898880807678	1.84980910335013	1.83414794529697	1.04862784637248	1.26337255048738	1.13188032871425	2.91088959005658	1.89161386258342	2.16424027722798	2.10186552156661	1.88456372724331	1.33369214969207	2.16253055620607	1.90153511544414	2.14739095570897	2.08536725212084	2.38357162282258	0.388650188314777	1.91582287282292	2.14060103164927	2.56429008953687	2.70525380143042	2.07649980670954	0.88749993920319	1.32061180021996	1.82575270230983	2.33171325550628	2.01057454871605
RP11-326G21	0.112227538236327	0.386109248513837	0.479506605736151	0	0.115595280329206	0.527304348859065	0.364031154656217	0.504860743265131	0.0431976349497259	0.166667237085209	0.0691521962185582	0.206544992754625	0.456016701255094	0.517585780255015	0.534308155777089	0.071582025556465	0.438800015126607	0.310662962712309	0.507550158198635	0.191562592039157	0.0358300540369239	0.14934932690172	0.0320652600743012	0.272043630563224	0.0464097103973151	0	0	0.393414664883041	0.264641246124236	0.169020118377821	0.0711199678892365	0.162113095920326	0.0719949870724206	0.42144641319883	0.12369536682114	0.160325805723793	0.288650863880601	0.203781205431013	0.0786437873065538	0.301170371048212	0.287337233686465	0.495183102127937	0.080561698454087	0.238074879492461	0.043117790910053	0.228079385921581	0.34924334619697	0.26438666120435	0.0589874632874625
RP11-353N4	0	0.0513546875774437	0	0.0150411563162065	0	0.023722206287146	0	0.0379331582853206	0	0.0431614644563716	0.0573981634287464	0.0889799003163844	0.0720596294232933	0	0.0293966385474144	0	0	0.0177990098765818	0	0.0334775790588105	0	0	0	0.0153851114303189	0.0573267113249745	0.0149404816369219	0.0654380349991059	0	0.0505557156850477	0.0581060746609048	0	0.0350278967481988	0	0.0286145777213573	0.0779279982718243	0.0684378892789904	0	0.0663011250389662	0	0.0581372434840079	0.0145280371195018	0.0220290305521548	0	0.0133114361728765	0.0179776843985736	0.154796112718597	0	0.0149136699993254	0
RP11-196G18	0	0	0	0	0	0	0	0	0	0	0	0	0	0	0	0	0	0	0	0	0	0	0	0	0	0	0	0	0	0	0	0	0	0	0	0	0	0	0	0.064470035444738	0	0	0	0	0	0	0	0	0
NA	NA	NA	NA	NA	NA	NA	NA	NA	NA	NA	NA	NA	NA	NA	NA	NA	NA	NA	NA	NA	NA	NA	NA	NA	NA	NA	NA	NA	NA	NA	NA	NA	NA	NA	NA	NA	NA	NA	NA	NA	NA	NA	NA	NA	NA	NA	NA	NA	NA
RP4-790G17	0	0.0491979387047989	0	0.0567643296026561	0	0.0450814338083406	0.0536028877290112	0.173152457357405	0	0	0	0	0.0464012277361128	0	0.055767256121585	0	0.0286999147779041	0	0	0.0634294444591702	0.0563027806238994	0.0409196483227598	0	0	0	0.137045546404383	0.151925103683216	0	0.0324679483902646	0	0.0285597646323405	0	0.0289164027361531	0	0	0	0.0918392404081818	0	0.0316304913584248	0	0	0	0.0324147725336887	0	0.0342256043024038	0	0.0343308520461562	0.0284195311549069	0.0468753112209961
NA	NA	NA	NA	NA	NA	NA	NA	NA	NA	NA	NA	NA	NA	NA	NA	NA	NA	NA	NA	NA	NA	NA	NA	NA	NA	NA	NA	NA	NA	NA	NA	NA	NA	NA	NA	NA	NA	NA	NA	NA	NA	NA	NA	NA	NA	NA	NA	NA	NA
RP11-54A4	0.249761395905916	0.640328509249485	0.249051365818348	0.35621994536394	0.278141791319425	0.308665846910851	0.361206156251015	0.752387807441242	0.175201417021632	0.196186400252289	0.143120847874663	0.335198184837368	0.433964832421732	0.242853539797458	0.326416040727946	0.0610420847814283	1.25136697711646	0.493945591723097	0.343320076122401	1.17295110152665	0.0603657705094312	0.388346718464141	0.180995406290042	0.482023145469692	0.0395254648639615	1.13640657810026	0.131440670756237	0.133375069995681	0.227816220351826	0.144834328553302	0.536846382857052	0.813779439169772	0.542489487667107	0.65672813080821	0.318687312309845	0	0.248765031397801	0.215521715437736	0.222310249926049	0.670572334960455	0.391850246786127	0.361389306582797	0.101906096201348	1.04758291138325	0.36012323237066	0.267507831194747	0.890060276015503	0.17397254962253	0.0502697755315966
ADAMTSL4-AS1	0.108950023382235	0.142622338620908	0.096300497717866	0.0842053737627168	0.193846260430581	0.119602436153129	0.251806364435506	0.115486112139953	0.06467274646164	0.178802281173831	0.117219274744943	0.229553269238697	0.214388776461403	0.0655681258638243	0.0606409909896287	0.0619080382719307	0.330163492383332	0.133668848511762	0.102752359272736	0.287249036326859	0.0461585877154279	0.077023675541549	0.0480976958388806	0.25101726945808	0.0499413299045071	0.394819392668687	0.0344866973643516	0.206057931172408	0.0867547234056617	0.111499617217051	0.231704382371818	0.258783444549592	0.179274207160357	0.101794330780611	0.0942591677336496	0.105656307491476	0.389831157969961	0.113339684985595	0.0763212371916732	0.192729147210643	0.0596502254613811	0.0788191410739052	0.16035789178365	0.183093984925315	0.177276945882316	0.072681811659041	0.298095594493123	0.190112799670864	0.171083152145836
RP11-316M1	0	0	0	0	0	0	0	0	0	0	0	0	0	0	0	0	0	0	0	0	0	0	0	0	0	0	0	0	0	0	0	0	0	0	0	0	0	0	0	0	0	0	0	0	0	0	0	0	0
RP11-68I18	0.0933193146914262	0.19515103850188	0	0.116073115609014	0	0	0	0	0	0.216425080245918	0	0	0	0	0	0	0	0	0	0	0	0	0.103341567707496	0	0.147979572351007	0	0	0	0	0.113882089910645	0	0.0915167613969762	0.11707528969051	0.214298649094163	0	0.13368236112894	0	0	0	0	0	0	0	0.103130535248253	0	0	0	0	0
RP11-126K1	0.944466743324177	1.56746350438048	2.44906506019083	0.741816985421652	1.12574962343279	1.52119054015011	0.629166793370714	1.27163652676637	0.502662570089135	0.905572989702983	0.780920208691879	0.695256787499964	1.56738989353945	1.8337223200149	1.26996217805302	0.723412401293748	1.47894498235784	1.51964511867655	1.96906794602104	1.45397280527509	0.795498239549449	0.973732372175504	0.913443059263177	0.279097277102087	0.805046921817821	1.00945422616391	0.781141035186246	1.26724110967958	0.860104115938993	0.710486810826344	0.636338382582715	0.831229725194461	0.899521882897083	1.72427797577637	1.33005615850004	1.19503940497658	0.751415144506655	1.77706603042432	1.20546343624293	1.76350570708466	1.02134754005741	1.06288679026022	0.879761746950402	1.0893029097086	0.557303719368778	1.41132422804678	1.11672950031371	0.776122673700416	1.02161531946916
RP11-74C1	0.216097767748189	0.378758114721308	0.259283902715396	0.120122934771444	0.465583944770429	0.18568105566558	0.252298291627523	0.330572420078823	0.142844951457045	0.152928866060647	0.291808300838281	0.643580923918949	0.0664634877852453	0.0580377457704521	0.227180814449961	0.266896529187268	0.19523320942389	0.0486296209829242	0.476146282222829	0.405079100765313	0.0805281563855535	0.272009402219033	0.206540953344133	0.235907427993356	0.496169131807481	0.331968720814861	0.0895972505971723	0.217417838442733	0.135521294470724	0.422762479492646	0.365568375671666	0.346514357757443	0.232925868129053	0.15139390454185	0.237340986082854	0.223671571504208	0.130677387791725	0.176163801707594	0.253193812017497	0.250071049607758	0.152898098179437	0.277935352393029	0.177729099706312	0.299114244069619	0.313127579342554	0.392638853362835	0.187697140056023	0.264081609353372	0.308222270215692
RP11-404E16	0.0304886680554967	0	0	0.075268548333881	0	0.0598556201435269	0	0.0950115941038907	0	0.0727668789829279	0	0.046156463229947	0.0615987885533673	0	0	0	0.0753682658001391	0.0450499191504178	0.0781447601398588	0.0426338512979358	0	0.0543554264239079	0.0338423825719335	0.0389898312410408	0	0.0747750407203098	0.0421418124931243	0	0.085085540333717	0.0373862686337769	0.0379904240860136	0.029887129309669	0.0384632657851108	0.0720164112685394	0.0337020710004918	0	0	0.0566599035095145	0	0	0.0727518320563237	0.0556326289852718	0	0.0337716056261208	0.0454978732217581	0.100777911110106	0	0.110565378236096	0
RP11-98D18	0	0	0	0	0	0	0	0	0	0	0	0	0	0	0	0	0	0	0	0	0	0	0	0	0	0	0	0	0	0	0	0	0	0	0	0	0	0	0	0	0	0	0	0	0	0	0	0	0
AL450992	0	0	0	0	0	0	0	0	0	0	0	0	0	0	0	0	0	0	0	0	0	0	0	0	0	0	0	0	0	0	0	0	0	0	0	0	0	0	0	0	0	0	0	0	0	0	0	0	0
AL591893	0	0	0.014590839575059	0.00502138443067178	0.0327237204513091	0	0.00473696418580849	0.0190543236133451	0.0179764162948771	0.0193050524329148	0	0.0121622530190623	0	0.00711660453723207	0.00984644169873336	0	0.0150323301476579	0.0411154306598887	0.0155981802751457	0.060678206931665	0	0.0214759475183394	0.00445155882015101	0.025502142167855	0	0.00498765889909381	0	0	0.0170165099860136	0	0.00500344520078717	0.0311175914631082	0	0.0472896946479361	0	0.00581747768139293	0.0109432781065882	0	0	0.0196025649262655	0.0048495083159855	0	0.00568508708165451	0.039495416130215	0	0	0.0649244300581339	0.00497867739385057	0.0246257919884658
AL589986	0	0	0	0	0	0	0	0	0	0	0	0	0	0	0	0	0	0	0	0	0	0	0	0	0	0	0	0	0	0	0	0	0	0	0	0	0	0	0	0	0	0	0	0	0	0	0	0	0
NA	NA	NA	NA	NA	NA	NA	NA	NA	NA	NA	NA	NA	NA	NA	NA	NA	NA	NA	NA	NA	NA	NA	NA	NA	NA	NA	NA	NA	NA	NA	NA	NA	NA	NA	NA	NA	NA	NA	NA	NA	NA	NA	NA	NA	NA	NA	NA	NA	NA
RP11-107M16	0	0.0873117473190104	0	0	0	0	0	0.126625340342517	0.119708110713871	0	0	0.0618610482504111	0.082409461021241	0	0	0	0.239618321135924	0	0.20165222665095	0	0.0507284692680258	0	0.0454227276240178	0	0	0	0.110883856513825	0	0.218763767994703	0.0986312820070916	0.193874347795284	0.190352188601674	0.0515967517142121	0	0.0890949851881254	0	0	0.0758454091273776	0	0	0	0	0	0	0.175721381646607	0	0.282799825902782	0.050716955621635	0.161939963713927
LINC00302	0	0	0	0	0	0	0	0	0	0	0	0	0.107388958944203	0	0	0	0.0669548620107806	0	1.36604933285954	0.0746868688003662	0	0	0	0	0	0	0	0	0.461187012346093	0	0	0	0	0.347127630003982	0	0	0	0	0	0	0	0	0.0754935471415642	0.323945673238134	0	0	0.596853547601958	0	0.475495911255561
RP1-20N18	0	0	0	0	0	0	0	0	0	0	0	0	0	0	0	0	0	0	0	0	0	0	0	0	0	0	0	0	0	0	0	0	0	0	0	0	0	0	0	0	0	0	0	0	0	0	0	0	0
RP1-140J1	0	0	0	0	0	0	0.00862376389355231	0	0	0	0	0	0	0	0	0	0	0	0.00949848490203788	0	0	0	0	0	0.0117742720944743	0	0	0	0	0	0	0	0	0	0	0	0	0	0	0	0	0	0	0	0	0	0	0	0
BX470102	0.680350882052411	1.49525643948224	1.83572571738117	0.182567006662832	2.29442800097457	1.86639128076333	0.172804725650028	1.24594330872504	1.37001006892104	1.49786930353565	0.630927923768286	0.21881468584874	0.652007632404543	0.582513821619707	0.0744976461264163	0.282738790194228	1.61036459546578	2.89210356655971	2.12589410990792	1.56764229626865	1.27387387964202	1.73164263994539	1.88840792953772	1.74245786359207	0.187945195273205	0.372714118343448	0.343443276913488	1.65675050504739	1.95486202172938	1.96701010068067	1.03454359974904	2.19701241800954	2.36116980964122	2.53507027124241	1.08354432752682	2.88939753673172	0.84432129454189	2.85903579564803	0.472465781796615	1.13734085224789	0.992840023695233	0.904148715269021	2.44101846303798	2.41767982354256	0.600735976573397	0.727762716172901	3.3222078635131	0.618246600442536	2.77856094374463
RP1-178F15	0	0	0	0	0	0.0324919849026739	0.019462278505518	0	0	0	0.0199729250895343	0.0495764712437018	0	0	0	0	0	0.0719886255855203	0	0	0.0204547683312325	0	0	0	0	0.0204867715116024	0.0452689939735795	0	0	0.0202224990986585	0.0205512656773605	0	0	0	0	0	0	0	0.0227677043580841	0.0269154134757649	0	0.0301793838734989	0.0688994471529585	0	0	0	0.0247178983506908	0.0204500770380602	0.0337907548438154
RP11-216N14	0.0160719226836764	0.0174107630836688	0.0766934593116847	0.0300795560813615	0	0.0159392382579317	0.037730097166728	0.0506138014646638	0.10536195273864	0.00975342266171312	0.0482319069943352	0.0243935566296702	0.0164107304884836	0.0424778394046662	0.0197646846704816	0.020183640277991	0.0498562783938292	0	0.0104912799985943	0.0773247528675788	0.0199568773861862	0	0.0266922854042353	0.0103276461178685	0	0.0298792621266853	0.0111715304060998	0.0225974814617265	0.0228040556216418	0.0294950627755817	0.0593359798888341	0.0467529766692582	0.0203021747404614	0.0569586449355192	0.0265813458719515	0.0116937911119435	0.0219579798197709	0	0.0222139463085395	0.102294799005863	0.0097513615173756	0.0294471903616002	0.0340165496854748	0.0178120794968754	0.0359157549992839	0.0798711318641159	0.105486914458357	0.0493727159410001	0.0329719415598602
RP11-422P24	0.800210564682911	0.779176045788668	1.36230157383976	1.19100912095381	0.763859185376473	1.19823833251619	1.25785451449646	1.19168170333133	0.715345817420594	0.996690973400342	0.841840100117659	1.00418362178155	1.33948139994094	1.18607064530839	1.05076027631888	0.880599618411581	1.82349905704429	1.1274751165997	1.61258534034103	1.1147276381529	1.07872782012552	1.51310003916889	1.01498003559853	0.909601776041894	0.73493744679798	0.980705440621581	1.0443415903269	0.974703477344048	1.26193048072381	1.24901747656849	1.23204800865506	1.13778582089889	1.06403769383114	0.946325619432461	1.1105452551883	0.918260463177467	1.47880127667694	0.987182116299233	1.41912164096787	1.35571520041514	1.30073264098829	1.75416154434402	0.83952052191987	1.18200921975008	0.855915371703677	1.01696823219775	1.32400198109492	1.24022109996637	0.778248131977178
RP11-350G8	0	0	0	0	0	0	0	0	0	0	0	0	0	0	0	0	0	0	0	0	0	0	0	0	0	0	0	0	0	0	0	0	0	0	0	0	0	0	0	0	0	0	0	0	0	0	0	0	0
RP11-61L14	0	0	0	0	0	0	0	0	0	0	0	0	0	0	0	0	0	0	0	0	0	0	0	0	0	0	0	0	0	0	0	0	0	0	0	0	0	0	0	0	0	0	0	0	0	0	0	0	0
RP11-307C12	0.990426768848387	1.54693034577408	1.98631756380739	0.809895378232424	1.61573088159793	1.60514162646088	0.884140339695134	1.21528241488699	0.844189561433345	0.990744449172227	0.979782181636982	1.3724555435668	1.36583734508844	2.2209578876624	1.01531985578027	0.796930727520367	1.9466704407005	1.27678409457369	2.17097716102519	0.68030446111576	1.00975533047552	1.41742002591156	0.638068088327336	0.882657698343665	1.31005928601228	0.94569532324808	1.19539950027679	1.48214466610648	1.01217234264136	0.936655997939027	0.684780971351264	0.934356082630321	0.815455626161288	0.565419837292362	1.35995715404278	1.11345126647652	1.49610681588159	0.830084935953699	1.77257886562012	0.98909507777141	2.22905449984846	1.45282021689349	1.39199774747282	1.25080245585723	1.15239476610886	1.60156192974895	1.16873874605553	0.729251837537883	0.959308256466135
RP11-263K19	2.35395523031119	1.29276359222531	1.42413324089955	0.484110356050764	1.64951808137998	1.25163856833968	0.961059080349198	1.9278461408734	0.985952925750454	0.861359593053847	0.830849206483091	0.486054594798111	1.23573528742784	1.08492115872635	1.27369570591189	1.15536575408508	1.90029749392968	1.05865776438681	2.14008630711047	1.03361501937477	0.659459728241736	2.18536265718924	0.72419059183082	1.29202274643152	0.370147144438258	1.04629008203848	0.465162044260511	0.98644006894943	0.947066467382283	1.13284404401346	1.18093563495509	1.41459095390498	1.22998673066224	1.32832403768799	0.868055082759134	0.938219682440965	1.19130230975731	0.98321844132929	1.00178728898096	1.44693236145336	1.32978599575752	1.10472508055309	0.855700292474332	1.50707727402069	0.806101188976355	1.5052908134543	1.65691701690873	1.02575664083016	1.18812607608434
RUSC1-AS1	0.64660257059888	0.878365074734027	0.721943037152039	0.582179732466794	0.774406958037032	1.12830919227657	0.628331186003367	1.1918293352448	0.624950858126856	0.565760163582556	0.438349597813156	0.899715933237032	1.05330690247346	1.02053604493186	0.619392634087535	0.2731497733756	1.07711764751283	1.39048511360028	1.33355628778582	1.58443523553543	0.654257576390238	1.3724465158118	0.37824484362908	1.17558192104347	0.446237726492806	0.958293386256149	0.594223550518525	0.601708517988143	0.933969267675402	0.837500630016904	0.867261843519298	1.60182403934414	1.38267640483585	1.09565563350358	0.906065720430324	0.557970896399023	1.22326745151062	1.03013657902025	1.02526161770832	1.68568352059643	0.629435665248471	1.15855143581128	0.519787652350918	1.30474426956213	0.651124750555282	0.75537473771963	1.9434202977894	0.574183199993981	0.561847977994572
NA	NA	NA	NA	NA	NA	NA	NA	NA	NA	NA	NA	NA	NA	NA	NA	NA	NA	NA	NA	NA	NA	NA	NA	NA	NA	NA	NA	NA	NA	NA	NA	NA	NA	NA	NA	NA	NA	NA	NA	NA	NA	NA	NA	NA	NA	NA	NA	NA	NA
RP11-29H23	0.142580270490103	0	0	0.257447351510109	0	0	0.0860037871789031	0	0.209291494606885	0.249388988278127	0.171332022187799	0.307054166543829	0.145455656936134	0	0	0.0912863940397573	0.176856721990565	0.300303725543157	0.491660574293261	0	0	0.457835093316518	0.230397293215947	0.340813852355632	0.116309394316302	0.175511751761806	0.10041556058605	0.37046721093435	0.102815657189703	0.173363433628216	0.0907010935395697	0.267372426124744	0.0918094608615502	0.320709459739112	0.0806265743821866	0	0.191829736180469	0.134098182425578	0.588408371199249	0	0.0879893818640214	0.25243096577022	0	0	0	0	0.475894977090269	0	0
RP11-243J18	0	0	0	0	0	0	0	0.158318852378658	0.409419067487429	0	0	0	0	0	0	0.126352756762247	0	0	0	0	0	0.17739057526637	0.112207139123038	0	0	0	0	0	0.142097409067756	0	0	0	0	0	0	0	0	0	0	0	0	0	0.141873259952352	0	0	0	0	0	0.201872940660613
RP11-336K24	0.152178067631251	0.556594604092571	0.563294295641918	0.246070684475828	0.245783715824521	0.506171068078219	0.854547728825109	0.934898374865458	0.336550423743457	0.351478014554268	0.16630527872146	0.205652547550779	0.721738302052618	0.738834988014812	0.193462383479843	0.0840093249740845	1.05942333437437	1.03304631036369	0.774814411845704	0.948510514118681	0.459901969436583	1.0865986569756	0.234636071380204	0.632603703916201	0.359055567003763	0.170369477332397	0.388223273892205	0.449740549238357	0.3716427323562	0.528852841479619	0.397988263444457	0.967386036836711	0.686920957176919	0.675077177010789	0.453464965817917	0.493587464381786	0.257991424384963	0.482738558132913	0.769265210821497	1.02412269679312	0.674927191843598	0.601045016223561	0.354221444167248	0.567265321149958	0.0780999296463855	0.238118237802291	0.806788807366543	0.186869586813044	0.191706131854178
RP11-139I14	0.00589021996776644	0	0	0	0.0181451219948424	0.011659287672506	0.00348597039009268	0	0	0.0106823683712336	0.00357795495225203	0	0	0	0	0	0.00739131707096857	0.00437609121323003	0.00384025110077395	0.0123793232095961	0.00732026530904601	0.00529548153495468	0.0065442839582827	0.00378021824100889	0.00476259245033408	0.00367054286036137	0.00408986285182744	0.0124226741268138	0	0	0.0110184227215067	0.00288940426216391	0.0111568620839116	0	0.00326212719175932	0.00855043557040664	0.00403453437152066	0.0219701847837246	0.00408186140139016	0	0.00356882928058205	0.0162055093694631	0	0.00326892903704898	0	0.00996264590016565	0.017654662011355	0	0
RP11-98G7	0	0.0356499636648449	0.0980366421004159	0.0613113290009582	0	0.156346734320625	0.0579016928495992	0.0521201740442212	0	0.134676081562804	0	0.16733437482644	0	0	0.0404354961997433	0	0.0613929468879926	0.0245196985675515	0.552101333772081	0.0906262416460164	0	0.500778522785457	0.0183870810637805	0	0.103839604851871	0.247150339379569	0.0677141770422425	0	0	0.020323916886959	0.0809002377118927	0.0638445756347865	0.0818922089122971	0	0.0183104411509546	0.0475946542892948	0.109703360756064	0	0.132144249797281	0	0.0200221936511203	0.0600358938784069	0.0465266998748817	0	0.0491125676870353	0.0279318614501097	0.0248416675608541	0	0.0339594222738544
RP11-284F21	0	0.094569927849436	0.0109463250633825	0.0554543966794648	0.018480460862173	0	0.0929294538295445	0.0284605029736442	0.0268554184581896	0.0323978102204435	0.0217296885654532	0.0136621138460216	0	0.0159478366736468	0	0.0112970091688776	0.0112779703059372	0.0133309740453204	0	0.0497862998368323	0.0222535874673853	0	0.0492580370466899	0	0	0.033304764959245	0.0370663215073166	0	0	0.0110424627407657	0.0660621007585878	0.0940854520499932	0.0338256342822238	0.104204151617304	0.0964965080298333	0.0130438505184306	0.0604457548955042	0.0168142015767891	0	0.0721069361685479	0.0108780100077663	0.0328237195717107	0.025383809096318	0.0491555654251187	0.0400237656504993	0	0.053284313690762	0	0
RP11-66D17	0.0079764600727591	0	0.0145450540447512	0.00500557538546258	0.0164030387257116	0	0.00942869304488295	0.0189946237849949	0.0119714131224184	0	0.00484659544626662	0	0.0162444556543955	0.0281699242497888	0.0195646571210979	0	0.0248894979222711	0.0118300430067561	0.0662020678488717	0.0278106130906061	0.00496414721752642	0.0355067110663948	0	0	0	0	0.0110581362575283	0.0056248510052935	0.0169631574379576	0	0.00995820098989031	0.0233276815239586	0.0100833658539055	0.0190424393231491	0.00882441729997723	0.00579916729440004	0.00546475851355147	0	0.0165233307533393	0.00654317299835762	0.004834239489763	0.0219176493306283	0.00566719257333475	0.00442816583341799	0	0.0134845612245134	0	0.0148380799869795	0.00822942872066898
RP11-85G21	0.972919565769363	0	0.0624931478329184	0.322555233379112	0	0.554245352936998	0.426266040564476	2.20751752624201	0.0767025582948965	0.03139578339329	0.179272032992247	0.151349803881105	1.10445953705114	0.133447521166693	0.740767613196069	0	0.26935500647026	0.0384062535057704	0	0.0363420179057563	1.01181988023369	0.0463613708227173	0	0	0	0	0.0359216924149275	0	0	0.0318603338039622	0.09502714736963	0.0750700420685365	0.0327799462804729	0.0614798433740065	0.508093588692357	0.0375860414518726	0.035440985116344	0	0.0708349699824469	0.123490205767321	0.711826822446953	0.379570737678083	0.207591516879331	0.164621141544007	0.0765624082020565	3.46749283034504	0.0389081235222797	0.0322174255108929	0.0530945850683312
RP11-367J7	0	0	0	0	0	0.0425027297472782	0	0	0	0	0	0	0	0	0	0	0	0.0937792047018828	0	0.199351355881912	0	0	0	0	0	0	0	0	0	0	0	0	0	0.148452018788919	0	0	0	0	0	0.10320647229704	0	0	0	0	0	0	0.0323602107972226	0	0
NA	NA	NA	NA	NA	NA	NA	NA	NA	NA	NA	NA	NA	NA	NA	NA	NA	NA	NA	NA	NA	NA	NA	NA	NA	NA	NA	NA	NA	NA	NA	NA	NA	NA	NA	NA	NA	NA	NA	NA	NA	NA	NA	NA	NA	NA	NA	NA	NA	NA
RP11-404O13	0.694452109482078	0	0.039701168547115	0.193522511257078	0	0	0.148382820712595	0.0517097754901217	0.311395041090223	0.0778773367478989	0.637788131857691	0.0494299678309802	0.0659427062117198	0.112953053287984	0	0	0.757013500365264	0	0.123683070858006	0.402245224116159	0.155606547299411	0.0581987825730794	0.106136814319016	0.0823497949537387	0.0524377762254125	0	0	0.0458195253706712	0.0462350087395547	0	0.0802694483156709	0.153431750517058	0.195149558178755	0.0770755579437225	0.17210761913727	0	0	0	0.0450479601009958	0.104470064712927	0.255902816817503	0.0595644430331956	0	0	0	0.107783298768123	0	0	0.130283433224418
RP11-144L1	0.116853952433268	0	0.0456163174470687	0.0469186619160664	0.046317568011949	0	0.0442971785461991	0.0593776164843281	0.0226870693414685	0.0453444638014104	0.0454492568567667	0.0229752603288104	0.0756663660736058	0	0.0369904744929381	0.0190085079571655	0.0834951902743615	0.0224201378249078	0.0391146220847127	0.0421103268306966	0.0827131540942207	0.0270950633547509	0.0821552402519252	0.0944147113324154	0.151609530575046	0.0188242848614295	0	0.0318076749996914	0.0107787117444673	0.0729311156037391	0.0467534425847971	0.0797657992211072	0.0750057862149257	0.105437631838412	0.0167394821412527	0.011011068958868	0.0511552787919679	0.014196726140567	0.0517455543386942	0.0729700376850803	0.0363812508341037	0.0549525017528366	0.0320449358672229	0.0333556510080586	0.0559592834200193	0.012827880056163	0.033939409944146	0.109238630917357	0.0912437901901235
NA	NA	NA	NA	NA	NA	NA	NA	NA	NA	NA	NA	NA	NA	NA	NA	NA	NA	NA	NA	NA	NA	NA	NA	NA	NA	NA	NA	NA	NA	NA	NA	NA	NA	NA	NA	NA	NA	NA	NA	NA	NA	NA	NA	NA	NA	NA	NA	NA	NA
RP11-550P17	0	0	0	0	0	0	0	0	0.0231211029858322	0.0732340993064619	0	0	0.0313309031017651	0	0	0	0	0	0	0	0	0	0	0	0	0	0	0.0216902147854854	0.0646939007620149	0	0	0.144503851011097	0.0576870578295819	0.072478933031847	0.0170604024516982	0.0223585620513902	0	0	0	0	0	0	0	0	0	0	0.0231493129745906	0	0
RP11-180D21	0	0	0	0	0	0	0	0	0	0	0	0	0	0	0	0	0	0	0	0	0	0	0	0	0	0	0	0	0	0	0	0.037392532792347	0	0	0	0	0	0	0	0	0	0	0	0	0	0	0	0	0
RP11-190A12	1.17913667339555	3.53911715222498	1.17332665111855	1.88022782042569	2.86991337677698	1.36681474091392	1.94916567838906	3.13935562875023	1.669863482875	1.361258838017	0.683805609043904	2.35351226952897	2.32686104877875	3.37991325341503	1.02711873402426	1.22339060178225	2.47675029942418	3.04140841949381	1.76559065571237	2.33153882584016	0.780857343579165	2.19025751528445	1.18037428245586	2.78793516949999	0.705610820856993	2.85216423362874	1.78577585287657	0.859111267444561	1.22158779218928	1.85945079626027	1.07833534286219	3.11004959932713	2.40197184602915	0.774657944484389	2.6679187511894	1.88714799127056	3.13403819571358	0.664941759782114	2.49237242544207	2.61340943614626	2.02216065610533	3.43273785979379	1.69534385992755	1.23280151005083	1.4379828906353	0.66145646552553	3.47255369789646	0.812946484868212	2.16317827458993
RP11-48O20	0	0	0	0	0	0	0	0	0	0	0	0	0	0	0	0	0	0	0	0	0	0	0	0	0	0	0	0	0	0	0	0	0	0	0	0	0	0	0	0	0	0	0	0	0	0	0	0	0
RP11-536C5	0.0253344111160613	0	0.256126700606387	0	0	0	0	0.154361489472906	0.0379095275105216	0.118783204295283	0.0901964291106589	0.112230707251893	0.100795513473485	0	0	0.0317898009718646	0.0931891653535514	0.0739832220186154	0.157584768290032	0.0700526906765893	0	0.08908335999265	0	0	0.0803492406942554	0.0622937141564525	0.0692517211006014	0	0	0.091296236446826	0	0.0492471355416488	0.0319757445325014	0	0.0554861924542367	0.107313869150332	0.0683354291721688	0	0.102475457066843	0	0.0306187552034165	0	0	0	0	0	0	0.0621837325875015	0.150135980906063
RP11-574F21	0.78073445608021	0.574480443071839	1.07025607516571	0.738761772433214	0.81687112208107	1.32507910248737	0.905672910032604	1.39760108217447	0.873777463892422	1.33084566135107	1.10132711611235	0.93021992878972	1.09171027420189	1.04118008029621	0.771706922387393	1.11168427953711	1.27296207638737	0.959360717004709	1.77925385040523	1.08644934789741	0.900922669492237	1.37059845070554	0.496059796185058	1.29111494082606	0.675277177445991	1.3695869243143	1.15330801116217	0.658265542936804	1.01517288016889	1.3001387878846	0.94308719975307	1.37202325798427	0.912551085564587	1.24888069198797	1.16903172688628	0.875460551461962	1.02796028367336	0.585105692652634	0.933022866461446	1.22994917062529	0.995347252237085	1.51113105893189	0.714398979377925	1.06486101168547	0.691959477807598	0.790509554838214	1.57320612386122	0.939650091920186	0.782135502328933
RP11-528G1	0	0	0	0	0.103297365921524	0	0	0.119064642599852	0.075996566106409	0.0913648718995807	0	0.0389849789833773	0.287487224491009	0.173760406249639	0.235432635852264	0.0322848674390074	0	0.146518524239811	0	0.353845067113386	0	0	0.0285652570919861	0	0	0	0	0.0361279269553063	0	0	0.0634497236295	0.074378691911172	0.0324736742563761	0.0609110230395034	0.0284466095193844	0	0	0.182677934321145	0	0.198541696230218	0	0	0	0.0285054078296253	0	0	0.0760876131585231	0.152957307891747	0
RP11-404F10	0.104154801607369	0.02578122742162	0.139277147904612	0.00999626017568956	0.00822682163624815	0.00791234013557301	0.0234628366272586	0.427246630453396	0.00599957628068346	0.0476498679461556	0.00967930406692138	0.0181524656766723	0.84679050442063	0.00709593247228671	0	0.0249373152073198	0.125004482178388	0.0582172229602247	0.00520298674929702	0.223335670892841	0	0.0701771202706219	0.0394643392438951	0.015310839352525	0.0128750652552857	0.0489766006010581	0.0165595754737424	0.0168132413625141	0.0281688934560582	0.00980068984337167	0.0919591270218115	0.0424935164912599	0.0151023878666465	0.154407468515469	0.0132196597419918	0.0287724134021277	0.0163365061745628	0.169670412973072	0	1.64728795500487	0.0982885153881871	0	0.0281226901353258	0.313723835692178	0.00598834379847143	0.0334860185796907	0.0238791355178985	0.233629700269255	0.0724447897585595
RP11-312J18	0	0	0.0986790742704944	0.0684156311253045	0.110880571423159	0.0543796439965084	0.0326716119465615	0	0.0816318731696387	0.0334472202048331	0	0	0	0	0.0672186258526694	0	0.101577236190328	0.0409093053510955	0.0710363717031199	0.11315345647745	0	0.273689136667631	0.175217677750966	0.0353993968280183	0	0	0	0.0388466678613724	0	0.0995197273422857	0.0344909252023146	0	0.0690161463946567	0	0.0605515281399883	0.189917834345413	0.145424415005562	0	0	0.131292380697824	0.0334402096117277	0.279648251893859	0.0772378019563595	0.060675305789349	0	0.0916753187447332	0.368969103176112	0	0.11094039498195
RP11-544M22	0.338221841269751	0.36327092780032	0.215311150608674	0.412780771587692	0	0.478201907752695	0.30374211675196	1.53339415925747	0	0.713625096392726	0.486342333443154	0.380302584707124	0.622553121194526	0.160212691561838	0	0.115120450345135	0.935213969505373	0.835698853070721	0.516334482013859	0.721818767876139	0.728578881907191	0.30739628124479	0.371392906488857	1.3362210483848	0.146352721556164	0.31819013310364	0.715152558311126	0.355278901931544	0.358177573149174	0.857476640442193	0.319095187111999	0.72012676468894	0.322701405354937	0.211994587377899	0	0.253306609242387	0.346270893488151	0.168474766653515	0	1.05871898927895	0.485287654015267	1.06641480714367	0.129322121514524	0.730492034072693	0.760065014656155	0	1.2578858936195	0.219355747744394	0
RP11-297K8	0.0844702975324934	0	0.197789652059465	0.0535296602785083	0	0.162977749894483	0	0	0.125153684998175	0	0.0518569076525268	0.298025624843426	0	0.215166381331542	0	0.0536902822589681	0.155175185099813	0	0	0	0.0530939310963138	0.0761469998017127	0.0935726717583418	0	0	0.0531760690912835	0	0	0	0	0.104781066598996	0.0828338057085738	0	0.100645411638745	0.0931925755496346	0	0.0583512548117351	0	0	0.0696180259919402	0	0.151851211993899	0.11851141241174	0	0.124928762788246	0.0718533334225598	0	0.053081890383807	0
RP11-122G18	0.0778837211127416	0	0.0943511679660891	0	0	0	0.0916667693453378	0.122204954164698	0.11551964845114	0	0	0.116940426410151	0	0	0	0	0.0971264524837106	0	0	0	0	0	0.0862973472389927	0.191929279601856	0	0	0.299764020029344	0	0	0	0.0966631392093756	0.076371484000295	0	0	0	0	0	0	0.206218599151441	0	0	0.140260155622044	0	0.244320457792809	0	0	0.115656181540748	0	0
RP11-25K21	0	0.237754674071946	0	0.0368998563032931	0	0	0.0348314129800033	0.0920155192105815	0.0441208257218101	0	0.0706166470121	0	0.0596346297690505	0	0	0.0370112171538546	0	0.0436054916926358	0	0.081383985894898	0	0.0526180411469338	0	0.074512352821217	0	0	0.0804570312084334	0.0414088545718206	0	0	0.0367694689846515	0.0572794883014076	0.108918395465302	0	0	0	0	0	0	0.0480729403836595	0	0	0	0.064645304341668	0	0	0.0870360405330553	0	0
RP11-5K23	0	0	0	0	0	0	0	0	0	0	0	0	0	0	0	0	0	0	0	0.0968868145587266	0	0	0	0	0	0	0	0	0	0	0	0	0	0	0	0	0	0	0	0	0	0	0	0	0	0	0	0	0
RP11-474I16	0.0562290397356587	0	0.1956987508725	0.169384425284404	0	0.161234592973816	0.601265438897904	0.21206628280253	0.503990629666371	0.224615500254122	0.254575095201442	0.414393164597348	0.0573977377609803	0.190742241363482	0.134718000842954	0.432837779603875	0.292247304957702	0.160983917799819	0.175644873987613	0.188439399108356	0.199442872857404	0.550322784244115	0.179515498373086	0.236853333015399	0.687366298324435	0.402422021878231	0.471041761388269	0.11638161751447	0.117411467138347	0.45037868709035	0.507973407579474	0.208902684239633	0.202684850948385	0.465706469150711	0.121632310518996	0.157684460893954	0.575023756550826	0.246521305674739	0.778760810346956	0.134562465620108	0.194551859377715	0.370318836318007	0.260035403346073	0.313140251545884	0.533221271038765	0.224405769454418	0.201026676453022	0.428515559642595	0.45320364356956
RP11-227F8	0.0359393709632842	0	0	0.0449198981274908	0	0	0	0	0	0	0	0	0	0	0	0	0	0	0	0	0	0	0.0398844145351068	0	0	0	0	0	0	0	0	0	0	0	0	0	0	0	0	0.0584726359804485	0	0	0	0	0	0	0	0	0
RP11-565P22	0	0	0.67124690738457	0.0394344767520813	0	0	0	0	0	0.038108080077165	0	0	0	0	0	0	0.1518514084235	0.0917288327697827	0.229947771562018	0	0	0	0	0	0	0	0	0	0.286916740948794	0	0	0.061184571431824	0	0.145265112660278	0.0689002151451219	0	0	0.169089760132363	0	0	0	0	0	0.102360266238741	0	0	0.0472004416436368	0	0.399733232400751
RP11-359K18	0	0	0.0184453389915251	0.0189770587497426	0	0	0.104252703784565	0.0240781501024636	0	0	0	0.0679483134064301	0.0609298468292546	0	0	0	0.0190026932194969	0	0	0.0212379877940428	0.0188207483367908	0.0271322748172162	0	0	0	0.0188502116261868	0	0	0	0	0	0.0295590363776598	0	0	0	0	0.0411244343794488	0	0	0	0	0.027775964652358	0	0	0	0	0.0227459969379822	0.0188164293663839	0.0311028226544103
RP11-267N12	0.0288101702183034	0	0	0	0	0	0.0340110684003254	0	0	0	0	0.0219790933820427	0	0	0	0	0	0	0.0188352209792487	0.0202886871073769	0.0179788219035843	0.0259218683622978	0.016079262612755	0.0185422792953968	0.0233300263082753	0.018006975392592	0.0200527418525584	0	0	0	0.0709362083440096	0.0141898162334504	0.0182901111268067	0	0	0	0.0197829388745238	0.0535671048745696	0	0	0	0	0.0205120138452711	0.0160454282998004	0	0	0.0217297972168093	0	0.029717102305512
RP11-77M5	0.0686395192204646	0	0.0422038929708866	0	0.13815614097025	0.133097240526354	0.0409820393127987	0.107893648331777	0.0518825350709247	0	0.0420491483845135	0.199552605085074	0.0700599611668805	0.0611878907663722	0	0	0	0	0.0450880806062212	0.0485336353953365	0.0430556892756459	0	0	0.0443930629181997	0	0	0.266487145109277	0.0487014782488183	0.0966663491517033	0.0425705388365204	0.0432572223095148	0.0673026138689667	0	0	0.0383822263163329	0	0.222523257162936	0.064457709995698	0.0478821838184177	0.0565163923553062	0.0827015862724012	0.0632921331874525	0	0.0384612890377335	0	0	0.10208491941353	0.04304589121712	0
RP11-477H21	0.795047165795334	0.788653403679017	0.698758017273661	0.189362516327815	0.410997031167867	0.591825250601237	0.648013638078396	0.618081758083861	0.224200255631294	0.712542074946476	0.589179452949369	0.448785381606251	0.753124935003365	0.568628724955611	0.394901440756861	0.50798792800442	2.3198509405004	0.560396167861904	0.459249867743082	0.394170916244062	0.562575761755659	0.601340040675641	0.340729606477235	0.293341430495669	0.445373895996939	0.937725347729229	1.01452721467174	0.558697145744475	0.471325376087924	0.867926515381007	1.26157775825388	0.267372426124744	0.701978307585134	0.545563163766609	0.359481516227612	0.527254586182869	0.923739444730051	0.622445760456871	1.29921872623056	0.703937380689358	0.746101000153312	0.843395299703212	1.21167443642973	0.437701029272289	0.67747312531359	0.314542476704917	0.881023630635844	0.67445336052358	1.06233183132244
RP11-506O24	0.0215716236008169	0.0233649089789851	0	0.0135608631386376	0	0.0213938710899167	0	0.0172147336889784	0.0162403075520532	0.0389507555474583	0.0131313958939198	0	0	0	0	0	0.0270318094202861	0.0476205581149026	0	0.0302017324373191	0	0	0	0	0.034711290418405	0.0134700502861512	0.0298516916752626	0.0152330026086481	0.0153726129518411	0.0264703321864341	0.0533070675305635	0.0419840250239817	0	0	0	0	0.0294513867556145	0	0	0	0	0.0394616396190751	0	0	0.0480936498063308	0	0.016260169561283	0	0
RP11-38C18	0	0	0	0	0	0	0	0	0	0	0	0	0	0	0	0	0	0	0	0	0	0	0	0	0	0	0	0	0	0	0	0	0	0	0	0	0	0	0.0298913174404843	0	0.0261636427426656	0	0	0	0	0	0	0	0
RP11-280O1	0.0442440057165176	0.399571644179596	3.02453270511958	0.00511204656810923	2.69664807155531	0.203656268390158	0.00482249963497651	2.85416589906235	1.93076126776426	2.35940646481173	0.644897370507301	0.0123812930297338	0.896520614548036	0.0914605598270311	0	0.0405197609834469	4.16145223870908	1.29806112554799	1.54695036748041	1.48798823338937	3.80157091012538	0.230257304034077	1.6876206776286	2.89144345873187	0.0196728401986044	0.0401299381862112	0.00565747230950316	2.88975533658339	3.86045441285464	4.21386146818506	2.69572346012745	2.46684537245478	1.45452066499403	0.932951745318843	0.0876814140689765	3.05410821872749	0.0276914660934435	1.20549020030679	0	1.72769670116076	4.10208780232486	0.170020753944582	3.14971001350439	3.05956644803195	0.00611419417744098	0.592930214777907	2.03613717502246	3.88406489276364	1.51494680970323
RP11-306I1	0	0	0.117553512379521	0.041409770472137	0	0.127141321230168	0.114234711231172	0.151904682935183	0.0494982562299619	0.0789555700670394	0	0.0501211627173471	0	0.0583845690319111	0	0.0819067191477151	0.159156711719875	0.0489211717751868	0.0847775407338059	0.17690387260488	0.23052929686156	0	0	0.0423479328121989	0.104450394356719	0.0811297695511859	0.293515542827214	0.0464610431371728	0.0468822496809974	0.0801045922980731	0.0813798761231842	0.0642253333543286	0.0823775622056966	0	0.14117741172392	0	0.131438978275819	0.120500065027526	0.215173744835645	0.105903175120726	0.0789392780939239	0.11836183426033	0.337771491367546	0	0.0494069646141763	0.0556641636610505	0.232340686415317	0	0.193809605104559
RP11-466F5	0.124790508404112	0.244061898913343	0.116608062478847	0.246807057034076	0.16423776757686	0.263372133095665	0.421602315360765	0.139647679377818	0.0784907567001675	0.15814984404761	0.116191255717527	0.294564959457772	0.134473600693226	0.283765228715391	0.0555636950764239	0.303267025448123	0.333687054751677	0.211456760815034	0.391359978241133	0.191312259601781	0.127653908174034	0.515949964015336	0.0987886883102724	0.260247526438171	0.270452655802497	0.261302303679433	0.468369040416148	0.0941083682526729	0.184030349227962	0.266053071310212	0.171403448991659	0.16324187797179	0.147403661698596	0.252234572968052	0.183037930870622	0.138010896748853	0.276201350560156	0.175778091835458	0.261540365615877	0.188325453115719	0.337809808326145	0.185183542875472	0.258453490497853	0.270562813042071	0.24289996004071	0.19412490290082	0.337897511958899	0.170601836706922	0.246646318317622
RP11-525G13	0.0515673589580375	0.0225822977459129	0.0127372288894994	0	0	0.0611620877564707	0.0488358220246953	0.0654266925118424	0.0768215012066582	0.0743479728997309	0.0377401144524884	0.0316165843421683	0.042265278729906	0	0.0256292200509773	0.0131450267177579	0.0644523764053229	0.0460383597606674	0.0404719769826517	0.153706992224425	0.0258779302129335	0.109028856743954	0.023150461246454	0.103906771954191	0.129769624872606	0.125172138597208	0.0985608533586983	0	0.0148563275301137	0.0255846236629738	0	0.10897614864865	0.0775755899806521	0.274176629844357	0.0344444923267284	0	0.0701410165036621	0	0	0.0340313869052412	0.0126577859099272	0.0935403260769253	0.0295127644462742	0.0570755163421086	0.0156657528562367	0	0.135622004454434	0.0129939980246766	0
RP11-375H19	0.0544639871993797	0.0589364172587014	0	0	0	0	0.0641940792433692	0.0435631909485085	0.0411184229669538	0.0974627579297084	0.0658519426807933	0.0821067222219371	0	0	0	0	0.0680558718723354	0.080161943967359	0.0357162074558383	0.14802797893279	0.0674150855432094	0.142405896503096	0.201185542361206	0.0694910745507148	0.0870437670189618	0.0341543862656003	0	0	0	0	0.0342613992075203	0.026946084305902	0.0685622612034692	0.0650219393681828	0	0.0397704525727132	0.144492564135315	0	0.0379371450333428	0.0448057521244819	0	0.0502018056318175	0	0.0894939222057416	0.0809493703268108	0.046257119261942	0.0811943151555072	0.0340934989851305	0.056162920926
RP11-9L18	0.066560575712595	0	0	0	0.0685904095093056	0	0	0	0	0	0	0	0	0	0	0	0	0	0	0.0926211905816751	0	0	0.0373626200315072	0	0.0540328519026395	0	0	0	0	0	0	0.0652632530334817	0	0.0793997035279107	0	0	0	0	0.0464218485404888	0	0	0	0	0.0372845756515725	0.0502095601200984	0	0	0	0
RP11-479J7	0	0.082094815046734	0.0467198857829443	0	0.152412592520698	0	0	0.175233913741193	0.057413745223593	0	0	0.0581342719509853	0.151005672641149	0	0	0	0.0946817794752118	0	0	0.0537144220325239	0	0	0.201756212795647	0.0491393423642019	0	0.047735203446529	0	0	0	0	0.0478840668173307	0.0744358175807451	0.048477993278047	0	0	0	0.0523904314004338	0.0712967763479177	0	0.0625310027011596	0.0464318699232815	0.0700105044759409	0.0542988268211968	0.124153361164989	0	0	0.0574829707905966	0.093777355880659	0
RP11-276E17	0.0233268196924458	0	0.028372503361268	0	0	0	0	0.0369982204198074	0	0	0	0	0	0	0	0.0579693796035193	0.0292267975869828	0	0.0303213731232265	0.0326512190058382	0	0.0416676458701047	0	0	0.0375217891941074	0	0	0	0	0	0	0.0228654657855317	0.0294472194854605	0.055284596782918	0	0	0	0.126589028249155	0	0	0	0	0	0	0.0348527100546705	0	0	0	0
RP11-102C16	0	0	0	0	0	0	0	0	0	0	0	0	0	0	0	0	0	0	0	0	0	0	0	0	0	0	0	0	0	0	0	0	0	0	0	0	0	0	0	0	0	0	0	0	0	0	0	0	0
RP11-277B15	0	0	0.0476058113680778	0.142171992007424	0.0796849785497181	0	0.0462300568085552	0	0	0	0	0	0	0.0689622270200914	0.0946511583622402	0	0	0	0.0508527008464504	0	0	0.0696983825957468	0	0	0.123025333617089	0.0956935771053798	0	0	0	0.0944903194737935	0	0.0384150361307852	0	0	0	0	0	0	0.156282955060785	0	0	0	0	0	0	0	0.0585688820026076	0	0
RP11-52A20	0.0428978901676385	0	0	0.032389337493801	0	0	0	0.0410447565588294	0	0.0105080681252657	0.04167692994866	0	0.0351406614731846	0	0.0212882314331309	0	0.0536567012725488	0	0.0225177200805714	0.0121774510519579	0	0.0612990805972177	0.0192265226540847	0	0.0140087871495114	0.0321738339725937	0.0120354413126036	0.0122200980267006	0.0487086954585883	0.0106646952795311	0.0215964978273277	0.0748381680850926	0.0109748491094511	0.0612890596476939	0.0191464069959049	0	0	0	0	0.0422165299884084	0.0517805089178388	0.0159415867572846	0.0123118745291328	0.0286843231515458	0.0638821719799783	0	0.0259731436760333	0.0107851145363226	0.0178597497511008
RP11-104L21	0.0534052076391825	0.575759493006947	0	1.06177105558433	0.208587000364143	1.13536782037996	0.919908009725822	0.379057113162734	0.42230186777851	0.24206382552524	0.45019445459472	0.896113415988183	0.548072012727853	0.955193517040946	0.722552203582306	0.649957353481137	0.360734478189511	0.417954209544188	0.198387756161572	0.212720274116797	0.303870063885713	0.183437627399107	0.116120968805062	0.25517097269298	0.314800438313841	0.846706633970557	1.30184164723684	0.27807197201119	0.215242405371251	0.0653711508347183	0.411200073197077	0.414283024570992	0.192979296135251	0.625041808473226	0.737878876731483	0.349328880224417	0.695579624759903	0.0985870194612292	1.23762134749837	0.318874580651289	0.587146635098972	0.818513912668762	0.146770306638952	0.11588487231701	0.294293115393179	0.173446510958513	0.360347620807009	0.189841457794544	0.108118306866278
RP3-455J7	0	0.10907447980283	0.0392665106508309	0.00816898765886229	0.153272253116509	0.0129014485262319	0.00770675711953869	0.157664976955433	0.00978668044013964	0.015739741649829	0.00790981101473272	0.0295327148470866	0.210699190795402	0.0569550879879879	0.0160018553096516	0.0564033287735379	0.0563097384704246	0.0570769645436673	0.00848873816287749	0.188929431133249	0.00810145122690285	0.0233025965715997	0.0144495562883918	0.00835624780145479	0	0.0321864449870505	0	0.0091783886164008	0.0366991825666889	0.0238950381824801	0.0560373547974923	0.00638947087809662	0.00824221010540937	0.134461959833	0	0.00946246979805269	0	0.128860930645071	0.0533040189951548	0.0832648047902437	0.00788966699400651	0.0238561799837936	0.0184358916276257	0.0980325731934919	0.00976838166017381	0	0.0483411215605431	0.016153951431902	0.0267178811557578
RP1-313L4	0.0452036267217304	0	0.183626398157453	0.0285032220298783	0	0.0448341459891221	0.104719550440317	0.139400486653281	0.0341003910133769	0.182582234133733	0.0276050415191131	0	0.134235146959055	0.0402607798243399	0.108871461420927	0.0841229836618439	0.0285415978416482	0.220876932998611	0.142326535747062	0.660885488467733	0.10989787705283	0.156314457277898	0.256456920658645	0.243314456944508	0	0.0283133218965537	0.122137153651714	0.123940435831055	0.063871282274978	0.10868735561884	0.285345127956121	0.507031457812888	0.335398368784696	0.297291036520628	0.317951894214242	0.187437314736461	0.384073847310149	0.70200747377794	0.0923828425545591	0.364081258919204	0.0545547223937201	0.121523731855568	0.0322361913778229	0	0.0672897715522145	0	0.30972993259548	0.0831795558095623	0.259479446515175
RP5-968D22	0	0	0	0	0	0	0	0	0	0	0	0	0	0	0	0	0	0	0	0	0	0	0	0	0	0	0	0	0	0	0	0	0	0	0.0347286488690301	0	0	0	0	0	0	0	0	0	0	0	0	0	0
RP1-10C16	0.0767950026506683	0.161576524007676	0	0.141199956744461	0	0.40633152723726	0	0	0.0580868695865857	0	0.0470966619585349	0	0	0	0.182235973062114	0	0.0486834415916288	0	0	0.157254136476569	0.307928491598559	0.135251172370338	0	0	0.234813410239755	0.0950289101418654	0.155508384090149	0	0	0.138556984346247	0	0	0	0	0.381296267292092	0.308375685142734	0.0530057377521181	0	0	0.237936067444123	0.136580700877961	0.138340346812002	0	0.0430845194528802	0.0579800535101228	0.187646834951836	0	0	0
NA	NA	NA	NA	NA	NA	NA	NA	NA	NA	NA	NA	NA	NA	NA	NA	NA	NA	NA	NA	NA	NA	NA	NA	NA	NA	NA	NA	NA	NA	NA	NA	NA	NA	NA	NA	NA	NA	NA	NA	NA	NA	NA	NA	NA	NA	NA	NA	NA	NA
RP5-1018K9	0	0.120633835093083	0	0	0	0.0564452168903616	0	0.0896594802453776	0	0	0	0.0435148638798233	0.0580910510805074	0.0507081243358248	0	0	0.0710955657723892	0	0	0.0401910588768392	0	0	0.0318977597959388	0.0367531802174696	0.0461684692109333	0.0356986036730263	0.116041998331135	0	0	0	0.035810395187024	0	0.0362564430908893	0	0	0	0.150772542381395	0	0.039650053738762	0	0	0	0.0406303966775133	0.0629748386597621	0	0	0.0430249153267031	0	0.0586821607992609
RP4-800F24	0.0441148325646805	0	0	0	0	0	0.0520291699849176	0	0	0	0	0.130308642523825	0	0	0	0	0	0	0	0	0.0546512888760794	0	0	0	0	0.054735790746279	0	0.061785317936436	0	0	0.0549060731556468	0.0432484543086048	0	0.200159757252978	0	0	0	0	0	0	0	0	0	0	0	0.144287838387576	0	0	0.0896010300289995
RP1-206D15	0.651983484302442	2.44845132964393	0	1.1949619362367	0	1.4921452586053	0	0.789430215614067	0.228643005639351	0.635550532633632	0.636756806361184	0	1.39705325994981	0	1.0878696105545	0.36446767453901	1.51852589432891	0.886339413462704	0.200240083879289	0.566941611424444	0.77432347289624	1.01939440156098	0.465658513574853	1.6773433292807	1.19721081496371	2.09522670057289	1.07728831282762	0.215398145336553	0.858012613921156	0.643220433674887	1.36192481520934	1.4221323187719	0.366371233250717	0.865140547111319	0.814508749854688	0	1.26777142283949	0	0.396751810664944	0	0.500863042817257	1.17760110676875	0	1.18087236972445	0.893013109906253	0	2.15019257892165	0.774185062505318	0
RP1-117P20	0	0	0	0	0	0	0	0	0	0	0	0	0	0	0	0	0	0	0	0	0	0	0	0	0	0	0	0	0	0	0	0	0	0	0	0	0	0	0	0	0	0	0	0	0	0	0	0	0
RP11-332H17	0	0	0	0	0	0	0	0	0	0	0	0	0	0	0	0	0	0	0	0	0	0	0	0	0	0	0	0	0	0	0	0	0	0.111438285842401	0	0	0	0	0	0	0	0	0	0	0	0	0	0	0
RP11-297H3	0	0	0	0	0	0	0	0	0	0	0	0	0	0	0	0	0	0	0	0.0301427421492278	0	0	0	0	0	0.0530386730874654	0	0	0	0	0.0268471287703022	0	0	0	0	0	0	0	0	0	0	0	0	0	0	0	0	0	0
RP11-576I22	0.0357833387133286	0.0111757979645426	0.0373508917864227	0.0384203893104137	0.0316744556181624	0.0603157582769641	0.0422247480025788	0.0879936063541881	0.0154744730858447	0.0673538035837893	0.0249154909594207	0.0915730861387841	0.0519103945996988	0.045300694764112	0	0.0385362780066671	0.0759445512864739	0.0675723244592385	0.195241787365451	0.0983277121526422	0.025515522053729	0.360391087365956	0.0508597113143902	0.0838192348873322	0.0734006199884693	0.0192088431798415	0.0213901440814	0.0217172512391409	0.0577182639323455	0.0314645356031916	0.0508237788237468	0.158377150093854	0.0827043408026528	0.0487817502480441	0.0283581672697707	0.0517046748029779	0.0556015069735427	0.0663960680181974	0.0699665878799493	0.106319888708079	0.0492839421153735	0.0742740405771	0.0505461031040508	0.0944168215041455	0.023106823140549	0.0346474422103637	0.0758548910963745	0.0505761253080633	0.103040059823334
RP11-545I10	0	0	0	0	0	0	0	0	0	0	0	0	0	0	0	0	0	0	0	0	0	0	0	0	0	0	0	0	0	0	0	0	0	0	0	0	0	0	0	0	0	0	0	0	0	0	0	0	0
RP1-79C4	0	0	0.0309999376311028	0	0	0	0	0	0	0	0	0	0	0.0151641077396836	0	0	0	0	0	0	0	0	0	0	0	0	0	0	0	0	0	0.00837728730135475	0	0	0	0	0	0.0159881321119437	0	0	0	0	0.024140230508426	0	0	0	0	0	0
RP1-127D3	0	0	0	0	0	0	0	0	0	0	0	0.0311843596812843	0	0	0	0	0	0	0	0	0	0	0	0	0	0	0	0	0	0	0	0	0	0	0	0	0.028077327649322	0	0	0	0	0	0	0	0	0	0	0	0
RP1-45C12	0	0	0	0	0.0794986100112684	0	0	0.0618087350352954	0.168443601114664	0.092924687776527	0.0931359486033874	0	0.0787464033571548	0.197277249101095	0	0.0489950783672541	0.0489135732229109	0	0	0.107211407444004	0	0	0.24263037506735	0	0	0.140937281318973	0.0539737863039552	0	0	0	0.048676365882174	0	0.0492799527068713	0.480223908216835	0.0431997415661353	0	0	0.444234310422342	0.0538699918421764	0.0635603627285945	0	0	0.0551952499819775	0.0432885797319052	0	0	0.0584309043669702	0	0
RP4-612B18	0	0.082094815046734	0.178434543586812	0.0480532154363873	0	0.0752967252255832	0.0453693329206623	0.0608071488051947	0.057413745223593	0.135066852867045	0.135369518690304	0.114016444931843	0	0.194222753781247	0	0	0.0481174771972087	0.0567461781166584	0.144823532895561	0.105500528976727	0.04766133149735	0	0.0426716595452064	0	0.0616605132480939	0	0.153764772519949	0	0	0.0471251273710995	0	0.110261377592469	0.18484302416954	0.0904976043608589	0	0	0	0.0712967763479177	0.104111514192687	0.1224639313926	0.0914158490021131	0	0.0542988268211968	0	0	0.12632327431537	0	0	0
DNM3OS	0.290267934281148	0.633469643683206	0.26071461058409	0.333086359488296	0.126881335193033	0.564073130192278	0.389665842903793	0.360798317049397	0.519510112281639	0.351919069571281	0.456690999797185	0.451202405510355	0.481586660103246	0.636763762052091	0.375207350651816	0.127407248481184	0.503927476096001	0.343326898499857	0.223307337601833	0.789961794612421	0.0999326279194649	0.136169249170538	0.413779139479208	0.0663741708297501	0.256968797645804	0.414741508202228	0.209728297869016	0.226466567585773	0.167429328525749	0.187240265927348	0.258867062685762	0.481023832171169	0.347088215812359	0.113282730560921	0.50367870903301	0.180577842904983	0.331645131293513	0.288390555553292	0.58958000150159	0.453921671386879	0.380281908016151	0.372294153205397	0.436869875767513	0.409863818230155	0.273171072478209	0.273490435830233	0.487936776922905	0.381974810989976	0.333096931756976
RP3-332O11	0	0	0	0	0	0	0	0	0	0	0	0.0721842188899283	0	0	0	0	0	0	0	0	0	0	0	0	0	0	0	0	0	0	0.0595074515146288	0	0	0	0	0	0	0	0	0	0	0	0	0	0	0	0	0	0
RP1-15D23	0	0	0	0	0	0	0	0	0	0	0	0	0.0410791476023781	0.0358314902262991	0	0	0	0	0	0.05619201769688	0	0	0	0.0259338069461643	0	0.0251869701214002	0	0	0	0	0.0500973793786758	0	0	0	0.0661914523219814	0	0.0814506260677507	0	0	0	0	0	0	0.044554724432564	0	0.0341495124252895	0	0	0
RP3-471M13	0	0	0	0	0	0	0	0	0	0	0	0	0	0	0	0	0	0	0	0	0	0	0	0.0317810838301125	0	0	0	0	0	0	0	0	0	0	0	0	0	0	0	0	0	0	0	0	0	0	0.0372152517119476	0	0
RP3-395P12	0	0	0	0	0	0	0	0	0	0	0.0287141704825707	0	0	0	0	0	0	0	0	0.0972941706519155	0	0	0.026308946434557	0	0	0	0	0.0332811161140293	0	0	0	0	0	0	0	0	0	0	0	0.0386546216561688	0	0	0	0	0.0354015708852638	0	0.13708036138969	0	0
RP11-296O14	0.23976425725892	0	0.0622028070291445	0.063968295724044	0.291290720153441	0	0	0	0	0.121126745171784	0.0619762947483687	0	0	0	0	0	0.0640533726633482	0	0.0664225683930307	0.0714585380065345	0	0	0.164210911070429	0	0.0819559176377371	0.124413105430866	0	0.205231284625733	0.0723480908883207	0	0.0637443519092715	0.145765190535683	0.0645306416005469	0	0	0.0738742471543304	0.0697076396685577	0	0.322421463209759	0	0.0618213699353862	0	0	0.111296614927212	0.0762084106867638	0.385414141848419	0	0	0
RP3-436N22	0.0712609988642877	0	0	0	0	0	0	0	0	0.0291921539661353	0	0	0	0	0	0	0.0302521138013171	0.0357166306571549	0.0313846724947877	0	0	0	0	0	0.0388342103011877	0	0	0	0.0342215308263794	0	0	0	0	0	0	0	0	0	0	0	0.0858443342916356	0	0	0.0267532704699814	0	0	0.139589259076182	0	0
GAS5-AS1	1.09495770137122	1.40146914471647	1.38123036508106	1.10837821234379	1.12995752602516	1.56528968679977	1.64268850071669	1.22538822784596	1.23939246537141	1.35349772623081	1.35555773394073	1.43521527421696	1.22965304918818	1.70240610586667	1.14823498841711	1.48618267731482	1.43031846828073	1.28845334506567	1.19360104689757	1.18374479151005	1.22076184412543	1.32741339773592	1.068898820031	0.979241207624726	1.74076565192723	1.40073594118465	1.53434686500917	1.58274952030553	1.19401590600628	0.949315158027249	0.945330016531569	1.15469753946563	0.906750038286139	0.740528053042866	1.40045036201518	1.11916972791929	1.73191914529846	1.32942833380251	1.68353209223148	1.01860697992862	1.49269530526765	1.34805188115579	1.26462099408563	0.821184465573801	1.26773668048459	1.60207621713862	1.43803990399016	1.07398970752498	1.25885065535429
GAS5	5.02826174015448	5.45926687377673	7.34214272064436	4.61192438577982	6.75116864327841	5.38591552542066	5.54153656165802	4.83379079702582	5.7211386272551	5.67518022966417	5.13159390348855	5.04054786343101	4.87754230143219	5.54526273729877	6.04673391304295	5.69490091167294	7.32377343961621	5.27187248215316	6.84737068022552	5.45807749721902	5.27341731186826	6.70335379815805	5.21828757298108	5.43335629938126	3.82582454500194	4.47237405301705	3.61064405867561	6.04661170220537	5.62966851935237	5.97219607989837	5.84063650676361	5.53238919521645	5.18159186961912	5.33620581679473	5.46735455160533	6.33771384757151	4.92863134546844	5.24943517655426	5.31178477181805	4.87736901926713	5.76639192446731	5.678228601473	5.61343533746827	5.41248244243279	3.82869596811271	5.59841371906538	5.72984652864088	5.37778950368101	5.14006888211073
RP11-160H22	0.140552559493151	0.198960017355341	0.272380592325156	0.174147266568046	0.0980804668362339	0.266583340490684	0.529805013447586	0.148888796961826	0.140813657037323	0.168545421589469	0.168918818090367	0.142530457418043	0	0.241184562768449	0	0.118749074114161	0.228105304995116	0.0712897293558637	0.289507746290963	0.067498972151887	0.059924506921132	0.243611148166228	0.0536747156358074	0.061774736283011	0.150915398005122	0.375563609929058	0.250173724548841	0	0.0683403929447357	0	0.328464622126133	0.137880335166153	0.0609468937361642	0.11335777980524	0.380696017795035	0.136347748026307	0.598040440477717	0.0894554738888648	0.51116797574667	0.0785172675623412	0.0583850569250136	0.248970394470299	0.195711020513887	0.249900514108967	0.0719921628110537	0.157750608770732	0.140978652419209	0.1174328504828	0.508253159764458
RP1-102G20	0	0	0	0	0.0983643334919517	0.0947149542842217	0	0	0	0	0	0.0732378478394897	0	0	0.224661288434191	0	0	0	0	0	0	0	0	0	0	0	0.0669217482251834	0	0.0685402204551059	0	0	0	0	0.219060656158282	0.0536107929156962	0	0	0.0897151467412933	0.0667936252597877	0.0787460485056207	0.114828442313396	0	0.0684293499345193	0	0	0	0.0724215400194129	0.0600866390594607	0
RP5-1114G22	0	0	0	0	0	0	0.0249395455817024	0	0	0	0	0	0	0	0	0	0	0	0	0	0	0.0377406231646212	0	0	0	0	0	0	0	0	0	0	0	0	0	0	0	0	0	0	0	0	0	0	0	0	0	0	0
RP3-518E13	0	0	0	0	0	0	0	0	0	0	0.0464947672532339	0	0.0392131327492386	0	0	0.0716232499952806	0	0	0	0	0	0	0	0	0	0	0	0	0	0	0.0478284599214896	0	0	0.0459048734776648	0	0	0	0	0	0.122325305813008	0	0	0	0	0	0	0	0	0
NA	NA	NA	NA	NA	NA	NA	NA	NA	NA	NA	NA	NA	NA	NA	NA	NA	NA	NA	NA	NA	NA	NA	NA	NA	NA	NA	NA	NA	NA	NA	NA	NA	NA	NA	NA	NA	NA	NA	NA	NA	NA	NA	NA	NA	NA	NA	NA	NA	NA
RP11-222A5	0	0	0	0	0	0	0	0	0	0	0	0	0	0	0	0	0	0	0	0	0	0	0	0	0	0	0	0	0	0.0111579948204369	0	0	0	0	0	0	0	0	0	0	0	0	0	0	0	0	0	0	0
RP11-318C24	0.738308492627419	0.19515103850188	0.723643413294541	0	1.48110330976535	0.339215685282475	0.211704013297492	0.278555800983504	0	0.647525010581704	0.314228373738437	1.27738865324344	0	0	1.10563050363781	0.506078836726395	0.223780394458105	0	0.606365853502679	0.357843250278938	0	0.444004075224238	0.37521754181876	0.118634806161299	1.19924824857824	0.66222418472074	0.127946698460703	0.358957408640516	0.560880663443905	0.728651604906285	0.322439500347483	0.258783444549592	0.670602924465213	0.400843459184349	0.102923186977756	0.829218704498511	0.449877390392385	0.701852676568935	1.25600530548953	0.150007016859261	0.216382465079592	0	0.130768125585023	0.53067997493031	0.84953389713524	0.74767860298823	0.264360511313903	0.32100598256478	0.499458502834191
RP11-492I21	0.101199324148716	0.05571946494017	0.0927530605580926	0.155598228159291	0.459084823096135	0.443933292979923	0.118941470508394	0.231066545923819	0.378874206989211	0.362896708320812	0.12195468388269	0.151349803881105	0.531301282185635	0.0903221279851885	0.488143577081035	0.156049038807187	0.241792857354775	0.216451354891943	0.333857788952865	0.267934369289059	0.23964583948841	0.407702614100033	0.5302065880969	0.128559008481721	0.197647896561687	0.0947364583078545	0.234478174364679	0.546759467140371	0.550946537605584	0.237118774758952	0.446915430067835	0.439443548269503	0.18635924422884	0.647050156107881	0.311781872149523	0.276389422920377	0.169091490294403	0.184313751571173	0.0708349699824469	0.237238439652357	0.312610880193695	0.263799399790369	0.301164048553546	0.0846573445214004	0.184287981168231	0.0437217936542597	0.113711216041299	0.492096571560675	0.53590906299404
RP11-195C7	0.0513264990613758	0.0555462146274907	0	0.0640674537526287	0	0	0.0305710625533728	0	0	0	0	0	0.102953914085165	0	0.0629448759596597	0.0324872387218255	0	0	0	0	0.032123776211437	0	0	0	0	0.0321738339725937	0.0358092374027255	0	0.0366848257836763	0.031760453614308	0.0638431704240849	0	0	0	0	0	0.0353300166346451	0	0.035739942540658	0	0.0312907789543755	0	0	0.0286843231515458	0.0386677193164243	0	0	0	0
RP1-35C21	0.0656329059729095	0	0.0403390703790667	0	0	0	0	0.103228121395838	0	0.0791120461367944	0	0	0.131011833573004	0	0	0	0.196720015044312	0.229965019075903	0	0.725614371952778	0	0	0.0727562051350519	0	0	0.0412176926569446	0.0458588527913024	0	0	0.0802632827804399	0	0.0954844964039386	0	0.223194040795086	0.207294691843735	0.183015365955418	0	0.177514151838889	0	0.204949563002651	0.079095722752722	0	0.13635884151963	0.0367597380475947	0	0	0	0.194904535733549	0
RP11-63B19	0	0	0	0	0	0	0	0	0	0	0	0	0	0	0	0	0	0	0	0	0	0	0	0	0	0	0	0	0	0	0	0	0	0	0	0	0	0	0	0	0	0	0	0	0	0	0	0	0
RP4-798P15	0.115119856940601	0.105425631765019	0.0329230620270204	0.0415711509099864	0.00864629480830045	0.244866982224157	0.012378939031299	0.234502532166795	0.169720406729917	0.0695867736572534	0.166151333576098	0.0929473040290663	0.169933774372368	0.0369098085626692	0.0657856072432769	0.00264163026727175	0.0920262730542119	0.128374163638316	0.0298238195813847	0.169709210499583	0.181530959828429	0.0556066799371781	0.0482485130181232	0.138727127719152	0.0599119678319596	0.00261588457311112	0.117619537909467	0.0437704438439766	0.0870231520309014	0.140257710244026	0.0816926776520204	0.242222576387715	0.136915796446764	0.130001427132914	0.203629012059161	0.0151934527631485	0.129306463984274	0.0312032051491825	0.0288307257395881	0.147351739540048	0.0912407348302083	0.174738047084465	0.0613632356284856	0.171272487769717	0.0945986444210402	0.0455660615572283	0.183910003025462	0.105792971290066	0.0553266921384704
RP11-21M7	0	0	0	0	0	0	0	0	0	0.0628069923834399	0	0	0	0	0.124966291420912	0	0.186989791564374	0	0.0674658679016192	0	0	0	0	0	0	0	0	0	0	0	0	0.0510363308492424	0.0655448946056618	0	0.112791184074325	0	0	0.0961336428223187	0.139838123245816	0.0844025252130619	0.122968404468925	0	0	0	0	0	0.151306318583391	0	0
C1orf220	0.157425135583317	0.181271581942663	0.151049500170606	0.226964170325649	0.0948306922293752	0.306661714671324	0.39140232937709	0.525727995273945	0.10334672210559	0.175883238367729	0.214063834783338	0.271230976037315	0.540163021073108	0.251419573075298	0.165669389252926	0.162345922384809	0.483436121694413	0.615435013874946	1.22402898869183	0.784748995340334	0.113591951444107	1.59494282548416	0.150329234890866	0.350081920849968	0.197155261088111	0.485408703798675	0.221226475276596	0.135725954807049	0.159787838817415	0.253785882567481	0.300405757415049	0.600797916769476	0.454015501586533	0.855337562324495	0.505099443442554	0.0425243343496929	0.875235195461044	0.309632704186033	0.781260910542365	0.812493529095417	0.213555715938632	0.494977119934511	0.159537295793036	0.20820880456209	0.0695860437994137	0.188386399610624	0.966584826437897	0.133899976353737	0.247246920822959
RP5-1098D14	0.136213464849271	0.174761932870259	0.225156887160677	0.0353836924275441	0	0.109100919318661	0.0979639714164705	0.130506956147638	0.0423122890395813	0.0675922480547511	0	0.124900035201358	0.313453148859715	0.0981910068323538	0	0.169317299522307	0.0700130976304307	0.121983708988921	0.141715693348976	0.353993377852048	0.0350938776253567	0.805379746627578	0.0621420750990526	0.0714885616501079	0.0895303384716	0.83930934380411	0.114301815828572	0.0397099593924121	0.22525732020915	0.101684726361292	0.260536258832103	0.133619972281965	0.0705336972617969	0.192039236772555	0	0.119450793784581	0.112812338652824	0.245735617935851	0.185421590095208	0.256819816823277	0	0.14972637446787	0.0400053525169806	0.0920482791027719	0.199795611687814	0.0475977405285022	0.123532063792617	0.13549708019913	0.268233259935063
RP11-428K3	0.0809438581808981	0	0.207511756433892	0.0207279725608818	0.083399792253549	0.141452828140905	0.113568926606471	0.198053847873155	0.037058917948858	0.11618940292244	0.0398707387942221	0.0860919125441515	0.35938604623225	0.140938405549648	0.0797685064138505	0.120475212202997	0.176856721990565	0.118632221172279	0.559481449181431	0.610475613486949	0.119167054223314	1.02675920592556	0.124044353039734	0.244946944726396	0.116309394316302	0.340182616554053	0.10041556058605	0.0232767586547413	0.209068970785163	0.069915311970471	0.0610964912136313	0.219118501999865	0.149922621193034	0.443168062801211	0.0363913988073387	0.023993587298046	0.21165108594376	0.176163801707594	0.22387023089442	0.142865782101021	0.0879893818640214	0.0746624689426077	0.113618871585231	0.181921108641886	0.0966081291656228	0.147335886787579	0.334019561494801	0.156763724803733	0.115517208192775
RP11-545A16	0.0149360903541184	0	0	0	0	0.00989203598976846	0	0	0	0	0.00606230893349421	0.0151556760764376	0.0303426228351583	0	0	0	0	0	0	0	0	0	0.0110804148576556	0	0	0	0.0275177792176987	0	0	0.00613843133161995	0.0124505820269037	0.0048964735822543	0.0126069370537205	0	0	0	0.00683516424358616	0	0	0	0	0.00918284670097686	0.00708823841406312	0.0110570589420255	0	0	0.0149833724675556	0	0.0102906664444252
RP11-12M5	0.691557641543789	0	0.351723815108875	0.11259359333677	0.0932372920658509	0.0897722667545119	0.1064354011596	0.695129523417911	0.618373195000405	0.258228693693743	0.703723101493318	0.259530650546668	0.481994142202533	0	0.110652768176574	0.315281985477109	0.757778082814168	0.36561988948473	0.0596021720104603	0.584978691186919	0.0569283480351033	0.232135697516102	0.281946623911032	0.320899041459719	0.274173860960182	0.111864685861271	0.0633976930648096	0.18503916080132	0.452373990016748	0.483244203356812	0.530907907155208	0.397523848606854	0.45264720347873	0.472876586275462	0.19318630661635	0.129698302045512	0.437783219392711	0.6844298500784	0.18206583975688	0.277771401584345	0.258178558512124	0.0834988828039768	0.126867152100663	0.323397595693305	0.196196987883962	0.349519784558143	0.707718925188253	0.607021043896604	0.415751355532217
RP11-533E19	0	0	0	0.0455134375566435	0	0	0	0.113001092804993	0	0	0	0	0.0734217973196343	0	0	0	0	0	0	0	0	0	0	0	0.0584159866789571	0	0	0	0	0	0	0	0	0	0	0	0	0	0	0	0	0	0	0	0	0	0	0	0
RP11-502H18	0	0	0	0	0	0	0	0	0	0	0	0	0	0	0	0	0	0	0	0	0	0	0	0	0	0	0.0445201590130402	0	0	0	0	0	0	0	0	0	0	0	0	0	0	0	0	0	0	0	0	0	0
NA	NA	NA	NA	NA	NA	NA	NA	NA	NA	NA	NA	NA	NA	NA	NA	NA	NA	NA	NA	NA	NA	NA	NA	NA	NA	NA	NA	NA	NA	NA	NA	NA	NA	NA	NA	NA	NA	NA	NA	NA	NA	NA	NA	NA	NA	NA	NA	NA	NA
RP11-46A10	0.200315165711123	0.0650531949011754	0.036927413486168	0.180649669523848	0	0.2250461983996	0.264622537004904	0.346283894451881	0.0454149339828657	0.0367066853437365	0.1076747704924	0.13378481315901	0	0.10524443002871	0	0.0752187518065879	0.0750947447652593	0.250481965473451	0.151735030094828	0.162884475086904	0.212564207379296	0	0.0666655344224871	0.184547991962494	0.389090199075893	0.110360581978128	0.16107964065845	0.0426245874712538	0.240708914527345	0.0735600517115811	0.0378507726871275	0.17008623291116	0.112040778398933	0.140109126702002	0.160581161013133	0.0439282453865633	0.159013407241868	0.163134962618323	0.0419060445378845	0.0973210311070449	0.174816160543165	0.0554293608745281	0.164590979687093	0.277829509997172	0.25280278349345	0.282435275069699	0.365326912961054	0.0376655110341159	0.121441104024878
RP11-540K16	0.0723030463693513	0.0526021966059865	0.0298039388505865	0	0	0	0	0.0766987433652639	0.0724405409294971	0.169260713065387	0	0.0371384984576916	0.0975808248963623	0	0.0596167620540476	0	0	0.106113817413175	0.123386864353846	0	0.0304081000000554	0.167597567930103	0.0539116759975008	0.0313568801044906	0	0.0304555123864036	0.162050459674011	0.100876372354843	0.0686405731568749	0.171648073388578	0.0604685492581973	0.223913475712412	0	0	0.0270945882203742	0.0354708109262379	0	0	0.0338333883314842	0.039969242257935	0	0.130407655813961	0.0346716370673551	0.0799654469609571	0	0	0.0367194330719325	0	0.0501216298418095
NA	NA	NA	NA	NA	NA	NA	NA	NA	NA	NA	NA	NA	NA	NA	NA	NA	NA	NA	NA	NA	NA	NA	NA	NA	NA	NA	NA	NA	NA	NA	NA	NA	NA	NA	NA	NA	NA	NA	NA	NA	NA	NA	NA	NA	NA	NA	NA	NA	NA
RP11-33M22	0	0	0	0	0	0.057537995018683	0	0	0	0	0	0	0	0	0	0	0	0	0	0	0	0	0	0	0	0	0	0	0	0	0	0	0	0	0	0	0	0	0	0	0	0	0	0	0	0	0	0	0
RP11-538D16	0.279063269098661	0	0.00813212725761401	0	0	0.0392852426548965	0.0157450117772593	0.0420466213124703	0.0396857975101434	0.0865161716757713	0.286448592625837	0.0401869336346674	0	0.168316605668341	0.0325948263706281	0.0167372879155526	0.719430225351636	0	0.0514003461064908	0.0371140684780656	0.0809096988178483	0	0	0	0.0738138002163897	0.0329616340399599	0.0987210913341766	0.0187416378861394	0.00948759020053967	0.0163608533970503	0.0330649525032414	0	0.0251804446169253	0	0.107031193580817	0	0.212609880906529	0	0	0.0217853252258794	0.168102673009312	0.106827617733319	0.0920320268780584	0.0293875475207159	0.0493478031853896	0.402912404274803	0	0.0329028489293906	0.0137461746200923
GS1-122H1	0	0	0	0	0	0	0	0.0412380543964145	0	0	0	0	0	0	0	0	0	0	0.033805001415827	0	0	0	0	0	0	0	0	0	0	0	0	0	0	0	0	0	0.0354967311882629	0	0.0359085674728809	0	0	0	0	0	0	0	0	0	0
NA	NA	NA	NA	NA	NA	NA	NA	NA	NA	NA	NA	NA	NA	NA	NA	NA	NA	NA	NA	NA	NA	NA	NA	NA	NA	NA	NA	NA	NA	NA	NA	NA	NA	NA	NA	NA	NA	NA	NA	NA	NA	NA	NA	NA	NA	NA	NA	NA	NA
RP11-317P15	0.291854179142513	0.481304323957825	0.253680054772242	0.345628945288683	0.228073330142561	0.410785515972462	0.282217220849993	0.292753056265522	0.232326300006972	0.227700289098435	0.324248564956856	0.761471868571236	0.52704214357046	0.271109818587533	0.268441189758348	0.286070366988171	0.322183314445343	0.22977962366075	0.369776258194413	0.369084880368677	0.128199203603036	0.37691961289583	0.163458727687005	0.0893713976391448	0.232054776882427	0.366886590400243	0.440705625174601	0.383232598491724	0.235301302270752	0.0577335241146452	0.259561506361679	0.267195046935771	0.184685410555297	0.213140380331378	0.392261140034717	0.148728008357965	0.348059608999932	0.265987133365067	0.439961425846293	0.25173867333785	0.597213571448198	0.279771412640757	0.346172896208041	0.174948302095969	0.153304909266703	0.259321949808357	0.277901716242651	0.366302111213513	0.368848478383248
RP11-181K3	0.818326815031387	0.389842579060355	0.120614131359307	0.238121013333199	0	0.691606548106267	0.389936717577703	1.31187186870825	0.403453485908704	0.519389409257107	0.988821032926929	0.904173182852093	0.572612987166585	0.226113822187743	0.612329993042198	0.275012723183343	1.13618933777688	0.772766367833895	0.582396595647722	0.851179093458816	0.56030466249909	1.02091964894467	0.179574229279814	1.17278911280551	0.586208950247902	0.37526773145112	0.482621054742656	0.182014696172492	0.859362176257142	0.887791286578835	0.87535704226973	0.917178775438634	1.12230582950538	0.652315781821397	0.636332847194865	0.142716591791668	0.442799946940315	0.181692504022919	0.612275823166642	0.98399760298171	0.48992598418588	1.06886070994707	0.592688722859925	1.32646145196877	0.685576798355733	0.265467380550176	1.6238613974219	0.724560846388245	0.669687852183868
NA	NA	NA	NA	NA	NA	NA	NA	NA	NA	NA	NA	NA	NA	NA	NA	NA	NA	NA	NA	NA	NA	NA	NA	NA	NA	NA	NA	NA	NA	NA	NA	NA	NA	NA	NA	NA	NA	NA	NA	NA	NA	NA	NA	NA	NA	NA	NA	NA	NA
RP11-444D13	0	0	0	0.055693507159212	0	0	0	0.137574091051964	0	0	0	0	0	0	0	0	0.0557677902798856	0	0	0	0	0	0.0494708855909293	0	0	0	0	0	0.0630128118390646	0	0	0.0861473332260674	0	0	0	0	0	0	0	0	0	0	0	0	0	0	0	0	0
RP11-382D12	0	0	0	0	0	0	0	0	0	0	0	0	0	0	0	0	0	0	0	0	0	0	0	0	0	0	0	0	0	0	0	0	0	0	0	0	0	0	0	0	0	0	0	0	0	0	0	0	0
GS1-115G20	0	0	0	0	0	0	0	0.0608071488051947	0	0	0	0	0	0	0	0.048197677836318	0	0	0.0499073907259102	0	0	0	0.0426716595452064	0	0	0.047735203446529	0	0	0	0	0.0942297509795538	0.0744358175807451	0	0	0.238006018780363	0	0	0	0	0	0	0.0700105044759409	0	0	0	0	0	0	0
GS1-120K12	0	0	0	0	0	0	0	0	0	0	0	0	0	0	0	0	0	0	0	0	0	0	0.0166946946646373	0	0	0	0	0	0	0	0	0	0	0	0	0	0	0	0	0	0	0	0	0	0	0	0	0	0
RP4-635A23	0.0499525236547144	0.205059348588387	0.0606377005626074	0.0210874922310491	0.0682461472680018	0.0974446532564911	0.0395278738849599	0.129052829791727	0.0252411410361055	0.0203738477648985	0.0800062308342466	0.0255614895972592	0.100245097557581	0.0876652031259081	0.0811237348507485	0.0211514822084566	0.160859314131987	0	0.085708054469938	0.157611374862752	0.0415289984006047	0.0301402180214371	0.0371730753869971	0.183408091734725	0.079907405314255	0.082021373240531	0.134600573480035	0.0236801244610636	0.202029824750902	0.0410608069767171	0.178928118815475	0.0963388572663135	0.0629082312822954	0.116938736239536	0.125612920394944	0.0244092703403876	0.0456592091775603	0.0314292263247467	0.0461870764420868	0.0810283436776583	0	0	0.0473264122383769	0.0370954218661814	0	0.0284151047506215	0.212934510073501	0.0209091284056758	0
GS1-279B7	0.432405700478497	0.0920358294412062	0.199263609220898	0.297032760137072	0.0445182222621659	0.124873848808423	0.384598375712032	0.255465925835889	0.213947189960627	0.198136483159123	0.547083179407349	0.18748260583016	0.0440919434438109	0.345057686479008	0.0530003485168812	0.106265096259883	0.44621995774548	0.293558319513921	0.56089036608661	0.27902857120091	0.0270029679652673	0.409024407401263	0.204107845169048	0.134150105857959	0.135205442087532	0.155151283056584	0.198638976695759	0.0305660485072491	0.230056390157981	0.291753204441495	0.250756187092521	0.218857467890732	0.230206014353473	0.196177774854654	0.0939124470698569	0.261470111334367	0.247587112186995	0.192172807130709	0.27556220182856	0.349459132433825	0.19809722703897	0.153000749670189	0.427808792808112	0.382174044529353	0.18493199825476	0.238979072452351	0.425429703096576	0.272355557779496	0.493269850771893
GS1-204I12	0.0181813067087513	0.0391240970475521	0.0865246819572067	0	0.073562989306219	0.0358400502151466	0.0634970536150049	0	0.0272392642964894	0.0649881434601846	0	0.0812206122853053	0.0368927431024956	0.0636459663932623	0.0443688579886446	0.0453012305985626	0.0452257744551744	0	0.046909859595671	0	0	0.0325218076138602	0.0401027006979735	0.0461872068553824	0.0292767294646623	0.0883789340535363	0.0742336282579023	0	0	0	0.088650709322153	0.0178210922334386	0.0455649651367068	0	0.116639359313325	0	0.0968669114330608	0	0.0740918626545106	0	0.0649746690597923	0.0658328286340415	0.0257468083017007	0.0201482626639047	0.0271886392180928	0	0.0540389000531756	0	0
GS1-174L6	0	0.0978335595233993	0	0	0	0	0.1064354011596	0.0725665865950162	0	0	0	0	0	0	0	0	0	0	0.0596021720104603	0.125534929717226	0.0569283480351033	0.158830289694279	0.0509855444627434	0	0.0735808156470177	0.111864685861271	0.0633976930648096	0	0	0	0.112205917783882	0.0450577998001189	0	0	0	0	0.0625571892160858	0	0	0.0746152814140959	0	0	0	0	0	0	0.0686147003849168	0	0.0932879015719258
RP11-295K2	0.328369670003483	0.257661692724685	0.174066273666817	0.104877135996021	0.319699614065125	0.94442890466561	0.0504145143263999	0.163242718720364	0.0637689691510398	0.196186400252289	0.241852204729229	0.126368626572847	0.206063972561641	0.111308153024861	0	0.0270242503113668	0.380753070443622	0.209514431670526	0.185403658568194	0.373602683384385	0.104038244478337	0.345147696378578	0	0.107200810735128	0.133846241338488	0.129110694996502	0.273407361705755	0.277239773495564	0.201230314571446	0.244651396817446	0.104515077658293	0.234896635424067	0.251205856855021	0.365414404128415	0.262622798614201	0.285050980216988	0.454700453116831	0.259876945153388	0	0.102944339554549	0.218891995628373	0.288540602250731	0.227467137956464	0.397019327548957	0.183103789192148	0.0362794243960477	0.421546165982734	0.0787058660956604	0.246295324272613
GS1-304P7	0.139167166119653	0.150242826071231	0.36503270029868	0.0598032212827359	0.188074270384025	0.416582245839984	0.056475822016311	0.111957173090082	0.0361398971854404	0.0578053166953261	0.113639433858206	0.0365968228362081	0	0.23888625340972	0	0.0599822794803037	0.117378892561197	0.070570348922326	0.092177169679914	0.161575685198711	0.0299635724454941	0.125684449093564	0.0268094750690065	0.030898630587372	0.0388342103011877	0.0594090367774664	0	0.19245913090452	0.132269531975114	0.0871085384593115	0	0.0236694445155324	0.173910431456498	0.0572061078153291	0.269581009378126	0.198043206613663	0	0.361635858177916	0.033339363588999	0.186988309774367	0.140361355300832	0.246604048708319	0	0.153548241394896	0.0712658677930041	0.394478257637448	0.204625498259831	0.116266258370689	0.188173107961605
NA	NA	NA	NA	NA	NA	NA	NA	NA	NA	NA	NA	NA	NA	NA	NA	NA	NA	NA	NA	NA	NA	NA	NA	NA	NA	NA	NA	NA	NA	NA	NA	NA	NA	NA	NA	NA	NA	NA	NA	NA	NA	NA	NA	NA	NA	NA	NA	NA	NA
NA	NA	NA	NA	NA	NA	NA	NA	NA	NA	NA	NA	NA	NA	NA	NA	NA	NA	NA	NA	NA	NA	NA	NA	NA	NA	NA	NA	NA	NA	NA	NA	NA	NA	NA	NA	NA	NA	NA	NA	NA	NA	NA	NA	NA	NA	NA	NA	NA	NA
RP11-201A3	0	0	0	0	0	0	0	0	0	0	0	0	0	0	0	0	0	0	0	0	0	0	0	0	0	0	0	0	0	0	0	0	0	0	0	0	0.00987759341724147	0	0	0	0	0	0	0	0	0	0	0	0
RP11-669M2	0	0	0	0	0	0	0	0	0	0	0	0	0	0	0	0	0	0	0	0	0	0	0	0	0	0	0	0	0	0	0	0	0	0	0	0	0	0	0	0	0	0	0	0	0	0	0	0	0
RP11-316I3	0	0	0	0	0	0	0	0	0	0	0	0	0	0.0615735161661569	0	0	0	0	0	0	0	0	0	0	0	0	0	0	0	0	0	0	0	0	0	0	0	0	0	0	0	0	0	0	0	0	0	0	0
NA	NA	NA	NA	NA	NA	NA	NA	NA	NA	NA	NA	NA	NA	NA	NA	NA	NA	NA	NA	NA	NA	NA	NA	NA	NA	NA	NA	NA	NA	NA	NA	NA	NA	NA	NA	NA	NA	NA	NA	NA	NA	NA	NA	NA	NA	NA	NA	NA	NA
RP11-398M15	0.296338871293906	0	0	0	0.393444878367405	0.323377997716701	0	0.447196534025079	0	0	0	0	0	0	0	0	0	0.337295769718771	0	0.279141074147675	0	0.448234916997918	0.040058852514323	0	0.167185713544204	0	0	0.192592291178422	0	0.424995214381046	0.0449570469674795	0.0353859345252234	0.0455152381859762	0	0.0787127442557033	0	0.0967630423730151	0.192252593649619	0.316901316613976	0.805565082259325	0	0	0	0.292510302115127	0.105695984346391	0	1.17512426830926	0	0
RP11-445J9	0	0	0	0	0	0	0	0	0	0	0	0	0	0	0	0	0	0	0	0	0	0	0	0	0	0	0	0	0	0	0	0	0	0	0	0	0	0	0	0	0	0	0	0	0	0	0	0	0
RP11-547I7	0	0	0	0	0	0	0	0	0	0	0	0	0	0	0	0	0	0	0	0	0	0	0	0	0	0	0	0	0	0	0	0	0	0	0	0	0	0	0	0	0	0	0	0	0	0	0	0	0.0554307247685732
RP11-161I10	0	0	0	0	0	0	0	0	0	0	0	0	0	0	0	0	0	0	0	0	0	0	0	0	0	0	0	0	0	0	0	0	0	0	0	0	0	0	0	0	0	0	0	0	0	0	0	0	0
RP11-463J7	0	0	0	0	0	0	0	0	0	0	0	0	0	0	0	0	0	0	0	0	0	0	0	0	0	0	0	0	0	0	0	0	0	0	0	0	0	0	0	0	0	0	0	0	0	0	0	0	0
RP11-309H21	0	0.0113895284938707	0	0.00659890674657968	0	0	0	0	0	0.00637450171727146	0	0	0	0.00935023311024165	0	0	0	0	0	0	0	0	0.00585042693531171	0	0	0	0	0	0	0.00646965444224869	0	0	0	0	0	0	0.00720388853478806	0	0	0	0	0	0	0	0	0	0	0	0
RP11-541F9	0	0	0	0	0	0	0.0094745136218337	0	0	0	0	0	0.0163232118825363	0	0	0	0	0	0	0	0	0.0143771317038056	0	0	0	0	0	0	0	0	0	0	0	0	0	0	0	0	0	0	0	0	0	0	0	0	0	0	0
NA	NA	NA	NA	NA	NA	NA	NA	NA	NA	NA	NA	NA	NA	NA	NA	NA	NA	NA	NA	NA	NA	NA	NA	NA	NA	NA	NA	NA	NA	NA	NA	NA	NA	NA	NA	NA	NA	NA	NA	NA	NA	NA	NA	NA	NA	NA	NA	NA	NA
RP5-1011O1	0.0239018033486536	0	0	0	0	0	0	0	0.0706835028552564	0	0	0	0	0	0	0.0299959339974954	0.029945707042042	0	0	0.0661486035503163	0	0	0	0	0	0	0	0	0.0338753900228785	0	0	0.0464839250368362	0.0301714943024224	0.0566320061313421	0	0.0345997127722365	0	0	0	0	0	0	0	0	0	0	0.0358180501021617	0	0
NA	NA	NA	NA	NA	NA	NA	NA	NA	NA	NA	NA	NA	NA	NA	NA	NA	NA	NA	NA	NA	NA	NA	NA	NA	NA	NA	NA	NA	NA	NA	NA	NA	NA	NA	NA	NA	NA	NA	NA	NA	NA	NA	NA	NA	NA	NA	NA	NA	NA
RP11-21J7	0	0	0	0	0	0	0	0	0.0604984729283361	0	0	0	0	0	0	0	0	0	0	0	0	0	0	0	0	0	0	0	0	0	0	0	0	0	0	0	0	0	0	0	0	0	0	0	0	0	0	0	0
RP11-98G13	0	0	0	0	0	0	0	0	0	0	0	0	0	0	0	0	0	0	0	0	0	0	0	0	0	0	0	0	0	0	0	0	0	0	0	0	0	0	0	0	0	0	0	0	0	0	0	0	0
RP11-563D10	0.0196788926124591	0	0	0.0488482661578319	0	0	0	0.031235347686933	0.0294753634699131	0.0237982939827887	0	0.0298488970569363	0	0	0	0.0728824555733714	0	0.0576822027490891	0	0.0546013786279063	0.0244283807640026	0.0695348118735957	0.0218525359694525	0	0	0	0	0.0276549860890782	0	0	0	0	0.0248503808060615	0	0.0217615601822089	0.0838799847918702	0	0	0	0.0635603627285945	0	0	0	0.0218066449366645	0	0	0.0867822241568588	0	0
RP11-476H20	0	0	0	0	0	0	0	0	0	0	0	0	0	0	0	0	0	0	0	0	0	0	0	0	0	0	0	0	0	0.0892842084781651	0	0	0	0	0	0	0.0504011972249816	0	0	0	0	0	0	0	0	0	0	0	0
RP11-476B1	0	0	0	0	0	0	0	0	0.151360891077019	0	0	0	0	0	0	0	0	0	0	0.271081022818531	0	0	0	0	0	0.0646480426350427	0	0	0	0	0	0.0257849215116666	0.0656480765243737	0.121934355709466	0.0290814970203254	0	0	0	0	0.084534533762262	0	0	0	0.0577061816784487	0	0	0	0.0326278065326027	0
RP11-75C23	0	0	0	0	0	0	0	0	0	0	0	0	0	0	0	0	0	0	0	0	0	0	0	0	0	0	0.0411562213156785	0	0	0	0	0	0	0	0	0	0	0	0	0	0	0	0	0	0	0	0	0	0
RP11-448G4	0.394749048021627	0.210919707547012	0.339675872430474	0.085024352573816	0.321521058127726	0.132288906536191	0.19301952010139	0	0.149456942055703	0.0822075765511151	0.12189274275504	0.331073243379118	0.199539956304027	0.229214290493726	0.237387267888105	0.0852767224570894	0.204103738147649	0.147772485454196	0.32464373092786	0.140107538278574	0.164019957157991	0.231529856953017	0.0383000179235048	0.320086056866946	0.34928835958374	0.0844687321530038	0.0476746915740839	0.459713261430044	0.0960719536177611	0.237002955662991	0.277043721285625	0.161734035924639	0.316151928769645	0	0.21504653652453	0.233732784104156	0.0925930869551481	0.125390282639217	0.34284438145835	0.162329965418733	0	0.123168927051224	0.048755999046102	0.18171417074464	0.149190556272358	0.113711986391855	0.101458362627698	0.124702229569254	0.137391942497192
RP11-553K8	0	0	0	0	0	0	0	0	0	0	0	0	0.0787464033571548	0	0	0	0	0	0	0	0	0	0.0433790038781526	0	0	0	0	0	0	0	0.048676365882174	0.0756560637621014	0	0.0919728681337296	0	0	0.0532559267220143	0	0	0	0	0	0	0	0	0	0	0	0
MIR181A1HG	0.617684524432586	0	0.0184227813691177	0	0.0207725516357326	0.0687580408701898	0	0.0398614076266075	0	0	0.00614420874524914	0.00770032713789962	0.0103226803072291	0	0.0491202595335852	0.0624207041837949	0.00635426938966593	0.0662514343100449	0.0065942048057875	0.035182089952155	0.0250096091100996	0.0624573676873772	0.0223729509266381	0.00649121741741931	0.0243906265046605	0.0496698602476078	0.00702238511981485	0.0283122350611457	0	0.0247260602076285	0.0251274078733436	0.00496265041629825	0.0191231088978589	0.0360143691733238	0.0277964324248479	0	0.081011946170348	0.0282594153995948	0.0209246558787247	0.00829371906276989	0	0.0185538833752782	0	0.0333607237695469	0.0301193995432824	0.0423297615643613	0.0227182211318346	0.00629171447764637	0.0207841120494413
RP11-16L9	0.041141964307518	0	0.0499749503924172	0.0259286578961017	0.0424079986869111	0	0	0	0.0310256753367858	0.02505259606456	0.0251109015984953	0.0314186425145337	0	0.107234459889865	0	0	0.0259635985048222	0.0306616713686662	0.0533804547623114	0.029009511156536	0	0	0	0.0525599251842133	0	0	0	0.0291105145610413	0.0293760237686505	0.0504079357723738	0	0	0.0261596326201416	0	0.0229093652301545	0.0300051385823525	0	0	0.0842039144516873	0.0338185031912827	0	0	0.0580713878710316	0.0229568090956775	0.0612853781040608	0	0	0.0257097097363118	0.0424314239754013
RP11-382E9	0	0	0	0	0	0	0	0	0	0	0	0	0	0	0	0	0	0	0	0	0	0	0	0	0	0	0	0	0	0	0	0	0	0	0	0	0	0	0	0	0	0	0	0	0	0	0	0	0
NA	NA	NA	NA	NA	NA	NA	NA	NA	NA	NA	NA	NA	NA	NA	NA	NA	NA	NA	NA	NA	NA	NA	NA	NA	NA	NA	NA	NA	NA	NA	NA	NA	NA	NA	NA	NA	NA	NA	NA	NA	NA	NA	NA	NA	NA	NA	NA	NA	NA
RP11-532L16	0	0	0	0	0	0	0	0	0	0	0	0	0	0.160799176436246	0	0	0.039487369807665	0.0465933266534755	0	0	0	0	0	0	0	0.287112486385151	0	0	0.130006476856066	0	0.0392952546216535	0.0309166154565649	0.0397841138344108	0	0	0	0	0	0	0.100957106022101	0	0	0	0.102360266238741	0	0	0	0	0
RP11-469A15	0	0	0	0	0	0	0.21403235567282	0	0	0.0388496878450428	0	0.0486630142508469	0.186617475749828	0	0	0.0403227256908074	0.154691470716293	0	0	2.11207789112668	0	1.82882506152659	0.104521288265032	0.0411127165156523	0	0	0	0	0.0896414615751193	0	0	0.0315197970629294	0.118405455804136	0.147988204595026	0	0	0.282121715883492	0.117075739388927	0	0.151692089099835	2.24444265568687	0	0	0.0356138669988919	0.139372706286884	0	0	0.039863721967972	0
NA	NA	NA	NA	NA	NA	NA	NA	NA	NA	NA	NA	NA	NA	NA	NA	NA	NA	NA	NA	NA	NA	NA	NA	NA	NA	NA	NA	NA	NA	NA	NA	NA	NA	NA	NA	NA	NA	NA	NA	NA	NA	NA	NA	NA	NA	NA	NA	NA	NA
RP11-92G12	0.337914572810271	0.093972823945368	0.442984374417087	0.663537651332157	0.714047471995724	0.244589645620239	0.526734650756862	0.347276986990433	0.382204092465748	0.379434402210708	0.421404042499002	0.581371617726595	0.816401677375566	0.351713941196758	0.544786094350161	0.535129956122457	0.59147691756841	0.547084958772959	0.551176159168207	0.0914017805190988	0.841139596394203	1.02336165827071	0.142110623657769	0.162825418433447	0.263959951612595	0.659954712990354	0.700300507532899	0.0917132338096051	0.843884031020039	0.704648956132858	0.0277142226621662	0.432917768079019	0.258704320935242	0.290705537123448	0.583268708256356	0.371001008623655	0.952478782384838	0.368669006820178	1.16815295834061	0.23659430366507	0.225499513641429	1.06071362532532	0.313218507944126	0.270945846826012	0.407137188494542	0.243758863270585	0.21851242384268	0.207138782393564	0.365514998609447
RP11-168O16	0.00469162596646307	0.040179994111597	0.0114063217346663	0	0	0.0092905266703575	0	0.0296489754162104	0.0140565745739366	0.0113375417382029	0	0.0283322500718872	0.0564670742689403	0.0166168042042594	0.0115266382444416	0.0117716825793501	0.00588788943316841	0	0	0.0454692573042319	0.00583126073094917	0.00842317196722166	0	0	0.0151131522842931	0.0346931064335839	0.00650707843302429	0	0	0	0.00585891048946412	0.00918188561602605	0.0118410179552164	0.0333960623228879	0	0.00681179412479291	0.0380931779758382	0.00878623817937125	0.0129596134066085	0.0229343660207585	0.00567870596822751	0.0341922448674372	0.00665682763884127	0.0258235727046518	0.00703222112149774	0	0	0.00582991655015888	0
RP11-567E21	0	0.628655948660486	0.0761120923847625	0.0265617795332249	0	2.29557753052638	0	0.359994380540081	0.316161573570118	1.33663700999002	0	0.0636663144022884	0	0	0.101644777287937	0.0266422284159373	1.26034278514522	0.481482284005526	0.0546713095771866	1.43646991802083	1.54422853814586	0.340761494568967	0.114166073395207	0.155818729116944	0	0	0	0.0298205303904861	0.250595385672505	2.28694509479238	0.0524583379094139	0.213844557789928	0.27051298740694	3.23536254150248	0	0	0.739464307988163	0.039551648891455	1.13133855087478	0.0346419762691299	0.403817152129949	0	0.300380415515466	1.3752867535268	0.263142158516545	0.0357681824398472	2.60518875603976	0.198352759762681	0.544735979512462
NA	NA	NA	NA	NA	NA	NA	NA	NA	NA	NA	NA	NA	NA	NA	NA	NA	NA	NA	NA	NA	NA	NA	NA	NA	NA	NA	NA	NA	NA	NA	NA	NA	NA	NA	NA	NA	NA	NA	NA	NA	NA	NA	NA	NA	NA	NA	NA	NA	NA
RP11-134G8	0	0	0	0	0	0	0	0	0	0	0	0	0	0	0	0	0	0	0	0	0	0	0	0	0	0	0	0	0	0	0	0	0	0	0	0	0	0	0	0	0	0	0	0	0	0	0	0	0
RP11-25B7	0	0	0.0342803051815524	0.0352629505665899	0	0	0.0332852100906214	0.0446744739955001	0.0421682478948948	0.0340752135519483	0	0.0427002699369145	0	0	0	0	0.103439456226509	0	0.0366298488626132	0	0	0	0.0312982831254461	0.0712476218274852	0	0.0692267469255134	0	0	0.153504459324691	0	0	0.0276375247931368	0	0	0.120826240378713	0	0	0	0.0389068369653869	0	0	0.101185054963744	0.0786658916278502	0	0	0	0.0832382497365456	0	0.0575892565870189
RP11-90L20	0.0624194382268787	0.0196189755734445	0.0544752775206092	0.0669743742050972	0	0.104563076627783	0.0424777611823768	0.151506117847758	0.0537687353057817	0.0647422281061114	0.054276378641804	0.0939703456241545	0.0367517880788672	0.0161144054382427	0.0658020144123844	0.0888883512266025	0.0994611093004477	0.0134703381643995	0.308808369770345	0.0503001961450774	0.0772122267298412	0.240841161322503	0.0978735133139652	0.0572884460777537	0.0577512499450818	0.0665340027858356	0.073953616066313	0	0.112165951546822	0.107876890938141	0.0667401480086688	0.119911331123931	0.0785216262954172	0.0430297288396162	0.0495613658613277	0	0.175954933968571	0.0503805929293168	0.0617695912954991	0.0728454743264234	0.0752401180104747	0.128315379325653	0.0632849610426754	0.0593937711394517	0.130606815766942	0.0305444243326074	0.155825275029755	0.0335905186583649	0.0186837107910454
RP11-307B6	0.226867581243129	0.669571903296355	0.169275569884482	0.173902764349376	0.0498005041945712	0.685230855926758	0.0846344409281896	0.346398591865774	0.268731289087083	0.0866071842646887	0.114616262951176	0.69787046805414	0.35416152075017	0.837806114988744	0.0592685723335659	0.146761320604466	0.174125512125784	0.566094496477616	0.57353196621057	0.492140753584983	0.530724069687112	0.126760340062068	0.105272395828027	0.40885104181858	0.150701834943609	0.421498416035781	0.360198166434601	0.0676322674384133	0.164907053550165	0.587235423719892	0.553892603179467	0.378970601411477	0.306813283439509	0.31598758209016	0.538319334639827	0.19969696555762	0.641102433797647	0.364493283324637	0.534218090087046	0.61406379958933	0.245581710212654	0.460644032753631	0.195438242520213	0.380894773115516	0.140362323956819	0.230278528132908	0.329123200398767	0.199353589104569	0.276018710472062
RP11-465N4	0.889245939936579	1.47085382997556	1.45294813363424	0.954313488135518	1.0287356265583	1.29207490613347	1.26224082353147	2.12224402689037	0.976098008618951	0.977381735262786	1.06890261826353	1.88764300250974	1.69503649811789	1.40006888078913	0.859006951861142	0.783915212362665	1.52499874994945	1.69915888519407	1.97210506386503	1.83367073529025	0.948513821200252	2.28596666198987	1.00362859475843	1.66166207823633	1.33236533841872	1.02831820773585	1.64342530226488	1.33317148818615	1.44966135762427	1.12153621190106	1.14845585548751	2.06019381617155	1.79253228909597	1.80769005068955	1.31149424187252	0.854907694600489	1.51459721063899	1.09868880371175	1.3042072030361	1.75151401079142	1.62516542961894	1.88330822892029	0.879385754995983	1.32444487076179	0.769285231251693	1.00113825780496	1.94584731138224	0.980324565468776	1.07901901429977
RP11-510N19	0	0	0	0	0	0	0	0	0	0	0	0	0	0	0	0	0	0	0	0	0	0	0.196552798967654	0	0	0	0	0	0.247065576678698	0	0	0	0	0	0	0	0	0	0	0	0	0	0	0	0	0	0	0	0
RP11-569A11	0	0	0	0	0	0	0	0	0	0	0.0538092951895922	0.0671601079351362	0	0	0	0	0	0	0	0	0	0	0	0	0	0	0	0	0	0	0.0553488084620295	0.0435986033948919	0	0	0	0	0	0	0	0	0	0	0.122868774876803	0.0492350058360533	0	0	0	0	0
RP11-480I12	0	0.0591315014335245	0	0	0	0	0.26956588951682	0	0	0	0	0	0	0	0	0	0.03454412979241	0	0	0	0	0	0.0306182310506435	0	0	0.0677416969354981	0.0381373759781416	0	0	0	0.132845901823304	0.0270362706746726	0.0348041723386767	0	0	0	0.037627403108749	0	0.0380636350642109	0.0449547887965553	0.033328530858033	0	0	0	0	0	0.0413053901192135	0	0
RP11-335O13	0.0459598498199351	0	0.109536110336336	0.165757914241983	0	0.0897722667545119	0.0541990173266377	0.207589847966191	0	0	0	0.259530650546668	0	0.0807414219052003	0	0	0.0574714314134807	0.0677385453710996	0	0.0641324492299145	0.111695336060657	0.0815998001617782	0	0	0.0735808156470177	0	0.442959556697518	0	0.127068623162547	0	0	0	0.0579006357914773	0	0.0507753978130668	0.129698302045512	0.0625571892160858	0	0.0632761700328559	0.145560540829547	0	0.0834988828039768	0	0	0.133716352577679	0.0770068009012357	0.0686147003849168	0	0.0932879015719258
NA	NA	NA	NA	NA	NA	NA	NA	NA	NA	NA	NA	NA	NA	NA	NA	NA	NA	NA	NA	NA	NA	NA	NA	NA	NA	NA	NA	NA	NA	NA	NA	NA	NA	NA	NA	NA	NA	NA	NA	NA	NA	NA	NA	NA	NA	NA	NA	NA	NA
NA	NA	NA	NA	NA	NA	NA	NA	NA	NA	NA	NA	NA	NA	NA	NA	NA	NA	NA	NA	NA	NA	NA	NA	NA	NA	NA	NA	NA	NA	NA	NA	NA	NA	NA	NA	NA	NA	NA	NA	NA	NA	NA	NA	NA	NA	NA	NA	NA	NA
RP11-74C13	0	0	0	0	0	0	0	0	0	0	0	0	0	0	0	0	0	0	0	0	0	0	0	0	0	0	0	0	0	0	0	0	0	0	0	0	0	0	0	0	0	0	0	0	0	0	0	0	0
RP11-203F10	0	0	0.0372700308878416	0	0	0	0	0.227919299258932	0	0	0	0	0.0619387988450289	0	0	0	0.147781774068758	0.0453000129650145	0	0	0	0	0	0	0	0	0	0.125390793359936	0	0.0742339186033633	0.0382018442284031	0	0.0386772822219335	0	0.0670019509898878	0	0	0	0	0.0499380827206652	0.142772864468502	0	0	0	0	0	0	0.0750537478351523	0
LINC00628	0.012732642253321	0	0.015499058358033	0	0	0.0251452456125506	0	0	0	0.015405730676095	0.0307198802070564	0	0	0.0225645627006929	0.0311564143280448	0	0	0	0	0	0	0	0	0.0163108521222287	0.0205265168563269	0	0.0350682023146616	0	0.0180747731272462	0	0.015889559974835	0	0	0.0600316094569812	0	0	0.0174031062442725	0.0471889979288602	0	0	0	0	0	0.0280892987956408	0	0	0	0	0.0261530071709826
RP11-739N20	0	0	0	0	0	0	0.0809999619491285	0	0	0	0	0	0	0	0	0	0	0	0	0	0	0	0	0	0.109608288175696	0	0	0	0	0	0	0	0	0.159661771254808	0	0	0	0.242642434357348	0.183040131915806	0	0	0	0	0.0760818217868046	0.101989111675606	0.114646265863862	0	0	0
RP11-430C7	0.0474823497163109	0.101015366158112	0	0.0880434251441395	0	0.092700236178212	0.0559891979077584	0.246870623331733	0.104915588389135	0.0289382622954068	0.165881564990625	0.356282976117443	0.309391162841309	0.0422939685985754	0	0	0.0593674916617066	0.136693708757102	0.477561512608746	0.410240853177728	0.0297030403755237	0.85760703407714	0.0783032675727993	0.17472435027605	0.518735779971612	0.247943152107463	0.21726547084433	0	0.0670693923291884	0.0293668187056771	0.0877377277939553	0.091646586467381	0.117239922856696	0.214590189584631	0.0264656547101569	0	0.185768213651095	0.0878035753806309	0.245352519397865	0.65636852659478	0.0289321873376689	0.206615678210244	0.033868876005427	0.267928736187242	0.104725730300827	0	0.202948597202053	0.0296962497267582	0.0963267526251056
RP11-23I7	0	0	0	0	0	0	0	0	0	0	0	0.0553146002620548	0	0	0	0	0	0	0.0474802069836711	0	0	0	0	0	0.0586732632045868	0.0454120065263131	0	0	0	0	0.0455537387594548	0	0	0	0	0	0	0	0	0	0	0	0	0	0	0	0	0	0
RP11-383G10	0.0238326912090407	0	0	0	0	0	0	0	0	0.0288129654649807	0	0	0	0	0	0	0	0	0.0309773090941295	0	0	0	0	0	0.0383314320006842	0.0296205919135601	0	0	0	0	0	0	0	0	0	0	0	0	0	0	0	0	0	0	0	0	0	0	0
RP11-576D8	0.0615237820535828	0.0123329722018818	0.0411799345476465	0.049297702099186	0	0.0879308107918461	0.0333992581835815	0.0359722908217012	0	0	0.0206602936051148	0.194958809364672	0.0794634413045722	0.0499307122794706	0.0278727927493721	0.0143011517083924	0.0424142276396447	0.0335506273815974	0.226886928035732	0.008001850114239	0.0141401549084871	0.0603522587285668	0.0251789323623735	0	0.0720632444819369	0.0626634898817731	0.150474884556616	0.0160153820398319	0.0241757899544413	0	0.00712099245410272	0.0222284090863537	0.0143853115605405	0.0405073751110576	0.031275279352676	0	0.148537790225338	0.0629054828100629	0.0543647664137	0.0370011019759655	0.0274123112741754	0	0.00809030948000169	0.00632267295000067	0.0751531014074345	0	0.00857281703574492	0.0350858694506527	0.0233924346610718
BLACAT1	1.34154457956378	1.49568690344246	1.60253529713831	1.50946339791938	2.27770876424025	1.37273771020047	1.42172649858365	3.11088293506875	1.85192939786165	1.78064306698455	1.27636834113371	1.09668545858593	2.17735746493208	1.32965102921947	0.808923139169136	0.332489379770743	2.68778706541296	2.9103583623831	2.60108219685829	2.15774284686429	1.82905000236593	2.31195818245951	1.65549154713171	2.16677916198841	1.13543104605893	1.89662224841866	1.48859135022578	2.08144794466557	3.18645081237029	2.12860147823699	1.87580188841067	2.35879007085904	2.17929991484634	2.72790960000064	1.8230518477955	1.75418767804543	1.48675547534942	2.06030956196484	2.84390782500718	2.54384112715524	2.72261325771651	1.55874517844713	1.68052711654316	1.88429177719891	0.549654172159262	0.576555750338209	2.17462281789186	2.56556136021039	1.55068044997687
RP4-681L3	0.0699504243659848	0	0	0.0871766791043564	0.495547684390387	0.577906810928425	0.0823691912855553	0.396917962460079	0.200796149152248	0	0.31177095361183	1.37187530421356	0.38339000115897	0.436563695596977	0	0.643687298297768	0	0.102699604159452	0	1.08150537325468	0.168058814025402	0	0.221109127483779	0.0891201887698706	1.54961639279298	0	0.568165917048461	0	0.190692294488417	0	0.319924718018444	0.134063795614876	0.249199666701129	0.162287971699882	0.469727030507378	0.282800033533792	0.422309255691547	0.246521305674739	0.0960096412786583	0.217768062733479	0.163894381280929	0.866350731015118	0.19039641073296	0.220675296311636	0.674649652970032	0.116561677069413	0.104011918382415	0	0
RP11-38J22	0	0	0	0	0	0	0	0	0	0	0	0	0	0	0	0	0	0	0.0540521569701134	0	0	0	0	0	0	0	0	0	0	0	0	0	0	0	0	0	0	0	0	0	0	0	0	0	0	0	0	0	0
C1orf147	0.245318213173376	0.0336998295082132	0.0563818320363371	0.131842954349683	0.0789080468703181	0.332855978394269	0.107511950202852	0.502858241399658	0.146020864956218	0.144875954619857	0.187732530846988	0.169249885541075	0.263537105008078	0.0277040169957322	0.0754672594876828	0.0196480379438651	0.193751441622732	0.256175413295013	0.0503519913931859	0.467568087007378	0.148551703720005	0.134881549920505	0.0515112564078844	0.257957859625868	0.098284017351705	0.076303950143505	0.125374158976475	0.043666222602927	0.227212832165042	0.111581523170224	0.284446519152676	0.266673615416736	0.351475447119473	0.273858912169532	0.297779190480182	0.0450012444096559	0.191315455822239	0.218574910937699	0.0948569854678342	0.412254149253638	0.0651666301871939	0.263876079209125	0.0547818110123466	0.125231328507417	0.0691078948462498	0.127419262579926	0.354921525039988	0.139671390930806	0.0942357709229712
RP11-534L20	0.238287941249103	0.0685480410122166	0.149793883679685	0.357793277516737	0	0.391412498060491	0.369656325597942	1.17130089913139	0.455366114008912	0.315779969768824	0.437507663305801	0.596999457281982	0.674504386388245	0.399836435358866	0.352107835248829	0.358761582913299	0.389601730121672	0.874582467897743	0.159636320985782	0.70530643608426	0.475897416716428	0.447004348589385	0.13722780365961	0.396958005477792	0.407729666579927	0.223722006313687	0.642282801885263	0.396547723954895	0.291000343860142	0.221027406873959	0.813306229153783	0.503886136531118	0.453325527365302	0.215862769673165	0.533234855196263	0.666411320733908	0.745136599632471	0.116633819912175	0.246792422809963	0.765049067519547	0.860320593111744	0.901326317417093	0.594533649637187	0.291664788804592	0.305364729429057	0.504122086856266	0.744689016760828	0.665428447000986	0.187739796737468
CH17-76K2	0.0208816575833315	0.0113533408356492	0	0	0	0.0103919346507513	0.00620551056509034	0.0249233554703342	0	0.0314948442095711	0	0.00798201528493205	0.0106999424229929	0	0	0	0.00658682930035442	0.0155345365968077	0	0.0146933286256449	0	0	0.0116401269002258	0.00672877781022663	0.00847515367906084	0.0130380418768995	0	0.00739120762764278	0	0.0128694272465289	0.00655441813060101	0.0153784011402599	0.00663689913557503	0.0249859667437573	0.00580738977617931	0.0152002021002613	0	0	0.00726511009181107	0	0	0.0476027075567891	0.00744681132324271	0	0	0	0.0078910453941953	0	0
RP11-343H5	2.92548868781716	0.228486290096288	1.56626702471564	0.0469613069506794	2.26599525014291	0.210415100922935	0.0443374773137339	0.275334588905419	0.0561132440748473	2.01296485257984	0.0454905872773841	0.214964665015152	1.5559670109331	1.29555929696487	0.0908377276367717	1.06708661203291	3.00430610788618	0.108867681099155	0.270604811109809	0.289653125736025	0.940164009450615	1.87051031321461	1.11972045253096	0.139524508238631	0.512559127271125	2.34344905091966	0.73051192337084	3.05763170338008	1.73418006247476	1.37262943883154	1.17171557519622	0.175449047599055	0.302978395336595	0	0.3029046314284	0.205857132891566	1.9463871683854	0.136166866499228	0.729388490031079	0.0611170253778329	0.173522797446452	0.31368677284505	0.104252222674058	0.337285744640488	0.260547412759743	1.50212637298896	0.212680489919582	1.14651007275707	0.149147734784318
NA	NA	NA	NA	NA	NA	NA	NA	NA	NA	NA	NA	NA	NA	NA	NA	NA	NA	NA	NA	NA	NA	NA	NA	NA	NA	NA	NA	NA	NA	NA	NA	NA	NA	NA	NA	NA	NA	NA	NA	NA	NA	NA	NA	NA	NA	NA	NA	NA	NA
RP11-164O23	0	0	0	0	0	0	0	0	0	0	0	0	0	0	0	0	0	0	0	0	0	0	0	0	0	0	0	0	0	0	0	0	0	0.0412116826348023	0	0	0.0236864458036177	0	0	0	0	0	0	0	0	0	0	0	0
RP11-6J21	0	0.0384504678444995	0.0217394027976637	0	0.107151377464206	0	0	0.0283683028130705	0	0.164434097405082	0.021659130039113	0.0271079199361723	0	0.0316186599932435	0	0	0	0.10302387339237	0	0.689247757463223	0.0221813408309026	0	0.288726659651269	0.417521702377505	0.0287709628076089	0	0	0.0979338156379007	0.191276561236702	0.126839928575093	0.0442328118732519	0.197297470747626	0.109452182004409	0.0836899059532371	0	0.17214987865434	0.0720063111360822	0.0659006288281049	0	0	0.0638657019400919	0	0.145552331849781	0.204142365965061	0	0.0301323786606996	0.439636402908163	0.0221762565839465	0.269887270302807
RP11-357P18	0.33735270149812	0.973507842278316	3.12160240653202	0.27074921353159	0.964079467146746	0.808254488965066	0.609518470351083	0.423422870511806	0.861236436895933	1.35349772623081	0.333225300690786	0.322645046734045	0.418218521089679	0.664998796030592	0.266321941813374	0.367249490868987	0.319684813596816	0.833869635293125	1.02132584919732	1.64484138765282	0.113552601066518	1.12693316869723	2.16824526663941	1.80402242908583	0.110824467455115	0.140808291900932	0.0325949761193367	1.88419627309489	0.787348910879907	0.806375446676249	0.929836271932821	2.01209234720496	0.604758910775767	2.41694461488184	0.149679040181033	2.54999855026615	0.602586585314351	1.63213611695954	0.0954741835311852	0.313815798519644	0.861844895219426	0.313199208478796	1.67693110618545	1.73067320301745	0.0695615715031636	0.809798598452759	3.32813834439429	0.89502086588411	2.55892002630873
RP11-78B10	0	0	0	0	0	0	0	0.034473505952085	0	0	0	0	0.0221851330133584	0	0	0	0	0	0	0.118011055244016	0	0	0	0	0	0.0135679759047866	0	0	0	0	0	0.010688321137737	0	0.025997170690963	0	0	0	0	0	0.0178389317115622	0	0	0	0	0	0	0	0	0
NA	NA	NA	NA	NA	NA	NA	NA	NA	NA	NA	NA	NA	NA	NA	NA	NA	NA	NA	NA	NA	NA	NA	NA	NA	NA	NA	NA	NA	NA	NA	NA	NA	NA	NA	NA	NA	NA	NA	NA	NA	NA	NA	NA	NA	NA	NA	NA	NA	NA
AL035209	0	0	0	0	0	0	0	0	0	0	0	0	0	0	0	0	0	0	0	0	0	0	0	0	0	0	0	0	0	0	0	0	0	0	0	0	0	0	0	0	0	0	0	0	0	0	0	0	0
RP11-328D5	0.0289874869175151	0.0621126933784393	0	0.036252607057336	0	0	0.0342200169471136	0	0	0.0692333500400521	0	0.0438954989230732	0.0585966201662862	0.10054953416374	0	0	0.106273424753601	0.0844490714122699	0	0	0	0	0	0	0	0.0360117184859837	0.0790664025004228	0	0	0	0	0	0	0	0	0	0	0.0538939717557081	0	0	0	0.0529159306137283	0	0.0321105731855525	0	0	0.0434013288133322	0	0.0591927695380652
RP11-565N2	0	0	0	0	0	0	0	0	0	0.136452607204683	0	0	0.115895224278292	0	0	0	0.0723382599208411	0	0	0	0	0.102490087351402	0	0	0	0	0	0	0	0	0	0	0	0.986594368176299	0	0	0	0.1067611494232	0	0.093774861470591	0	0	0	0.0640787203357674	0	0	0	0	0
RP11-459K23	0.0309465652485948	0	0	0.0763814213330968	0	0	0.0721544648934574	0.0490085133265624	0	0	0.0374809144682358	0.0922183338581215	0.0625139026473544	0	0	0	0.0387480557235485	0	0	0.0852827127716082	0	0	0	0.0395736627249725	0	0	0	0	0	0	0	0	0.0390393187072982	0	0.0342076593618225	0	0	0	0	0	0	0.213684748198891	0	0.0677608702116746	0.0909228913603848	0	0	0	0
RP5-1051D14	0	0	0	0	0	0	0	0	0	0	0	0	0	0	0	0	0	0	0	0	0	0	0	0	0	0	0	0	0	0	0	0	0	0	0	0	0	0	0	0	0	0	0	0	0	0	0	0	0
RP11-385M4	0	0	0	0	0	0	0	0	0	0	0	0	0	0	0	0.0561631884640864	0	0	0	0	0	0	0	0	0	0	0	0	0	0	0	0	0	0	0	0	0	0	0	0	0.0541109846271664	0	0	0	0	0	0	0	0
RP11-372M18	0	0	0	0	0	0	0	0	0	0	0	0	0	0	0	0	0	0	0	0	0	0	0	0	0	0	0	0	0	0	0	0	0	0	0	0	0	0	0	0	0	0	0	0	0	0	0	0	0
MIR205HG	0.0596657755386577	0.0400673528952101	0.0777970482511543	0	0.0661129830826321	0.107427307872202	0	0.361420012519961	0.115014656346918	0.0501910569741052	0	0.0559623342117086	0.101611647764591	0.041073144080802	0.0228971575219188	0	0.0291198790033802	1.67570782258675	2.7838797018081	1.32490690469042	0.0402193053747687	0.113360489058422	0.0561736819363451	0.035618058442361	0.0150704163812623	0.0116243097153567	0.0511097856187941	0.0326450430311246	0.163630781118392	0.0397656766274666	0.155254136319174	2.9032587293378	0.113939369710158	0.55290471381001	0.211824849405139	0.148665520107306	0.289635832747617	2.22249780531932	0.00647593954902551	0.689302922731617	0.0056625957463426	0.0424958021622471	1.65491271350948	0.100355267184424	0.10176517707362	0.0236163068541483	0.0210000875960466	0.0793298910786947	0.172935936024088
RP1-272L16	0	0	0	0	0	0	0	0	0	0	0	0	0	0	0	0	0	0	0.0396379532857145	0	0	0	0	0	0	0	0	0	0	0	0	0	0	0	0	0	0	0	0	0	0	0	0	0	0	0.0258860774911968	0	0	0
RP1-28O10	0.0341523316863563	0.142544692553552	0.838402061623463	0.651369559202199	0.5307249567523	0.130963298173635	0	1.04887691993555	0.194100062843963	0.367494423397818	0.400396405519573	0.409442100330631	1.01965987700539	0.0601827862609731	0.235091044699209	0.0844084808391724	0.31104266457674	0.400735873552303	0.0873643623051622	0.79914272767005	0.700882399849958	0.4270795653728	0.180282013372672	0.167230217232604	0.158555301808053	0.200583360165071	0.551330546425043	0.41962206482473	0.385838262926649	0.372339824754293	0.37770317868098	0.219515239679365	0.447479458485044	0.427017839392999	0.212950814238066	0.430884491369997	0.298148746490761	0.890317657705183	0.483533640501074	0.394242428376379	0.762235776134569	0	0.308111848664124	0.21336402991982	0	0.216979972510333	0.239073287198369	0.532747420163449	0.0696111623225541
SERTAD4-AS1	1.23532329563761	2.71164260711263	4.12370637946159	0.800754263300477	3.0893799815539	1.08994139799904	0.570031184743653	2.57763542244865	1.67329219936945	1.57094251593852	1.15677088776588	1.01585844038473	1.50402237091319	2.10394402772601	0.589285686072888	0.66615304305634	3.45596792381607	2.7613876404164	1.67571925024693	1.94889604694586	2.62744842616068	0.986998407033872	2.45345749153179	1.41365671828119	1.29477277281866	2.78579222073178	2.14133487233542	3.18576014979011	3.00154281719465	2.86417829396452	1.52447854629993	2.36125874810029	2.39158313951256	2.55635338505583	1.06745348995126	3.15451107233071	3.38863152504949	2.14243068290739	3.4710492408102	1.29612660035755	3.99062846973704	0.910642765676649	2.89048930972502	3.24507637284589	1.98315986691091	1.38916023519522	3.89285838496245	3.06296771850655	2.7098841365465
RP11-75I2	0	0	0	0	0	0	0	0	0	0	0	0	0	0	0	0	0	0	0	0	0	0	0	0	0	0	0	0	0	0	0	0	0	0	0	0	0	0	0	0	0	0	0	0	0	0	0	0	0
RP11-543B16	0.391884077892754	0.95577241390445	0.900101886660832	0.148867783930288	0.685215825875388	0.311193648936389	0.21915453604128	0.255110608132668	0.176702739043438	0.274993687936474	0.11662121045917	0.178830650827503	0.437373033078111	0.636914745050409	0.923508007132262	0.231985398824747	0.626891538282299	0.574595719884752	0.183403315230322	0.423186672592309	0.119340607050905	0.522444460974086	0.322501147843482	0.391057620479719	0.291873231369704	0.256215853833974	0.36599081711442	0.79330430379674	0.167741862086585	0.173611291233865	0.203682329283133	0.346981719632722	0.38636199858312	0.414059511207107	0.508062642294474	0.352902479650414	0.439429620896426	0.176415423276575	0.418172812695078	0.483427367017656	0.440319991876732	0.173343059637356	0.167479556665704	0.182180445643406	0.241320937382417	0.403874890046457	0.580859454993857	0.306962688218829	0.363172152565697
LINC00467	2.05382751076386	1.37127965767462	1.75786903748612	2.20596861117553	1.43052451560074	2.06505140408218	2.34230707745831	1.2457791565336	1.23346527262926	1.39859614508571	1.76868111287158	1.90045782719118	1.67497829792824	1.90162091756151	1.44066722073835	2.20133365895028	1.77763234440267	1.74748906889785	1.49789253425713	1.49105591868912	1.64345735122501	1.84799549566263	1.0520077418387	1.6590961861181	2.35831274315274	2.24290523316246	2.767175962522	1.6219774021165	1.59473426894688	1.80510861171438	1.94362427233612	1.56622696431043	1.35610215045759	1.38570200615678	2.08338479443649	1.59956333732883	2.16745463068097	1.39946805975878	2.5727689693474	1.72799673892394	1.77134353874071	2.10455587021666	1.68927563843841	1.5889922476959	1.66780551623751	1.25581812933076	1.93575406501266	1.46779017613952	1.73662492508608
RP11-359E8	0	0	0	0	0	0	0	0	0.0344321443907669	0	0.0278742123415456	0.0348677384043789	0	0	0	0	0	0.034028643865919	0	0.0636912573644074	0	0	0	0	0	0	0	0	0	0	0	0.0447458008588242	0.0290371932017	0	0	0	0	0	0	0.0375276431658463	0	0	0	0	0.03436830957416	0	0	0	0
RP11-354K1	0.027907834086012	0	0	0.344132869730167	0.0569787987455677	0	0	0	0	0	0	0	0.056435520481675	0	0	0	0	0	0	0	0.0346196734171328	0	0	0	0	0	0	0.0773127888770017	0	0.034228455477407	0.0347821940802099	0	0	0	0	0.0796484751243819	0.0380717563548156	0.10200377937751	0	0	0	0	0	0	0	0	0	0	0.111852774061123
RP11-122M14	0.0133839039611413	0	0.0081685059829437	0	0.013799849142126	0	0.0236583475928658	0.0106745947953069	0.010069076462735	0.00811919507243793	0	0.0796307556619834	0	0.0119060262763189	0	0.0334302182169383	0.0251028311793467	0.0296467436908928	0.0174150355879645	0.0187596205950677	0	0.0475517277485082	0	0.00859749137242119	0.0108270531926937	0.0249018217408457	0.0727771147197075	0.00944328967869501	0	0.0082403166927836	0.0332115919402984	0.00657406320205054	0.0169107868268563	0.0160226941933273	0	0.00973554220723523	0.0453017371499487	0.024999252463849	0.0367761378361911	0.054095791212926	0.0161895381920729	0	0.00951428025179543	0.0221949602536557	0.0397876340047861	0	0.0100814173717692	0	0.0410324145662241
RP11-552D8	0	0	0.0147047800722749	0	0	0	0	0.0192028883158064	0	0	0.0291534240037376	0	0	0	0	0	0.0151497001949744	0.0179031395335123	0.0618774572718902	0	0	0	0.0134176935926108	0.0154751946676777	0	0.0736217386165335	0.0976291885414796	0	0	0.0148337575886027	0.0150753740819133	0.0118397213311301	0	0	0.0133616709525065	0	0.0328367743120397	0	0	0	0	0	0	0	0	0	0.0360523163551972	0	0
RP11-15I11	0.0319667716346202	0	0	0	0	0	0	0.0506138014646638	0	0	0.0387136619874203	0.0483815076843298	0.0645517576948846	0.162886162794024	0	0	0.0789634607252917	0	0	0.044691699773408	0.0396414527098546	0	0	0	0	0	0	0	0.0452532591338388	0	0.0398272242020467	0	0.0403226094274185	0	0.103507407727982	0	0	0	0.0440910328730102	0	0	0.0583053303480133	0	0.0354069234155677	0	0.0537356758506396	0.0478376669364189	0.0396324209918546	0
RP11-384C4	0	0.173769220857687	0	0.0524429720639552	0	0.0821053347460782	0	0	0	0.0506866597250013	0	0	0	0	0	0	0	0.0619131614049552	0	0	0	0	0	0	0	0	0.167269188862381	0	0	0	0.0522586494187965	0.0411551373854103	0	0	0	0	0.057168610688409	0	0	0.133344678356223	0	0	0	0	0	0	0	0	0
RP11-61J19	0	0	0.116192729337461	0.0609496764924732	0	0	0.112910861624714	0.219768023882951	0	0	0.11577734837517	0.143756286626307	0	0.0856997466822751	0	0.176134240934277	0.0610308230579202	0.140420722046796	0.48914849902247	0	0.0604548043269463	0.245635212678679	0	0	0	0.118657080911657	0.131629861381718	0.06832863604931	0.0689434025466293	0.0597776269617082	0.0607360794629769	0.0478610700338343	0.0614860472823101	0	0.204578013096001	0.137522898518474	0.249109115403329	0	0	0	0.321969685774349	0.529546216533136	0	0.156397191792102	0.0726265903945213	0	0.332222226973405	0.174219354154842	0.0989906253659038
RP11-338C15	0	0	0.00899928308961676	0	0	0.0146206450241842	0	0	0	0	0	0.0112338879055163	0	0	0	0	0	0.0109613796250284	0	0	0	0	0	0	0	0	0	0	0	0	0	0	0	0	0	0	0.0101076337416334	0.0138284220442552	0	0	0	0	0	0	0	0	0	0	0.117404805276246
FLVCR1-AS1	1.14973577026989	0.204266264721066	0.244270850139561	0.415099397962161	0.433363045585659	0.864250335091915	1.06483420249476	0.730468684895598	0.18041761928687	0.624041037487904	0.552124868574645	0.791441876712712	0.694669784938124	1.75308637028887	0.284846215420039	1.13027991882598	1.2407391488121	0.573506871262933	0.580779171491995	0.441319218036254	0.292793187557746	0.262039598334123	0.710299561033213	0.802143250304775	0.448016532972001	0.776429944156769	0.436859959838797	0.976744352191466	0.10940785404817	0.229590317128869	0.809050564189082	0.25755783563999	0.650755182324931	0.319407679441174	1.05301728540443	0.664387901542109	0.822535772895146	0.247326737304932	1.20120061076549	0.726002275400213	0.607090842448199	0.422131914145167	1.06034992015018	0.863220009105587	0.661483778622945	0.248122259945176	0.737148989681711	0.580941615571927	0.573137306410621
RP11-348H3	0.502424948712161	0.175047654131078	0.100995476073418	0	0.167028106149928	0	0.276379766847542	0.250580046529905	0	0.444000576555814	0.283009594808159	0.125107739318411	0.165493849678926	0	0	0.104129227694776	0	0	0.107750302303836	0.115796203315409	0.102992287096459	0	0.0923924667119134	0.10612421303192	0	0.374579168167988	0	0	0.225619345064365	0.101855174553887	0	0.0817852388364644	0	0	0.178515292599943	0	0.406973288456193	0	0.114276928610267	0	0.365396898598144	0	0.117029213861217	0.260616289062033	0.440531718124652	0	0	0.289179247899068	0.167116513146171
RP11-554K11	0	0	0	0	0	0	0	0	0	0	0	0	0	0	0	0	0	0.0545946674625406	0	0	0	0	0	0	0	0	0	0	0	0	0	0	0	0	0	0	0	0	0	0	0	0	0	0	0	0	0	0	0
RP11-323I1	0	0	0	0	0	0	0	0	0	0	0	0	0	0	0	0	0	0	0	0	0	0	0	0	0	0	0	0	0	0	0	0	0	0	0.0516378305832762	0	0	0	0	0	0	0	0	0	0	0	0	0	0
RP11-478J18	0.171386146407446	0.0269512080471375	0	0.211826571495278	0	0.0962844376341448	0.19413319919745	0.00996594717023901	0.00940049616141659	0.0226208040856169	0.0151551866692508	0.196178884357461	0.062700198497743	0.217143381713968	0.015371722411886	0.149785924665853	0.0156716497513071	0.07269236747863	0.0243239230104061	0.0519269876528504	0	0.0112370204665821	0.027628243396913	0.0552687376028779	0.365443305225879	0.0835002500963464	1.30269244064939	0.0175787214772712	0.043946836649931	0.0305282637170742	0.162917928830652	0.0602264982425813	0.178953305495815	0.0297681308543541	0.113472471406358	0.00908903867265983	0.280211358186856	0.0117208809011468	0.543873036805395	0.165113075717657	0.0522296225048541	0.418220212539412	0.0864552494033969	0.113700246718541	0.22607489500833	0.179654143996641	0.0825761359783064	0	0.112078088336888
LINC00538	0.00862318801885136	0	0	0.0108035284938145	0	0	0.0303647295179359	0	0	0.0104366557592218	0	0.0260931098621906	0	0	0	0	0	0	0	0	0	0	0	0	0.0548673459958725	0	0.0472317482372414	0	0	0	0.0107650090915657	0	0.032456826872862	0	0	0	0.0466021170894994	0	0.0354991504286173	0.0280901372144068	0	0.0469883856417601	0	0.0190561100347822	0.0129164308817125	0	0	0	0
PROX1-AS1	0.40936699487008	0.0034642764899028	0.00679981774660795	0.106265745213411	0	0.0512509497678303	0.149996499491155	0.0115906426158958	0.00956726783019315	0.018200109784298	0.0285965391627678	0.323613744192703	0.0225479906592181	0.11920595786021	0.00979649212027685	0.042066786102183	0.0139438955363157	0.0279998650915392	0.0144663602630075	0.0319046623913035	0.00496283513216193	0.0351301634341437	0.00543017531294184	0.00613823745094239	0.263354229862688	0.0312357262138215	0.529627211959212	0.0112006811854012	0.0373023184774062	0.00880741369187046	0.0801198824888287	0.0357119029628067	0.0326883747118653	0.00975635435563919	0.0363013854590595	0.00810136894810948	0.140996819154499	0.00449271045568958	0.189216394704813	0.0693766287350402	0.0303870856765184	0.139213849486369	0.034422479744525	0.0324103864301884	0.181216588452539	0.169683322361571	0.0228220235672005	0.000995072574752819	0.0339035276878091
NA	NA	NA	NA	NA	NA	NA	NA	NA	NA	NA	NA	NA	NA	NA	NA	NA	NA	NA	NA	NA	NA	NA	NA	NA	NA	NA	NA	NA	NA	NA	NA	NA	NA	NA	NA	NA	NA	NA	NA	NA	NA	NA	NA	NA	NA	NA	NA	NA	NA
RP11-176D17	0.0622846533576137	0.0673844341623209	0.0382640867198177	0.0776734143851601	0.125639422992605	0	0.0371548318842075	0.357532096828416	0.0470538553815508	0	0.0752656511651947	0.0476465057916545	0	0	0	0.0394780599177955	0.15157313259151	0.0915572520368051	0.0806389797200567	0.0867207965554652	0	0.212408124206613	0.0349396970029392	0.0402517320843768	0.0505476805081547	0.0390981236610956	0.0435041972057126	0.0441643452574365	0.0445650503976388	0.112824720847153	0	0.175959228650261	0.115989448070768	0.144998309731974	0.0347948905675725	0	0.0846067794648977	0.0584822058162512	0.126526612114893	0.148631150655454	0.214441612318099	0.217131432803945	0.0444923654818936	0.197579553903396	0.261283518039168	0	0.179861226486825	0.31822530178721	0.125706868106625
NA	NA	NA	NA	NA	NA	NA	NA	NA	NA	NA	NA	NA	NA	NA	NA	NA	NA	NA	NA	NA	NA	NA	NA	NA	NA	NA	NA	NA	NA	NA	NA	NA	NA	NA	NA	NA	NA	NA	NA	NA	NA	NA	NA	NA	NA	NA	NA	NA	NA
RP5-1111A8	0	0	0	0	0	0	0	0	0	0	0	0	0	0	0	0	0	0	0	0	0	0	0	0	0	0	0	0	0	0	0	0	0	0	0	0	0	0	0	0	0	0	0	0	0	0	0	0	0
RP11-22M7	0	0	0	0	0	0	0	0	0	0	0	0	0	0	0	0	0	0	0	0	0	0	0	0	0	0	0	0	0	0	0	0.0207243155673659	0	0	0	0	0	0	0	0	0	0	0	0	0	0	0	0	0
RP5-1099E6	0	0	0	0	0	0	0	0	0	0	0	0	0	0	0	0	0	0	0	0	0	0	0	0	0	0	0	0	0	0	0	0	0	0	0	0	0	0	0	0	0	0	0	0	0	0	0	0	0
NA	NA	NA	NA	NA	NA	NA	NA	NA	NA	NA	NA	NA	NA	NA	NA	NA	NA	NA	NA	NA	NA	NA	NA	NA	NA	NA	NA	NA	NA	NA	NA	NA	NA	NA	NA	NA	NA	NA	NA	NA	NA	NA	NA	NA	NA	NA	NA	NA	NA
LINC00210	0	0	0	0	0	0.441156319561611	0	0	0	0	0	0	0	0	0	0	0	0	0	0	0	0	0	0.0132871025888075	0	0	0	0	0	0.0127359606847702	0	0	0	0	0.142450427031209	0	0.0141778652472195	0	0	0	0	0	0	0	0	0	0.0155760963964256	0	0
RP11-152L7	0	0	0	0	0	0.144582906022343	0	0	0	0	0	0	0	0	0	0	0	0	0	0	0	0	0	0	0	0	0	0	0	0	0	0	0	0	0.160439789567256	0	0	0	0	0	0	0	0	0	0	0	0	0	0
RP11-224O19	0	0	0	0	0	0	0	0	0	0	0	0	0	0	0	0	0	0.10911039548228	0	0	0.0919051289632359	0.131061138478938	0	0	0	0	0.10221075149253	0	0	0	0.0923281158018888	0.072923605234203	0	0	0	0	0.100873381599094	0	0	0	0	0	0.104485015451269	0	0	0	0	0	0
TGFB2-OT1	0	0	0	0	0	0	0	0	0	0	0	0	0	0	0	0	0	0	0	0	0	0	0	0	0	0	0	0	0	0	0	0	0	0	0	0	0	0	0	0	0	0	0	0	0	0	0	0	0
C1orf143	0.140819579683093	0.0351934903329179	0.0588605034586116	0	0.129592819470567	0.0946235527788491	0.165120455060775	0.0514565426717826	0.0485762106023485	0.0392700094179538	0.0393609549044157	0.0967535439472372	0.0331837395473329	0	0	0.0407587603012534	0	0.0242045468887097	0.0832170164309487	0.0228975632222513	0.0202927616627565	0	0.0360750029548701	0	0.127075914594921	0.773472337615681	0	0	0	0.0200623192960837	0.0404928758764532	0.0318616884336386	0.0808599879875765	0	0.0535583224458255	0.0469877112549687	0.2663417093897	0.0304990355452626	0.287963406869091	0	0	0	0.0231493773322491	0	0.0484865911323151	0.254547421015168	0.141246443118743	0.0402948620800696	0
RP11-412H9	0	0	0	0.0520467542147472	0	0	0.049143600177532	0	0	0	0	0.0629474974521719	0	0	0	0	0.102415315626215	0	0.0540521569701134	0	0	0.0740534413367059	0	0	0	0	0	0	0	0.0510428918396115	0	0.040842998450337	0	0	0	0	0	0	0	0	0	0	0	0.0461288209147628	0	0	0	0	0
RP11-135J2	0.0574039936482842	0	0.0525464036048176	0.0716165299694515	0	0.0845840601318623	0.194110154313982	0.0683493192184295	0.021837210926784	0.0522339922047761	0.0351131887714291	0.0438954989230732	0.0870259540705874	0.0760614752891338	0.10430083456892	0.0363620390752937	0.0717115284587457	0	0.0376573690705149	0.0603951359768063	0	0.0768714144046824	0.0480016667151539	0.142906315860297	0.239328941553099	0.0711463814252211	0.0201765359782026	0	0.080970435296218	0.0872836954939451	0.139368397250019	0.0424157574453288	0.036574388998039	0.196503535957013	0.0161111778632957	0.0211167039341187	0.239527578502691	0	0	0.158962730077537	0.151318934231295	0.177290456328474	0	0.124364644549389	0.0217965500452601	0.024586782262245	0.242747041688052	0.0359475611966002	0.143663233042521
RP11-392O17	0.0677545449931822	0.261808109478868	0.213856599891136	0.0992938758567033	0.205723771907043	0.131418219520653	0.201536841477063	0.378011032758963	0.152748214522019	0.145192306793067	0.166131320598764	0.171748493690576	0.192631949914313	0.138882266204478	0.175277069224455	0.062093484825051	0.299247138276212	0.33304872675421	0.49579873589715	0.228821800304712	0.134660696796742	0.332645943636499	0.0949238004102078	0.31810797614133	0.0793323587886282	0.290656289441763	0.19610135080539	0.206645474068335	0.284027303253741	0.331027468204923	0.218883286635325	0.310237825570966	0.294815813511258	0.236449337416002	0.183260933508573	0.131287064833153	0.330363122036354	0.102700590190358	0.203348813888976	0.297928388811222	0.251616197341685	0.445821749042239	0.111945981008865	0.267350355702235	0.064747284697628	0.18049396846521	0.682714404915967	0.169901900446061	0.194503223458183
RP11-95P13	0	0	0	0	0	0	0	0.137574091051964	0	0	0	0	0	0	0	0	0	0	0	0	0	0	0	0	0	0	0	0	0	0	0	0	0	0	0	0	0	0	0	0.141370283879975	0	0	0	0	0	0	0	0	0
RP11-302I18	0.102298777460495	0.0746341440556425	0.291409210037296	0	0.0711010750694467	0	0.120225775442703	0.0278864866629252	0.127015550886531	0.122993403489903	0.02129042514983	0.246616587954003	0.137574295665936	0.0913071130440422	0.084501773512884	0.0220514023450899	0.262903176134548	0.149427505843598	0.110751756179477	0.095982623266051	0.0644470853888382	0.338221896291295	0.131287757651317	0.0224862148671336	0.161931001635936	0.0645463976094581	0.0948947919135502	0.250775369288453	0.0494015523980057	0.0637261689736194	0.0856986854820883	0.1322788726135	0.128240899404573	0.0417341426975105	0.0574975758416348	0.0991992968492399	0.160102281867845	0.0327614879396042	0.267311623159952	0.138046751900583	0.0421648376480135	0.0636239486051998	0.073363451215541	0.0763200995519868	0.150860643118254	0.115000593051224	0.127165081780909	0.0217988149509366	0.105436295259104
RP11-410C4	0	0	0.0582346918347624	0	0	0	0	0	0	0	0	0	0	0	0	0	0	0	0	0	0	0	0	0	0	0	0	0	0.0677478421829042	0	0.0596799172064206	0	0.0604171147352103	0	0	0	0	0	0.0660209803624588	0	0	0	0	0	0	0	0	0	0
RP11-295M18	0.146121921461763	0.353049269173042	0.241015541215248	0.146543687230184	0.178750638387779	0.1722919276314	0.138616132457195	0.18382817987353	0.089605559232384	0.107624880430301	0.208229536822212	0.40544624642267	0.120458840952413	0.423503032111024	0	0.311843443123571	0.486945220714065	0.361697968286429	0.152003714447947	0.274477447391908	0.0745246384539498	0.0542559002114643	0	0	0.141931847968478	0.537374777702135	0.235746575907491	0.275356239336503	0	0.0373174124967797	0.146044911800648	0.0877066716399079	0.216378160408945	0.140358210957714	0.305578275872788	0.044008963654528	0.401670889645434	0.110978756334864	0.122452831497295	0.0495717400934157	0.270824834048232	0.160564243884348	0.0847947660822715	0.098853294247722	0	0.366102465533797	0.0897124095285249	0.212887177094006	0.0621112000385635
NA	NA	NA	NA	NA	NA	NA	NA	NA	NA	NA	NA	NA	NA	NA	NA	NA	NA	NA	NA	NA	NA	NA	NA	NA	NA	NA	NA	NA	NA	NA	NA	NA	NA	NA	NA	NA	NA	NA	NA	NA	NA	NA	NA	NA	NA	NA	NA	NA	NA
RP11-103C3	0	0	0	0	0	0	0	0	0	0	0	0	0	0	0	0	0	0	0	0	0	0	0	0	0	0	0	0	0	0	0	0	0	0	0	0	0	0	0	0	0	0	0	0	0	0	0	0	0
RP11-191N8	0	0	0.480229759864618	0	0.0782180523191564	0	0	0	0.165810291981187	0.0464415606225967	0	0	0	0	0	0	0.625400279755383	0.0567461781166584	0.144823532895561	1.0962711733646	0.04766133149735	0.196208406599722	0.310521670913139	0.142665060691848	0	0	0	0	0	0	0.0478840668173307	0.245279219900079	0	0.404561808930256	0	0.0555417708186686	0.0523904314004338	0.0712967763479177	0	0	0	0	0.0542988268211968	0.0839444535596472	0.0573081425329881	0	0.217347794904353	0	0.0782607288268381
RP11-815M8	0	0	0.962460404618694	0.0205629949665376	0.191162939629277	0	0.0194041663384623	0.0260865512019801	0.164082801431312	0.18733694638084	0.0199132986874277	0.024926671256854	0	0	0	0	0.545960848114858	0.267887251762499	0.123683070858006	0.986059340381357	0	0.194184983899204	0.479680333849148	0.141167070645804	0	0	0	0.133311243143045	0.0462350087395547	0.0400463724616488	0.040692911547138	0.318306777832188	0.0613654125175057	0.605339619749709	0	0.377893381040381	0.0445329117417466	0.426059048361339	0	0.0268352532447817	0.0394558317757098	0	0.196994134240453	0.156100130797902	0	0	0.229327161887222	0.0203890362063884	0.161095527477437
RP11-400N13	0	0	0.043451739007366	0.0150521101696283	0	0.0237394303709701	0.0142023204173479	0.0379605656438415	0	0.0289382622954068	0	0	0	0	0	0	0.1023429385145	0.0527894162588721	0.0311119167536564	0.0335018044369713	0	0.104588922085931	0.026576115829132	0.0306300542195594	0	0	0	0	0	0	0	0.0350532304113438	0	0.0842552661031787	0.0132935142152557	0	0	0	0	0	0.0572955496290467	0	0	0	0	0	0.105040039749559	0	0
RP11-358H9	0	0	0	0	0	0	0	0	0.0758801626269477	0.0614534759704459	0	0	0	0	0	0	0	0	0.0660142294836532	0	0	0	0	0	0	0.0631562107589443	0	0	0	0	0.182275666800676	0.0499321061224867	0.064133676816843	0.119174083366322	0	0.0734212532184259	0.0692795863384645	0	0.0700739692535901	0	0	0	0	0.162907807578918	0.0757414761025126	0	0	0	0
RP11-378J18	0.107062266810583	0.152272111047868	0.170112820771191	0.174761544339586	0	0.071665098007186	0.125788254733045	0	0.158045597042022	0.0870478749710608	0.16951571613641	0.348911858647113	0.143900173530668	0	0.0884617389638298	0.045852328876948	0.0457759692799422	0.106037182198489	0.137995220451178	0.239143914057522	0.0453416735922867	0.127396497738369	0.118500849936885	0.299294112670424	0.169312624241061	0.0894380842737951	0.279550858777961	0	0.196700900732897	0.17152684720553	0	0.138372747773512	0.333275828384208	0.453355507039921	0.118023568555025	0.0528455522178539	0.144647041709812	0.132658647920306	0.32073232317677	0.224565368381734	0.0441711377007166	0	0	0.0799071763638531	0.0545277876144603	0.0614198296082702	0.158229698673367	0	0.0744898042217983
RP11-452F19	1.59465411191215	2.12419417229485	2.77287914524894	1.53089719970035	2.50987469611935	2.60096607025595	2.2416053706884	1.79493175233799	1.80324277399001	2.38049180817826	1.86670641152847	2.5954660652754	1.82954682947743	2.40999790952711	2.0378005884142	2.44613929976086	3.20787704115811	2.42369258587854	2.94212119746467	2.00074172115042	1.94268691077388	2.82995617859032	1.68231460146003	1.95060711135694	2.57506177057766	2.9315311970193	2.7045261140599	2.87015336979997	2.08854844917209	2.14276199417061	2.49068067336547	2.18296532962848	1.84650428412399	2.30594764132841	2.25858399626139	2.68959430875449	2.30773649359543	2.55366575687129	2.9599358974968	1.81721988595401	2.49067383277525	1.88580060104354	2.3584128570264	2.09876219078947	2.43977094883521	1.58958757695259	2.39130395894753	1.72772327130442	2.15089640666725
RP11-455P21	0	0	0	0.0714926451633429	0	0.111520892324326	0	0.0458439430694011	0.0432730892229229	0.0691134897572792	0	0.0438188400827985	0	0.0510614663427431	0	0.0717058415145085	0	0.0427675107492989	0.0375914630452412	0	0.0358927987468341	0.149600863333932	0.0635433370525417	0	0	0	0.0789299796628062	0.040612495538046	0.0409814302891783	0.0354873701170212	0	0.0834759554178002	0.0365103544645867	0	0.0632825563709997	0	0.0778890538395553	0.0538001748297548	0.0787794878514615	0.0471505017270703	0	0	0	0	0.0851305518056728	0	0.085387777948873	0.105082260015059	0
RP11-239E10	0	0	0	0	0	0	0.151853152758785	0	0	0	0	0	0	0	0	0	0.0418848758189633	0.0494149375795865	0	0.0467685429680778	0	0	0	0	0	0	0	0.046930380402607	0	0	0	0	0	0	0	0	0	0	0	0	0	0	0	0.0370578211979459	0	0.162498835036211	0	0	0.0682150362118032
RP11-504P24	0.245857554384411	0.138400667971204	0.421774561186885	0.493304608754694	0	0.352060806180939	0.469403314921519	0.454299873665205	0.188552540266485	0.0789555700670394	0.537128315086073	0.0985593540535689	0.560070432312989	0.658268941948073	0.156254431554959	0	0.432855472829993	0.186455201219875	0.0847775407338059	0.0911617426791014	0.157703721387581	0.115701089106008	0.0726119863728834	0.440910615927263	0.293081153550745	0.49049084033963	0.255067209325183	0.177489288405371	0.411752389010729	0.296755400856382	0.231541221264498	0.125712952130727	0.304564510634563	0.152269986769019	0	0.0942220730195242	0.326953668671035	0	0	0.105903175120726	0.153782429275515	0.329416135360862	0.260449886319039	0.444208845577692	0.188220899774184	0.305707684641272	0.764649672633517	0.429161295307413	0
RP11-365O16	0	0	0	0	0.0700029127415151	0.0673812904567877	0	0	0	0	0.0416119273792916	0	0	0	0	0	0.0847877430586956	0	0	0.0480301049770839	0	0	0.0381405318881489	0	0	0	0	0	0	0	0.0428076253474595	0.06660880899638	0.0433395280507523	0	0	0.0496673860391002	0.0468439611776992	0	0.093263600117193	0	0	0	0	0	0	0	0	0	0
RP11-100E13	0	0	0	0	0	0	0	0	0	0	0	0	0.0464012277361128	0	0	0	0	0	0	0	0	0	0	0	0	0	0	0	0	0	0	0	0	0.0542967186321419	0	0	0	0	0	0	0	0	0	0	0	0	0	0	0
RP11-3L21	0	0	0	0	0	0	0	0.0912165297802016	0.058018847626473	0.0698389432716347	0	0	0.0396752452626357	0	0	0	0	0.0289570893743437	0	0.181669838587364	0.0242836738247523	0.0349786286786685	0	0.0496587316641642	0	0	0	0.0274913471032251	0.0277422298749304	0	0	0.0380979681832531	0.119491563380711	0.0914404968168252	0	0	0	0	0	0.0319403578754565	0	0.0358061682907192	0	0.0216773520099638	0	0	0.029336735801345	0	0
RP11-449J1	0.0384545826481851	0	0	0.0480532154363873	0.416061029111517	0	0	0	0	0.0464415606225967	0	0	0	0	0.0929174823573497	0.048197677836318	0	0.0567461781166584	0.0499073907259102	0.0537144220325239	0.04766133149735	0	0	0.0491393423642019	0	0	0	0	0.106798423357557	0.0471251273710995	0.0478840668173307	0.0376979198396894	0	0	0	0.109024293333188	0	0.0712967763479177	0	0	0	0	0	0	0	0	0	0	0
RP11-496N12	0.157285524682166	0	0.0201071972426758	0.0810236124685869	0	0.126159535637933	0	0	0	0.0396995261138982	0.0592830429619146	0	0	0.0860352077451303	0	0	0.100720066852475	0.0244706805805223	0	0.0904491370855997	0	0.0295688108799663	0.0183502450975298	0.0211585869022211	0	0.0205482883390135	0	0	0.0234425168336251	0	0.0409355788817996	0	0.0208710945926732	0.0392854523067642	0.0717459900838647	0.0475002597887686	0.211254140064493	0.0905917208828289	0.110728435241429	0	0.115940690248876	0.0599173327885251	0.0464343895412055	0.018311662391787	0.0247157567611786	0	0.0491651718420186	0.0606797888859085	0.03389175363733
RP11-145A3	0	0	0	0.0670830803664836	0	0	0	0	0.0800489717880648	0.126904923959627	0	0	0	0	0	0.067283431463621	0.0671722042683492	0.225438097779144	0.0696539981745757	0	0	0	0	0	0.0859208060478484	0	0.144528536088317	0	0.147930148135178	0	0.066848482737248	0.0527012886686437	0	0	0.171244966133377	0	0.0730948753171604	0	0	0	0.186365698630024	0.0974467958484856	0	0.0594904253721617	0.0799028748654355	0	0.156070611170354	0	0
RP11-285F7	2.07649718206407	4.00798035168562	4.29890863074576	2.92351270082149	4.58238912342068	3.8560691857921	2.35508612121736	4.38072456167746	3.26102151770262	3.59152423022396	3.24031378267432	3.43910528061444	3.88896513423673	3.74182795165809	3.25872595987117	2.84681540090774	4.40878450600733	4.41510026207734	4.54696937402551	4.41509262651103	4.15878163425102	4.75968237750645	3.21459962269078	3.80439540514943	2.40578798919066	2.92286117366152	4.09857999017579	4.18322201994992	3.93886815272169	3.63949244756175	3.48196724671697	4.03971361128493	3.79460936173195	3.89995091672078	3.76259483842708	4.46823992828412	3.51460691810002	3.74834714348608	3.88561568028168	4.1183778608181	4.05522848332979	3.87377535875694	3.72405315463125	3.66542210705129	2.98108713926399	3.40890224694926	4.28018268356812	3.37684805708104	3.3138420555395
RP4-559A3	0.0101091231914712	0	0	0	0.0207725516357326	0	0	0	0.0151666046641425	0	0	0.0305577364970525	0	0	0	0	0	0	0.0131584062066879	0	0	0.0181225682323173	0	0.0129533592251526	0	0.012578701054204	0	0	0.0426463918246586	0	0	0	0	0.0241091935512123	0	0	0	0	0	0	0.0243595338947854	0.0185538833752782	0.0143323317573511	0	0	0.0339625854787591	0	0	0
RP11-396C23	0	0	0	0.225947079462493	0.354898956877666	0	0.110981664222847	0	0	0.113544760743988	0	0	0.186617475749828	0	0	0	0	0.138043556136908	0.338339907810805	0	0.224212109884992	0.165489429981318	0.104521288265032	0.119981964583925	0.149643030506069	0	0	0	0	0	0	0	0	0.216653439606811	0	0.135192525558867	0.127717339918835	0.172233409489711	0.247686968741728	0	0.316837984935052	0	0	0.104307932744778	0	0	0.139786063474187	0.116431492529387	0.18843405749003
RP11-275I14	0	0	0.0559628748577962	0.0575547679590509	0	0	0.106726860468345	0.142040519388849	0	0.0556305400091683	0	0	0	0	0	0	0.166416147000841	0.132798153625118	0	0.0643106424614579	0	0	0	0	0	0	0.0635738894160277	0	0.0651132089378012	0	0	0	0	0	0	0	0	0	0.182551684143472	0	0	0	0	0	0.0685966011548353	0.077219818376174	0	0	0.0935445144612013
NA	NA	NA	NA	NA	NA	NA	NA	NA	NA	NA	NA	NA	NA	NA	NA	NA	NA	NA	NA	NA	NA	NA	NA	NA	NA	NA	NA	NA	NA	NA	NA	NA	NA	NA	NA	NA	NA	NA	NA	NA	NA	NA	NA	NA	NA	NA	NA	NA	NA
RP5-1087E8	0	0	0	0	0	0	0	0.126320716577038	0	0	0	0.120886209429443	0	0	0	0	0.100426716479034	0	0.292141613050436	0	0	0	0	0.102520697965118	0	0	0.110615666363874	0	0.113250131785762	0	0	0.22505946567477	0	0.18600295273286	0	0	0.109172428156042	0	0	0	0	0.144954039658391	0	0	0.1192044110282	0	0.119560402028134	0	0
RP11-1B20	0	0	0.0244670099554321	0	0	0.0396184797319885	0	0	0	0.0243201351078271	0.0243767503292623	0	0	0.0355706053110302	0	0	0.0252047346167292	0	0.0518345170687665	0	0	0	0	0	0	0	0	0	0.0285184037764591	0.0246808837422617	0	0	0	0	0	0	0	0.0374892174617452	0	0	0	0.0368050928691439	0	0	0	0	0.0596966170762395	0	0
CTD-2090I13	0	0	0	0	0	0	0	0	0	0	0	0	0	0	0	0	0	0	0	0	0	0	0	0	0	0	0	0	0	0	0	0	0	0	0	0	0	0	0	0	0	0	0	0	0	0	0	0	0
NA	NA	NA	NA	NA	NA	NA	NA	NA	NA	NA	NA	NA	NA	NA	NA	NA	NA	NA	NA	NA	NA	NA	NA	NA	NA	NA	NA	NA	NA	NA	NA	NA	NA	NA	NA	NA	NA	NA	NA	NA	NA	NA	NA	NA	NA	NA	NA	NA	NA
RP5-881P19	0	0.0660880839892511	0.015125569254037	0.0982765940324396	0	0.0366571203686684	0.0507520179465271	0.048880839952189	0	0.029913896296575	0.0225457658926888	0.0282154344109646	0.0126878070351437	0.011053073087476	0	0.00782582086126422	0.0155831524962817	0.0275349038777899	0.0321600205757053	0.0431584841638794	0	0.0222610647292593	0.0206535410086965	0.0159179085049836	0.0200327171155182	0.0231252752766785	0.0593776164217476	0.00876623238386481	0.0176395942266316	0.0152582180847303	0.0308485204694458	0.0421837017688995	0.0157012368859498	0.0586065358438707	0.0341180891761244	0	0.0337703890178125	0.0232158108821131	0.0341624323655413	0.0303731901186276	0.0150313074760099	0.0340515519026466	0	0.0274152854393419	0.00932981731792715	0.0105299746202909	0.027896084229353	0.00773574293695267	0.0128189728289815
RP11-520H14	0.0714980006719297	0.300151645149454	0.304792383250398	0.181132781915353	0.299282805982485	0.138514206556769	0.100446496325499	0.404765375577769	0.297576729506355	0.102774856698143	0.0946991475121417	0.188029714784788	0.435963144834856	0.160212691561838	0.217427837958676	0.0364099364028107	0.399381159644374	0.285480976168665	0.662280636129184	0.346099689577056	0.250380717159457	0.744921278026418	0.102188191693538	0.448828185268214	0.0580595674489469	0.0271285119654516	0.0887665342097864	0.128395850623514	0.248377511172932	0.161768274401088	0.172420475561045	0.529241121711394	0.330096713252029	0.285897696092634	0.279358052912832	0.112638267143021	0.30625304483426	0.297112164333209	0.144777829875856	0.468055740717074	0.151510544824513	0.177512977854467	0.0206659571794387	0.20429625001468	0.0326155279083342	0.0607780067423369	0.529500406462606	0.105397666092254	0.0737148578268193
IBA57-AS1	0.0993685558794326	1.13608908588727	0.761320368661193	0.487800294319634	0.150945158477694	0.359352686762825	0.39641563566793	0.674981837495523	0.21505462804106	0.119494571649194	0.333046757613857	0.346353933893977	0.485930659264697	0.651302212837907	0.0619836902276854	0.0939060227786117	1.28235866492098	0.778030328423215	0.762842774991061	0.322306067532702	0.208086326031618	0.769778164795773	0.260749104041401	0.587855054750948	0.299274452307784	0.315217287945148	0.260527801510866	0.407701138554832	0.662754057109667	0.433583865340862	0.415817576242529	0.52282797162817	0.370906940047905	0.513193571010251	0.520038284151244	0.271672947916606	0.730244653622189	0.586375008538078	0.480325353365774	0.40222552223207	0.602186404143254	0.577441899071329	0.203967358583488	0.808335293917319	0.111329362683929	0.477693380050002	1.01387094584509	0.389829040289623	0.49020829208036
RP5-1139B12	0.458282391916026	0.0906347054803667	0.0516455816984532	0.201653991352052	0	0.501105202155765	0.234968619452609	1.37680828499223	0.265799866133915	0.326054885143136	0.262685393237528	0.29590948398453	0.205058260967703	0.110747192626191	0	0.104655101308703	0.201909863100146	0.736687585142318	0.369966001230373	0.395105765951041	0.290611332433935	0.831643164035557	0.158783255509618	1.14309029223125	0.195421962655349	0.223586372706464	0.436016017423434	0.0884529439072798	0.489689658369311	0.527283869695833	0.607083702678466	1.11945200704483	0.443066407127629	0.55184227098168	0.482564063016686	0.120250847032011	0.515999856162099	0.189344010883727	0.114852039732863	0.425839223491862	0.125049746743021	0.755541706614717	0.117617619421355	0.629775425633809	0.466141513809555	0.0360918359434233	1.24661936256708	0.3548850286321	0.245109398753341
RP11-245P10	0	0	0	0	0	0	0	0	0	0	0	0	0	0	0	0	0	0	0	0	0	0	0	0	0	0	0	0	0	0	0	0	0	0	0	0	0	0	0	0	0	0	0	0	0	0	0	0	0
RP5-915N17	0.102298777460495	0.037799644077984	0	0.262576785857794	0.0711010750694467	0.165370816264879	0.605427645406043	0.159764506572399	0	0.161766520685652	0.272782350737589	0.176954631532244	0.104390973455897	0.258223283153969	0.202641834126827	0.244676837261479	0.0650602921102448	0.125573143169825	0.152776658815562	0.095982623266051	0.0432830001866113	0.178999822508346	0.0195028479289825	0.0446273258220559	0.212106262107677	0.0645463976094581	0.183931142321049	0.0728278887083899	0.0971673284414759	0.0427953262161499	0.18612460104327	0.10032873336204	0.107643488731967	0.0822948690975893	0.148510273951052	0.0750315759003625	0.116142624353841	0.0327614879396042	0.0242680146075178	0.0568133806242428	0.0627939604419489	0.124560147328217	0.0493211132173734	0.0576152345591011	0.0774013351299572	0.0870983779589752	0.221396925628673	0.0217988149509366	0
RP5-1065P14	0.802371169635273	0.220822535314048	1.3934209033257	0.492208100443493	1.67952824495718	1.39337211998382	1.47626595148953	1.24367790203309	2.0741701932961	2.23862362254576	0.963042631083865	1.03233327810554	1.57870039926288	0.747117956567616	1.12065493156232	1.10537321678726	1.78362161122963	2.4076633126819	0.37659732520966	3.31816791486987	1.76367997454919	1.42241859054178	2.20946688991604	2.12977213601949	0.636961473768883	2.43794917589834	2.40294921844159	1.49977625805427	2.24608047212231	2.52604952435404	2.14010801814706	2.62293655846759	1.85051962902145	2.55866328377917	0.349854507266836	2.20263816907193	1.95334664633946	1.94935969708013	1.75617636632142	0.95488802467902	1.4862485237819	1.06249435611985	2.51419284869514	2.03902307906112	3.65742446550146	0.85420660778523	2.54872292679679	1.6481102302628	2.47674347512261
RP5-1061H20	0	0	0.0295409294817351	0	0	0	0	0	0	0	0	0	0	0	0	0.030481066054378	0.0304300353017625	0.0359262923338507	0.0315691823023758	0	0	0	0	0	0	0	0	0	0	0	0	0	0	0	0	0	0.0655559573873166	0	0	0	0	0	0	0.0533288181456879	0	0.0409034395898099	0	0	0
RP4-803J11	0.0752750937463245	0	0.0310478575453802	0.153060822971237	0	0.0987200750071101	0.0301456171602203	0.262035724852798	0	0.148102949343887	0.0908793515650477	0.148878163630236	0.0516713704830734	0.131255109354452	0	0	0.153258270877304	0.212992585643337	0.158750572964308	0.0705868036666852	0.0626733100132144	0	0	0.0958562647611257	0	0.122922340964539	0.290429577139849	0.0358491553192237	0.0714657713074919	0.0619718121341831	0.181205076168681	0.295693258149203	0.0322227858369511	0.118459002023374	0.0830749647667847	0.0369482329338874	0.134576296246178	0.093515624317117	0.0352434384598035	0.0820949634447091	0	0.0466512421236299	0	0.0282848781457895	0.111496762726737	0.125283479218307	0.111830617001127	0	0.0521983316765139
RP5-1068B5	0	0	0	0	0	0	0	0	0	0	0	0	0	0	0	0	0	0	0	0	0	0	0	0	0	0	0	0	0	0	0	0	0	0	0	0	0	0	0	0	0	0	0	0	0	0	0	0	0
RP4-613A2	0.0276272013280853	0.0592295286998408	0.0335922987269755	0.0345554576348339	0	0	0.269981869767472	0.0437810021742008	0	0	0	0.160558748822044	0.0558735232344702	0.311115972116673	0.0671074934389605	0	0.0346018847205398	0.193540681021445	0.0358952711023045	0.0386477005557143	0	0.0969552334724577	0.0306694917523644	0	0.0443990872062354	0.132658839689618	0.0754166330731319	0	0.114355486735101	0	0.100928217839647	0	0	0	0.0604511889265437	0.0399695620990738	0.0744208557457566	0.0513855437354487	0.146811963121966	0	0.0333842768326006	0.192014806777983	0.0390703949893733	0.0899343355587656	0.158354627491953	0.0464881840615734	0	0.0342645234064321	0.163105852583202
RP11-286M16	0	0	0	0	0	0	0	0	0	0	0	0	0	0	0	0	0	0	0	0	0	0	0	0	0	0	0	0	0	0	0	0	0	0	0	0	0	0	0	0	0	0	0	0	0	0	0	0	0
RP11-552D4	0.295291710007053	1.12037436326205	0.145927139868969	0.803065344385673	0.0510723641793996	0.313332120009959	0.0295068521181416	0.531568126024547	0.0373945394199828	0.817000346291597	0.375097661021359	0.0747656921981416	0.401804594949246	0.0869714187270309	0.472225142364705	0.671991068271355	0.0313045649675294	0.208747471870618	0.471990372874555	0.198130713457975	0.430382017465099	0	0.0816789333209054	0.0938696125164081	0.154416716704286	0.430968256364109	0.497958048992588	0.135516219443268	0.0699724238842558	0.330801307055856	0.586918600658698	0.248969806070774	0.234897869122515	0	0.278202784568929	0	0.162979235915367	0.177684404432017	0	0.0803856326161484	0.172397403307815	0.174591251379577	0.261178428564984	1.38302231768526	0.243018850415974	1.20295439499468	0.211319205481418	0.120189371809976	0.239122600005296
RP5-956O18	0	0	0	0	0	0	0	0	0	0	0	0	0	0	0	0	0	0	0	0	0	0	0	0	0	0	0	0	0	0	0	0	0	0	0	0	0	0	0	0	0	0	0	0	0	0	0	0	0
NA	NA	NA	NA	NA	NA	NA	NA	NA	NA	NA	NA	NA	NA	NA	NA	NA	NA	NA	NA	NA	NA	NA	NA	NA	NA	NA	NA	NA	NA	NA	NA	NA	NA	NA	NA	NA	NA	NA	NA	NA	NA	NA	NA	NA	NA	NA	NA	NA	NA
RP11-543E8	0	0	0	0	0	0	0	0	0	0	0	0	0	0	0	0	0	0	0	0	0	0	0	0	0	0	0	0	0	0	0	0	0	0	0	0	0	0	0	0	0	0	0	0	0	0	0	0	0
RP11-99J16__A	0.0243071089461359	0	0.0585317059715442	0	0	0	0	0.0385454103299979	0	0	0	0	0	0	0	0.0153323622963887	0.266225754628407	0.053598513484329	0.0927745535568591	0.0340187616879636	0	0.297585598830294	0.0665444350781228	0	0	0.0302090234313342	0	0	0.0513680993926319	0	0.0152314670218393	0.0238265266927244	0.0154225582733984	0	0	0.0176993676604367	0.0331746697494438	0.0228048078427482	0.0663568014198626	0.0199595912216706	0	0	0.0172981919262185	0.0921366761658127	0	0	0.173561197029184	0	0
RP5-858B6	0	0	0	0	0	0	0	0	0.0775429800106498	0	0	0	0	0	0	0	0	0	0	0	0	0	0.0577349913613271	0	0	0	0	0	0	0	0	0	0	0	0	0	0	0	0	0	0	0	0	0.0576152345591011	0	0	0	0.0644325269854754	0
RP11-295G20	0.711861884263637	2.15210625122246	1.26575314829665	1.67309083014546	1.54389435672739	1.69684852372116	1.5714969325529	0.761774467999385	0.906613975542997	0.836821616499076	0.93374291005514	1.41655176221664	0.791974462303748	2.31621798990743	1.6038475358126	1.41948277245444	1.38728446172757	1.04524467281284	1.18186348669309	1.21421223903968	1.02130148999871	1.24371939402425	1.06657998711042	0.907368792779368	1.13356482205528	1.19045433072044	1.1039085052883	1.37456348649576	0.805769319564081	0.94236749316491	1.22788772089324	1.09809294615741	1.05381184728744	0.808161574683997	1.50231315491046	1.53731282066687	1.55115167064982	1.36409725609049	1.47647049880467	1.16859713835742	1.24405096478931	1.02150723003273	1.10036769937937	0.985828112825296	1.00526145618009	1.4562532172874	0.894430193042164	0.831139239432363	0.891039899619722
NA	NA	NA	NA	NA	NA	NA	NA	NA	NA	NA	NA	NA	NA	NA	NA	NA	NA	NA	NA	NA	NA	NA	NA	NA	NA	NA	NA	NA	NA	NA	NA	NA	NA	NA	NA	NA	NA	NA	NA	NA	NA	NA	NA	NA	NA	NA	NA	NA	NA
LINC00582	0.0273521564656095	0.169237407522516	0	0	0.0558553808281891	0	0.0322927831346976	0.481844654344939	0	0.03305950082217	0	0.0414311325863251	1.6553650757898	0	0	0.955137941712071	0	0.328633263797834	0.0355389215502763	0.542922773318833	0.0339319195602143	0.426615083923736	0.693170652595049	0	0.0439595946546265	0.192846252444123	0	0.0757988744315452	0	0.0983917261746374	0.442200296059096	0.0268119273166875	0.0682257465928322	1.6788475504548	0	0.152169412141647	0.037316306294384	1.79774817670962	0.0745353657407242	1.17340293096209	0	0.098235764650506	0	0.199845912291979	0.0805537370431151	0.0460283402641167	0	0.0670689311849059	0
RP5-865N13	0	0	0	0	0	0	0	0	0	0	0	0	0	0	0	0	0	0	0	0	0	0.0357810974051507	0	0	0	0	0	0	0.0283803121612493	0	0	0	0	0	0	0	0	0	0	0	0	0	0	0	0	0	0	0	0
RP11-66A2	0	0	0	0	0	0.0159237126980813	0	0	0	0	0	0	0	0	0	0	0	0	0	0	0.0100031734077697	0	0	0	0	0	0	0	0	0	0	0	0	0	0	0	0	0	0	0.0131777393581662	0	0	0	0	0	0	0.0120971353157256	0	0
RP4-799P18	0.0825659360138881	0	0	0	0	0	0	0	0	0	0	0	0	0	0	0.0524672598623393	0.151758536246719	0	0	0	0	0	0	0	0	0.0519645503384408	0	0	0	0	0	0.0410505622753332	0	0	0	0	0	0	0	0	0	0	0	0	0.0623674810676235	0	0	0	0
RP5-827C21	0.0782535213948133	0	0.0947966215914481	0.274597516732683	0	0.288188501821672	0.220084057469809	0.811504065209553	0	0.182701742155093	0.383474662188222	0.327150977249661	0.361324497591594	0	0.18557252114544	0.144240532735459	0.704717016499028	0.659422027739356	0	0.257834786792781	0.0491470893098198	1.00145454537602	0.12817992630647	0.550604351135888	0.345175045945316	0.63721391995235	0.301083761800954	0.160691307093215	0.307797463563141	0.387705795636251	0	0.43838060071712	0.0499887706869902	0.341598741084246	0	0	0.156348544524878	0.273895225316604	0	0.497031483238262	0.0942217464304353	0.547655696960922	0.0559875116043819	0.127920381119876	0.170466117131134	0	0.776471704934247	0.230480085002123	0.229632242635897
RP5-855F14	0	0	0	0	0	0	0	0	0	0	0	0	0	0	0	0	0	0	0	0	0	0	0	0	0	0	0	0	0	0	0	0	0	0	0	0	0	0	0	0	0	0	0	0	0	0	0	0	0
RP4-781K5	0	0	0	0	0	0	0	0.0278864866629252	0	0	0	0	0	0	0	0	0	0	0	0	0	0	0	0	0	0	0	0	0	0	0	0	0	0	0	0	0	0	0.0242680146075178	0	0	0	0	0.0194618581004014	0	0	0	0.0217988149509366	0
NA	NA	NA	NA	NA	NA	NA	NA	NA	NA	NA	NA	NA	NA	NA	NA	NA	NA	NA	NA	NA	NA	NA	NA	NA	NA	NA	NA	NA	NA	NA	NA	NA	NA	NA	NA	NA	NA	NA	NA	NA	NA	NA	NA	NA	NA	NA	NA	NA	NA
LINC01132	0.680330452022778	0.334797506396915	0.45494390359177	0.572642941091452	0.298527926395525	0.323026620261055	0.262453693186474	0.458875175312981	0.234595552314931	0.281257573811983	0.324612946811408	0.436257796285442	0.59520072612469	0.519963068895087	0.245462942728961	0.203571729313504	0.236051689614134	0.45558190667958	0.175732070780096	0.225542616055028	0.340221126679706	0.112678714494709	0.219144095927987	0.127942754629507	0.423180575879912	0.792087955274123	1.64527256835491	0.292782896217056	0.378410858323105	0.226922422964804	0.460855833912349	0.271035409641496	0.481659843042004	0.239385505358656	0.536111446408882	0.216552697631596	0.841453800223693	0.287282895693108	0.33671709861095	0.346756440153153	0.516434975363697	0.282460435344587	0.465380632753356	0.523697848584962	0.979374350650955	0.327834850499027	0.516672889410245	0.597463270064686	0.527456055955234
NA	NA	NA	NA	NA	NA	NA	NA	NA	NA	NA	NA	NA	NA	NA	NA	NA	NA	NA	NA	NA	NA	NA	NA	NA	NA	NA	NA	NA	NA	NA	NA	NA	NA	NA	NA	NA	NA	NA	NA	NA	NA	NA	NA	NA	NA	NA	NA	NA	NA
RP11-443B7	0.132275904379749	0.142829809290275	0.332350423720661	0.0843303417628113	0.538699008211558	0.166626980816083	0.0346868078174181	0.0916409221212107	0.1944815446516	0.201022820172399	0.0817220100112959	0.0444922494709471	0.241359431110312	0.166026159885029	0.16122368131891	0.060916514765163	0.408407505442598	0.179403837442299	0.0630676284187763	0.49993752855169	0.258392881894631	0.0351445639165541	0.195118250671811	0.156217620950626	0.0626022205979254	0.0837791261626893	0.168311610535081	0.409929604794417	0.280476909957416	0.214349124987857	0.217606820356497	0.265026618362834	0.165395189803531	0.199037501365674	0.0850441804523404	0.343768639665379	0.104494590822489	0.373892977351518	0.0928840838556975	0.124295101217131	0.169370609161203	0.0359759805578166	0.196699367716558	0.391592591201554	0.100333244139595	0.217403127540321	0.731641461459357	0.537925238334401	0.421895717366698
LINC01348	0.0250495298893762	0.0642729922842795	0.0895273183780897	0.0801054675510833	0.148438669160317	0.11552910935112	0.0699952834662015	0.138137149596864	0.0667872893676683	0.0832360844815801	0.036346249181759	0.0822290560782553	0.174762842490977	0.0355059766188928	0	0.0126555477927608	0.156197124826441	0.176393216341892	0.0131102193276085	0.148243608078009	0.114707061831665	0.00905640608518928	0.0818736713958888	0.141873635094111	0.0243016515748078	0.126457999912822	0.262216586088055	0.122811317798129	0.137027354052954	0.10191546930717	0.172373144942546	0.172518857893536	0.104785180452398	0.12742596947686	0.143607887778678	0.0716206478319122	0.0872494336196661	0.0281564646685079	0.0208482333421705	0.156891405839288	0.0832189344692743	0.0184860641734039	0.206870185565726	0.159030181353324	0.0374156460346317	0.0587075256653234	0.300918782536021	0.143404785357233	0.129576755701276
RP4-597N16	0	0.150032361905328	0.0862459565158684	0	0	0	0	0	0	0	0	0	0	0	0	0	0	0.201851436609918	0	0	0.087959962675658	0	0	0	0	0	0	0	0	0	0	0	0.0894460430262587	0	0	0	0.0965559713361679	0	0.0976526819743021	0	0	0	0.100018322994275	0	0	0	0.105786950278561	0	0
NA	NA	NA	NA	NA	NA	NA	NA	NA	NA	NA	NA	NA	NA	NA	NA	NA	NA	NA	NA	NA	NA	NA	NA	NA	NA	NA	NA	NA	NA	NA	NA	NA	NA	NA	NA	NA	NA	NA	NA	NA	NA	NA	NA	NA	NA	NA	NA	NA	NA
RP4-580N22	0.163858559815059	0.334247001042696	1.01854282091481	0.202644152110115	0.80257538385763	0.308665846910851	0.438957278550141	0.468180877906768	0.346141397151244	1.11458510755441	0	0.350076521471064	0.167138749413536	0.513765682051615	0	0.203221941886689	1.28368550801779	0.700613514699837	0.108842781926965	0.883250156053493	0.377524321468734	0.721306550954103	0.738403834252529	0.824859839479734	0.133846241338488	0.104196399322139	0	1.23633583618307	0.752101141118214	0.601656637080858	0.536846382857052	1.04329866226541	0.296594625670096	0.518411687895483	0.677145623672926	1.20834239962052	0.656570105194878	0.645178760300006	0	0.259706075582025	0.848792281892696	0	0.676016272324006	1.22269931441427	0.345563915295658	0.493087085209381	1.53626598768864	0.458174046561517	0.696460638623284
RP5-940F7	0	0.0474975020150093	0.104681521236319	0	0	0	0.0261085079604361	0.0693112402552012	0.0654539353865566	0.0267297511542732	0	0	0	0.0771290614989501	0	0	0.158749379019622	0	0.0569169929943623	0	0	0	0.0486820379949157	0.0282936908639622	0	0	0	0	0	0.0537511856100946	0.0546148308144164	0.12538753307067	0	0	0	0	0	0.0411851113893767	0	0	0	0	0.121276246657923	0.118515814819854	0	0	0.0331383788611883	0	0.0891313571716286
RP11-385F5	0.327040185300792	0.537290898839463	0.644932179839653	0.195354388236421	0.363154674039322	0.451032389325169	0.285515441447962	0.827087738815897	0.143120230779524	0.477343116653634	0.357027629119477	0.31783801496178	0.511142831824733	0.578777560560337	0	0.19591277340302	1.1121132321612	0.663548719186237	0.759761222114541	0.77787117057977	0.29875815063125	0.840001671791587	0.415936567342138	0.589142841872596	0.24726148423011	0.458883250068913	0.436284837677715	0.257705903156439	0.513644846843383	0.75048839898656	0.604214840993321	0.583740403837424	0.337261164876986	0.828681983864866	0.268766266719443	0.488821855297225	0.735519407101046	0.283207452023601	0.400958693920939	0.782966647999529	0.477256939172726	0.712521559835201	0.25948481268505	0.621676356504968	0.142864588891762	0.055443077958446	1.03153029017449	0.364617217631648	0.562988581676109
RP11-193H5	0	0	0	0	0	0	0	0	0	0	0	0	0	0	0	0	0	0	0	0	0	0	0	0	0	0	0	0	0	0	0	0	0	0	0	0	0	0	0	0	0	0	0	0	0	0	0	0	0
RP11-136B18	0	0	0	0	0	0	0	0	0	0	0	0	0	0	0	0	0	0	0	0	0	0	0	0	0	0	0	0	0	0	0	0	0	0	0	0	0	0	0	0	0	0	0	0	0	0	0	0	0
NA	NA	NA	NA	NA	NA	NA	NA	NA	NA	NA	NA	NA	NA	NA	NA	NA	NA	NA	NA	NA	NA	NA	NA	NA	NA	NA	NA	NA	NA	NA	NA	NA	NA	NA	NA	NA	NA	NA	NA	NA	NA	NA	NA	NA	NA	NA	NA	NA	NA
[truncated: 9,551 more rows]
[truncated: 514 more columns]
