# Supplementary material for: Identification of non-coding RNA related prognosis biomarkers based on ceRNA network in thyroid cancer
Source: Front Genet. 2023 Apr 20;14:1157438. doi: 10.3389/fgene.2023.1157438 (PMC10158935; doi:10.3389/fgene.2023.1157438)
Supplement: Supplementary file 8 [file DataSheet1.CSV]

miR	TCGA-EM-A3AP-01	TCGA-KS-A41I-01	TCGA-FK-A3SH-01	TCGA-EM-A22J-01	TCGA-DE-A4MA-01	TCGA-MK-A84Z-01	TCGA-DJ-A2PP-01	TCGA-DE-A0XZ-01	TCGA-EL-A3CM-01	TCGA-BJ-A2NA-01	TCGA-ET-A39L-01	TCGA-BJ-A0ZG-01	TCGA-DE-A4M8-01	TCGA-BJ-A2P4-01	TCGA-DJ-A1QG-01	TCGA-EM-A1CW-01	TCGA-BJ-A290-01	TCGA-EL-A3ZP-01	TCGA-FY-A40M-01	TCGA-DO-A2HM-01	TCGA-ET-A25O-01	TCGA-BJ-A191-01	TCGA-EL-A3H7-01	TCGA-H2-A422-01	TCGA-BJ-A0ZC-01	TCGA-FY-A3I5-01	TCGA-EL-A3H2-01	TCGA-EM-A4FN-01	TCGA-EM-A1CU-01	TCGA-CE-A483-01	TCGA-DJ-A3UX-01	TCGA-J8-A3YG-01	TCGA-E8-A436-01	TCGA-EL-A4JX-01	TCGA-EM-A4FU-01	TCGA-BJ-A3PU-01	TCGA-EL-A3T8-11	TCGA-E8-A2JQ-01	TCGA-EM-A3AI-01	TCGA-E8-A44M-01	TCGA-EM-A3FJ-01	TCGA-BJ-A28S-01	TCGA-ET-A39S-01	TCGA-DJ-A3V9-01	TCGA-DO-A1JZ-11	TCGA-EL-A3D4-01	TCGA-EL-A3ZT-01	TCGA-DJ-A2PU-01	TCGA-ET-A3DR-01
hsa-miR-3064-3p	1.91481150205	0.504461933957991	0.797634399036	0.2261	0.504461933957991	1.32077089072	0.315	0.457829175228	0.7572	0.803422265721	0.5564	0.480632402486	0.419073342976	0.623187784143	0.708194652218	0.94271250742	0.1832	0.556485196641	0.4776	0.87647207814	0.754274988864	0.308896927127	0.2225	0.1915	0.504461933957991	0.551257951221	0.3389	0.504461933957991	0.504461933957991	0.458693106736	0.504461933957991	0.504461933957991	0.504461933957991	0.267	0.653925197098	0.465251880443	0.504461933957991	0.773873336599	0.439114725667	0.573989681483	0.504461933957991	0.709815336316	0.892879798507	0.8627	0.978559488728	0.504461933957991	0.2097	1.02259809943	0.478197865828
hsa-miR-335-5p	2.98670577675	3.86112776383	4.47019923957	3.68655784532	3.45892991589	4.40018480554	3.64034861721	3.23291975548	4.66609615332	3.92212653022	4.00541945751	4.71729996521	3.18435048866	4.34117473525	4.99310232141	4.8410944938	4.09695767253	3.22558083453	5.04084726319	3.81725313579	4.96433786579	5.12076356778	4.01542243875	2.82844629852	3.7871984415	4.11170726528	3.85827627102	2.78332944444	4.45489224922	3.42376803686	4.64044774318	3.21131691643	3.0050261865	3.05659907206	2.68866861215	3.85909226365	3.93316546914	2.97498336137	4.64460370424	3.21835355925	4.43570808509	4.35691512047	4.34199801169	3.68564943388	5.34045592192	3.13468450109	3.75640499266	5.04339261116	4.15153609815
hsa-miR-339-5p	4.28331667434	5.43580043952	5.5998788947	5.15422078251	5.80677676788	5.5937192219	3.69571914031	4.87677509415	5.89340218993	3.75967951518	3.38023346302	4.39464525609	5.8103033129	6.11745114284	4.18747316425	3.91276634255	4.75465523741	5.07009339684	4.88989140468	5.19642109867	4.79623954239	4.50672449144	4.49237002282	4.14951860687	3.18869151433	5.6532820431	4.72341316974	4.58074032626	4.78140194927	5.00295591569	4.41321721274	4.49386012185	5.32756417619	5.67880553613	5.2581758217	4.83762249871	4.11078029383	6.56542407631	5.38924263493	6.73324206556	5.00995946869	4.96786285593	5.29026432392	5.04083811748	4.68264758359	3.53412677788	4.22315814121	5.8970239959	3.9943318635
hsa-miR-324-5p	4.80810358902	6.04903999987	5.92607919795	5.66897814526	5.01997976799	6.64190125235	4.66695631589	5.59761006238	5.62403261598	3.93390227116	4.23911095132	4.98680512217	5.45879715327	6.72282042759	5.1386488718	3.47803028459	5.57214975151	4.65752431971	4.38432101611	4.99685146116	6.16816410515	4.38834879422	4.67291555236	4.31299820033	3.46752571082	4.89979523264	4.26816618658	5.15775971893	4.62243376797	4.94275957239	4.57723353712	4.66022926287	5.07475187911	4.94909422521	6.66312856353	5.05144763404	3.40681738773	5.72954399268	4.94041208324	5.73128731694	5.37811797049	4.81339397392	4.67610763457	5.4915630813	4.65111739642	3.87749746955	4.84237062923	5.87685908483	4.44852162275
hsa-miR-331-3p	6.11574039192	7.15114505795	6.2995619079	6.28580529808	5.17772420634	5.54164719017	5.91409510442	4.99129011009	4.89533137752	5.23892804257	5.60093087398	5.88562372187	5.14501576794	6.24969390264	5.25499274289	4.19288275151	5.48761292173	6.21076678044	4.80465937596	5.59606478157	5.47934357843	4.63013310538	5.51885102632	5.54977091208	5.61535708071	6.35298650841	6.82012106571	5.54398912488	5.33979032024	4.79501833638	4.53794371744	4.97934309953	5.1812223878	5.2248928307	6.32424303706	6.25115789697	3.92049954421	5.72954266999	7.16287273245	4.6500189562	5.25247193187	6.53170207618	5.77344092593	5.94878000962	5.54709634786	4.34352163381	5.35917680893	5.59836524045	6.08099630599
hsa-miR-338-3p	9.4443215205	10.156353988	8.46924463443	11.2141807523	8.26072912098	11.3959165108	8.69740548947	9.8986365029	10.5313747661	7.45636880604	8.76775644426	8.2965101458	9.81628307916	10.8008788189	10.0058778596	7.68436112538	9.18852550851	8.3687922223	10.9041668011	8.2749052534	8.94773421164	9.77001391232	7.3536666204	8.76916045012	7.8942577839	8.35000178744	8.61785065671	9.3214556706	7.87929198735	10.3892224816	9.39867318019	8.43150178563	9.1874153773	8.04281402306	11.1467532416	8.28078483532	8.6197813686	7.52107826692	8.35096275512	9.43013657342	8.88087558651	9.73404730241	7.96455867123	8.77962518247	8.66289912566	7.74938485021	8.91904959833	9.78718810618	7.82756438138
hsa-miR-324-3p	4.8890084064	5.88898290774	4.81100873774	5.32262646079	4.31836720284	5.34295735139	4.49023407602	5.32268825654	4.09641911921	3.9913261769	4.23907392676	4.25219371022	4.59042892905	5.40660234157	4.91952593749	3.50756024243	4.93149399086	3.88426093076	3.55169566418	4.65778373367	5.533821507	3.99338263919	4.01545131519	4.57594531187	4.39295565449	5.67973339831	4.78013359117	4.61694732282	4.04697453701	3.63411504025	3.3792464043	4.00201104608	4.22043744328	3.67740202799	5.59405768242	5.56205724486	3.54516528848	4.29968585178	5.34575812387	3.38512660035	4.70880005739	4.64036199208	4.05028729009	4.59219145125	4.01019072353	3.6814356906	4.50739198404	4.46219350251	4.28356547787
hsa-miR-18a-3p	0.94377412306	0.2485	0.797627736755	0.2261	0.502298197152	0.514049671092	0.573397123253	0.247	0.757332586856	0.456930259796	0.674590742751612	1.03867979156	1.12421915443	0.782716667758	0.61185636516	0.547049398796	1.46473788818	0.304918507402	0.3353	0.87647207814	0.425883296274	0.77946481195	0.674590742751612	0.1915	0.297128298381	0.763874083225	1.04206117642	0.2665	0.591041601392	0.642887341268	0.2795	0.3223	0.779954748895	0.267	0.653925197098	0.674590742751612	0.4857	0.773883067033	0.674590742751612	0.723797461466	0.2308	0.709751109942	0.999844692972	0.862748621099	1.07673731642	0.674590742751612	0.392751940756	0.695039038783	0.3358
hsa-miR-299-5p	0.547723102271	0.879131015696733	1.15730650832	0.2261	0.700175371103	0.514049671092	0.879131015696733	0.879131015696733	1.50621930903	0.995372828587	0.879131015696733	0.943025464609	1.12425982239	0.2389	0.1449	0.2993	0.491767844463	0.436186664743	0.93786772802	0.639011727307	0.879131015696733	0.1627	1.58530242916	0.879131015696733	0.652357193103	1.26072531709	1.04198979319	0.879131015696733	0.5911	0.879131015696733	0.879131015696733	1.17107312708	0.654271737454	0.6869792123	0.3637	0.2513	0.4857	1.40946048313	0.2362	0.2177	0.2308	0.879131015696733	1.51434040853	1.15559223258	0.3531	1.16683389196	0.2097	0.49837222931	1.0344124766
hsa-miR-4510	0.2997	0.808813789439	0.3174	0.421519522486	0.2729	0.514	0.711722965578334	1.20597814715	0.757332586856	0.3201	0.711722965578334	1.03867089706	0.743470488084	0.443802977708	0.397153260096	0.547049398796	1.66283094425	0.304918507402	1.36161858415	0.711722965578334	1.44200692169	1.70872866692	0.711722965578334	0.1915	1.55766147689	0.3018	0.613139093346	0.2665	0.4196	0.711722965578334	0.2795	0.5857	0.895809563473	0.267	0.6539	0.2513	0.4857	0.773873336599	0.616976994889	0.573975682519	0.2308	1.53936147709	1.36235135995	1.0165509478	1.41356077345	0.391	0.833631590751	0.695063270522	0.726900584164
hsa-miR-1287-3p	2.94411051019	3.54997730945	4.81103191339	4.63930189803	2.42581949962	4.37065755449	4.37617985394	3.6738559796	2.65347007725	2.12216927661	3.56373147546	3.15511227103	2.85523257742	4.57714193032	2.5507670901	2.07972141635	3.61331486587	3.54931697338	3.76104750792	3.42661912091	2.62079937847	3.46347795425	3.24837474308	2.99180224839	2.44872058437	3.632421663	4.50529159594	3.15604937683	2.51761972288	3.56729119039	3.59875978401	3.49375270379	3.28526473581	2.78590283718	4.64856119068	2.93744662718	2.9887050616	3.90318150238	4.94035303591	2.94078830247	3.05053388925	3.82118336615	2.23670807207	3.73081599927	3.03739106174	3.41286110522	2.29597208321	3.78563856142	2.9167549885
hsa-miR-486-3p	1.10730126293	0.2485	0.3174	0.747239781013683	0.2729	0.747239781013683	0.315	0.641714905032	1.1046691941	0.320082567635	0.747239781013683	3.29728066796	1.33162684125	0.2389	0.2765	1.38603009762	0.1832	0.5565	0.1774	1.81056139963	0.599420330466	0.308896927127	0.874718524532	0.3605	0.1562	0.949166015288	0.8434	0.857277853689	0.225	0.2475	0.2795	0.3223	0.1934	0.492218329706	0.747239781013683	1.09882964383	0.848386966231	0.960878914256	0.2362	0.723762923826	0.2308	0.747239781013683	0.1926	0.2686	2.06663782919	0.747239781013683	0.392751940756	0.49837222931	0.607959436293
hsa-miR-491-3p	0.2997	2.30644780003	1.15735763414	2.07837515342	0.700176942885	2.0738	1.43733335669	1.22397341766699	0.2988	0.995384088621	0.957	1.21288385621	0.8819	1.28728525357	1.18123245499	1.10604048503	0.745856073504	1.74555358626	0.726058218208	0.3546	2.35635654768	0.309	0.415225756676	1.27457691	1.17488349165	1.62952239466	1.37220766915	1.69243109358	0.882799047982	0.8062	1.3198	0.808252627297	0.516283654652	0.858654942108	2.05442888944	1.09881906585	0.951548835062	0.559	1.0477	0.98350654447	1.0291	0.88551033603	0.999770553142	1.5066734471	1.96780723949	0.9515	1.35860464057	1.4061907095	1.12385852092
hsa-miR-1251-3p	1.91482323173	3.86116060885	3.90955127372	3.50449010737	1.7184167445	3.49461548253	2.14287187552	3.01706126812	1.10474190618	1.3865999505	2.92385455671	2.48878325016	2.28587375748	4.13486569945	3.24051662824	1.62038694646	2.88041667716	3.56373698693	3.30678976872	0.87647207814	2.25621664037	1.41772276357	0.874718524532	1.43469744741	1.94799757645	1.92305124298	2.65431229457	2.33861796823	1.88774324994	0.952900892573	1.1906817028	1.58636724883	1.72019263619	0.492218329706	4.56373430088	1.53755832451	1.97643307197	1.12638710382	2.34795946602	1.78375450548	2.26785957693	2.65454389623	1.77727391814	2.45985314635	2.36726221137	2.65354113136	1.52463579824	2.62239706192	1.03438956616
hsa-miR-146b-3p	4.98681646237	10.679302987	11.2799558904	8.62361232537	12.722152196	9.59328751765	4.98855014203	13.7539720878	11.8267834527	11.9862849707	12.1885114618	5.83661019297	11.6554667901	11.9629786948	9.5093242266	6.50622122917	13.9845721389	11.9092453539	6.41576158117	10.8050326752	14.3299776021	6.48939077715	11.4616376835	12.1805968938	5.07963415949	6.58047972561	7.61372987267	13.6075748638	12.703655015	12.845642908	11.2507207041	11.4548538683	12.5197642097	11.6611804188	8.68288435534	12.6244908887	6.45702126929	11.262151319	5.47248829668	12.3367739116	13.5944517322	9.97201730021	12.9084568418	13.0728113593	5.33058981767	9.3663721699	11.5395076613	13.3763181254	10.3759734723
hsa-miR-497-3p	0.759276771656	0.6451	0.988647167098	0.74730732175	0.502298197152	0.2798	1.30104493138	0.804813059025	0.2988	0.581899848477	0.729995792661973	1.03867626756	1.23171825205	1.05697375488	0.1449	0.729995792661973	0.857898784252	0.3049	0.607226473932	0.876482025602	0.2286	0.729995792661973	0.87479265574	0.360533756494	0.297128298381	1.62956927849	0.3389	0.685890362158	0.729995792661973	0.2475	1.43832460641	0.3223	1.28350515572	0.267	1.58831751891	0.465251880443	0.485677788985	1.12640036614	1.47445186844	1.20351903379	0.729995792661973	0.509626217126	0.514474037719	0.494954741261	0.729995792661973	0.698310975291	0.3927	0.2706	0.1776
hsa-miR-550a-5p	1.621971158	2.06869297418	2.22995536803	1.2371385105	0.700175371103	2.07384434349	1.97390323085	1.31840036698	1.38440624194	1.51755698566	1.52726057727	3.39087133903	1.12417216964	1.81611127635	1.90560609102	1.62045166001	1.46473800691	2.1024967493	2.78389320463	1.08032435396	2.80931229898	2.30471565415	1.11585096855	0.88883422831	1.31410948528	2.81758115816	2.38858417814	1.59881489405	2.07279046934	0.80619423356	1.54790788636	1.17095783457	0.780052216625	1.15052909964	1.58833070344	1.62912847899	1.30311854894	1.75112748064	2.2966840302	1.20354380077	1.54012410233	2.38879525585	2.14653550332	1.87180257084	3.49320452187	1.51994428409	1.67360204212	1.51441607218	1.74780721909
hsa-miR-590-3p	2.15812603841	2.06861142869	2.78795057067	2.4804749987	2.11500614323	2.61724499198	2.3641058828	2.06139135571	3.02367781167	2.38484775363	1.93497986718	3.21774970439	2.78642991746	2.02194705673	2.19909396533	2.42755521108	2.04055300083	2.92393804086	2.88943179572	2.88925645687	2.35634638747	3.33276845517	2.66340135403	1.88628616584	1.76601694485	1.73417336475	2.59232946797	2.39538241767	2.55949492276	1.85604036629	2.45646994704	2.75670332311	2.05498062466	3.15874212106	1.84010927734	2.70458420695	2.53683660757	3.25077816698	2.81713370084	2.24683857423	1.62364307952	2.20215097397	1.58478877241	1.87181314775	2.47913291904	2.1455143375	2.29599451754	2.7159283008	1.50308776668
hsa-miR-511-3p	0.547723102271	0.645161127789	0.577407761005	0.2261	0.700176942885	0.2798	0.701231643280667	0.247	1.61862558847	0.696901954699	0.701231643280667	0.840523926165	0.590341120654	0.701231643280667	0.1449	0.701231643280667	0.701231643280667	0.436169766966	0.701231643280667	2.29307869683	0.701231643280667	0.701231643280667	0.415225756676	0.360533756494	0.297128298381	0.701231643280667	0.701231643280667	0.491362758733	1.23279590047	0.458693106736	0.714858693353	0.701231643280667	1.28347961399	1.39321773013	0.3637	1.62912375616	0.341265522907	1.27484698597	0.2362	0.406815718842	0.4297	0.709751109942	0.892952249472	0.494954741261	0.353053984199	0.701231643280667	0.2097	0.2706	0.726900584164
hsa-miR-616-3p	0.759296722634	1.5257358619	0.3174	3.02245390929	1.29727488483	1.74587957877	2.36413269697	0.457829175228	0.941387924449	0.995372828587	0.95694135609	1.63635230775	1.12421915443	1.48587298469	1.18128125407	0.758381285922	1.14958840142	0.957042160148	0.477660535611	1.08034859656	1.24707479628	1.08571884551646	1.3222300991	0.773761763812	0.848350339116	0.551257951221	1.75828467977	0.8573	0.744256827952	1.61290087414	1.04875894885	0.5857	0.1934	0.687050569336	1.71969921171	0.816490535698	0.1807	1.75117945797	0.775286945762	0.859462428563	0.604487883497	1.0421250512	0.777464858866	1.15555760357	1.48672282674	0.391	0.833652078287	0.695039038783	0.3358
hsa-miR-625-3p	5.53150573704	6.26538586684	7.37833551658	6.04390262901	6.18265497245	5.74530914501	5.3322875439	7.00378507761	6.63958997959	6.04891636153	6.49106518581	6.24025966779	7.83951432603	5.63292404955	5.75857483353	6.86689874636	6.96913369914	7.74439324197	7.17623772694	7.73132931182	6.52089630017	6.54020801754	7.01544786284	6.34319643026	5.96613480468	7.52634057876	5.71779623543	6.72943899173	7.61313076708	7.32423451984	6.95063959936	6.8061856627	6.71993429718	7.40917751804	6.03352321677	6.60988419396	6.43050758901	8.28515216648	6.23895652415	7.8333413856	6.93770922896	5.38847182866	6.77722046954	6.90544054531	7.40958599816	5.78574228753	6.28476066602	6.94162008927	6.51427653455
hsa-miR-628-5p	3.25444684075	4.0199720093	5.07605459456	5.02482031204	3.96138032133	5.2567719871	5.07467884876	4.10796115048	3.35092595829	3.63539013606	4.72323111174	4.62785956976	3.98478098147	4.56620087703	5.03091277428	4.90904717119	4.26892410118	3.82557659682	4.0839893	3.63514089016	4.61606030895	5.49390183789	3.87492522981	3.7838543268	5.02999577904	4.18733729282	4.2482466801	3.55513421832	4.63225605581	3.47324581802	4.71276053548	3.52549176342	3.60732173796	4.28570810372	4.41650995582	3.76128049257	4.0305844505	4.11503212035	3.84201329631	3.26797562863	3.55509913873	4.72370109342	3.5845857039	4.542380543	4.98381944207	4.07696367135	3.85333916322	4.63986675541	4.18309136677
hsa-let-7e-3p	5.83558946358	5.61799515793	5.22586670232	4.97121781391	4.91429872017	6.00765263403	4.84896207833	5.41399862726	4.8384799863	4.31316752834	5.10495617019	4.2720466255	4.68801748121	6.07184849714	5.15159021216	4.09897283342	5.02444336215	4.70386405965	5.21860254514	4.33822867761	6.89639723598	4.25034834992	4.48161272253	4.67549142651	4.0977414819	5.1184712751	5.17845478889	5.07335596577	3.73570757717	4.92513293564	4.41327697781	4.64590679087	4.581852806	3.25401218746	6.0335517393	5.32919195183	3.88188068646	3.59955091417	5.00573307923	3.63251941517	5.80253990451	6.08179783025	5.29030978801	5.51757907387	5.4173793591	5.13930697181	4.89640528497	6.00286019277	4.82710321458
hsa-let-7a-3p	5.12683863482	4.32062595174	5.74593641311	4.99446790927	4.59191738235	5.53498235013	4.83670269156	4.57157584562	5.41427516208	5.3353426717	5.16297477781	5.51350080586	4.5904492332	5.31820171201	4.40448621363	5.13407374401	4.95687976477	5.15350533317	4.93992484524	4.97144313139	5.74716653703	5.52420337142	4.9390749977	4.45980951959	4.27864352248	4.36073285524	4.87429210467	4.46618819923	5.2970591402	3.96320483149	5.42279083709	4.88465886201	4.61601432105	4.07556242365	4.91853993032	5.00938654665	4.73423869089	4.85413739005	4.76273700151	4.42785605136	4.52540193035	5.98861383538	5.2475358518	4.97667419885	5.76506430977	5.57582319357	4.96305516991	6.24185227492	5.31890789424
hsa-let-7b-3p	6.1060966684	4.46262867093	4.60760186431	4.1116353455	3.81961484745	5.36564108032	4.83667836533	4.011060156	4.5290594415	4.77248895692	4.5601314715	5.46698929342	3.82238726612	3.92846032425	3.77373926679	4.33152236454	4.17475316151	4.87561197836	5.74736200678	4.80884157348	4.44464460146	5.6734489253	4.24841469129	4.09065781926	3.90198803847	4.53012755697	5.26046297466	3.92639792421	4.1738030811	3.3983323208	5.18072086803	4.1105061079	4.17536979178	3.28447023759	4.6319936374	4.50426854115	5.00384729708	4.36739954506	4.84539648512	3.8436564616	4.61999842507	5.68426967764	5.06262500539	5.53043764687	5.67008533817	4.79561724201	4.794431059	4.67525494299	5.28535277661
hsa-miR-450a-1-3p	0.2997	1.32393191136	2.30379555551	1.60217218308	0.700176942885	0.626812931713304	0.7924705216	0.626812931713304	0.626812931713304	0.626812931713304	0.626812931713304	0.1786	0.2247	0.2389	1.04014794594	0.547	0.857823575196	0.304918507402	0.626812931713304	0.626812931713304	0.754274988864	0.626812931713304	0.415225756676	0.360533756494	0.42548107299	1.26064640785	0.626812931713304	0.857257513143	0.591039535711	0.806210955189	0.2795	0.585582289324	0.895728032623	0.267	0.626812931713304	0.626812931713304	0.1807	0.626812931713304	0.439114725667	0.2177	0.2308	0.7098	0.1926	0.690516633718	0.626812931713304	0.698310975291	0.833652078287	0.49837222931	0.626812931713304
hsa-miR-15a-3p	0.2997	0.2485	0.5774	0.421519522486	0.2729	1.19159889306	0.315	0.247	0.5461	0.1689	0.50863035607891	0.337505729422	0.4191	0.50863035607891	0.3972	0.50863035607891	0.3457	0.770574890655	0.50863035607891	0.3546	0.4259	0.50863035607891	0.50863035607891	0.1915	0.1562	0.3018	0.3389	0.4914	0.50863035607891	0.50863035607891	0.50863035607891	0.8083	0.50863035607891	0.4923	0.3637	0.2513	0.50863035607891	0.773883067033	0.2362	0.4068	0.2308	0.5097	0.1926	1.15551832629	0.50863035607891	0.50863035607891	0.50863035607891	0.2706	0.1776
hsa-miR-16-1-3p	2.36629159165	2.73079151845	2.73561388464	3.24534598012	2.63370443194	3.12168862712	3.05675456153	3.36953158486	1.91109052373	2.0374005782	2.10243063476	2.45443888107	3.23686814359	2.97142472046	2.55079270993	2.22908449537	2.93252135467	2.94612287452	2.0494826307	3.26878715604	3.33626453662	1.41786868683	2.36965092722	2.39449834515	2.03113713579	2.9537495465	1.5127	3.18848845604	2.38400504884	2.64150396095	2.33952562352	2.70219166917	2.62374987386	2.50508016802	3.34685039494	3.10631296555	1.76615003867	2.73965943134	2.0709643597	3.3850851132	2.41588758743	2.38878221224	1.19240159287	1.87179523609	0.978639362176	1.16683389196	2.97871013281	1.95914071454	2.00492276285
hsa-miR-652-5p	0.2997	0.808813789439	1.15731170049	1.01292209605	0.700175371103	0.2798	1.15059754129	0.95133131931	0.94146934946	0.581914387723	0.5564	0.337505729422	0.590364793767	0.926348589131	0.611847372369	0.547049398796	0.624397027626	0.556500742375	1.12267256338	0.3546	0.5994	1.05292839827	0.659583503194548	0.360533756494	0.659583503194548	0.949143221849	0.3389	0.491362758733	0.4196	0.642887341268	0.71482428788	0.585582289324	1.00287362769	0.492218329706	1.10222753098	0.2513	0.1807	0.3064	0.439114725667	1.20352141271	0.2308	0.885467052205	0.514474037719	0.659583503194548	0.873318272176	0.659583503194548	0.659583503194548	0.868049694936	0.607937437934
hsa-miR-365b-3p	5.19206596377	4.63619169625	3.47123205168	4.16718838319	4.17603730097	5.01089770486	4.3418580767	4.25627345837	4.80318625714	3.91027254319	4.23911465089	5.423294734	5.03808141058	3.76610993334	6.52462302637	5.5648055782	4.96313931047	4.56017534952	5.14583451648	4.57587846153	5.21166325613	4.28612542667	4.07372246888	4.28173372194	5.27545732526	4.20562955923	6.64798176353	4.34175111088	4.78138413206	4.15722194369	4.95076121351	3.39421565828	4.50193309808	5.2011646089	4.2085383359	4.33770093956	3.70128598401	4.28224193106	5.62592465254	4.12528488907	4.48125976015	4.28030300208	4.93370004796	5.04085049988	6.20273757942	4.62408373233	4.30534563189	4.63988741002	4.65768500682
hsa-miR-592	2.15813648591	4.1929554423	3.65157115759	1.33734757501	1.62404894979	1.65071700309	1.43732288402	2.5495055554	1.91109052373	2.16274561864	0.5564	1.96337767026	1.95056244542	1.888	1.82193350134	1.62038694646	2.17642902022	3.47496897501	4.08399562428	1.81057977655	2.09162720624	3.46351829022	1.50282883951	0.888815855158	0.753654291898	2.9097684694	3.20284447756	2.98171757157	2.28753021038	1.69856843565	1.31975144982	2.39404620656	3.10459609563	1.9436178718	2.05435821881	0.651576277963	0.485677788985	2.3949	3.69126079217	3.19289641233	2.63312464226	2.38879597479	0.651953788167	3.77460233846	3.01284805382	1.35422037502	3.14106131048	1.28932617205	1.36310879342
hsa-miR-598-3p	4.21317621228	5.88898312782	7.63032563903	7.8220812033	6.18262590501	8.00524435857	7.14027557797	6.50769690654	5.60368737496	6.21011515001	7.43276108598	5.86950997655	5.9307857337	7.64375799469	6.76636435737	6.7042072503	6.48239084426	6.70959145612	6.05605133487	5.9931402224	8.46906499605	6.90469104389	6.0808497984	6.36078614827	7.81007733762	7.29582171597	6.71492953055	6.15398631888	7.09674293426	6.69160656917	6.24443640348	6.11063988857	6.02167105217	5.39486742471	7.69039553991	6.5407610998	6.28748266226	5.5517583205	7.0219057289	5.95990323231	6.78954046312	7.24236383624	6.56725180325	6.37585392381	7.2452783591	6.28919097758	6.7210763574	7.14038070379	6.94546845883
hsa-miR-192-3p	0.547723102271	0.808813789439	1.89028398417	1.60210518512	1.71840861612	2.97227266085	0.5734	1.61059794413	1.50625600765	1.16478595893	1.93501233148	2.18858544661	1.74831370015	2.36230581919	1.42771867718	1.50800546721	2.52078417685	2.38842788343	2.26112197867	1.08032435396	2.40389178936	2.50002728338	1.93898832233	1.88625278108	1.99015474866	2.76913948145	1.86699229932	0.6859	1.95212974943	2.45719850435	2.39916463993	1.32325043694	1.5888089983	1.15056483374	1.84010626523	2.37483671071	1.8216953302	2.39489067621	1.94333744408	1.78379477085	1.3568	1.90846391516	1.58469758978	1.87182770409	2.77050375931	1.16683389196	1.87155924141	1.95914071454	2.18200748443
hsa-miR-618	0.759296722634	1.08925872912	0.3174	0.74730732175	0.2729	0.640197941889579	1.43729321182	1.08423854554	0.2988	0.1689	0.640197941889579	0.1786	0.743470488084	0.623187784143	0.276565776535	0.547	0.745856073504	0.640197941889579	0.335355331299	0.639	0.640197941889579	0.4417	0.415225756676	0.1915	0.1562	2.55734634429	0.843448593018	0.857257513143	0.225	0.640197941889579	0.891463871454	0.585582289324	0.640197941889579	0.640197941889579	0.653925197098	0.640197941889579	0.640197941889579	0.3064	1.27683986641	0.723775542266	0.429718763168	0.2772	0.7774	0.2686	0.873390570835	0.640197941889579	0.701099622532	0.868127306351	0.478197865828
hsa-miR-616-5p	0.759276771656	2.00250100041	2.15234570558	4.2074439896	2.18275961715	2.40051161377	4.30670417882	2.1245518708	1.82007226641	1.57882180265	1.27010133068	2.34645735252	1.74834350481	2.71862071773	2.09595297349	1.82205543328	1.66283779087	1.74557109073	1.5015437763	2.71656314102	0.4259	0.876488437316	1.87488684743	1.82975560374	0.652318897761	1.92301620521	1.04198979319	2.64981057818	0.882753027557	2.4071199882	2.33950114559	2.00163052671	1.65604341556	2.28201134523	2.81158918976	2.14579697582	0.848391604667	3.01777399038	2.24346927274	2.1442791245	1.25563471925	1.43023868799	0.777486494786	1.70074287706	1.2549405655	0.391	1.74263988226	1.70902563768	1.63066043308
hsa-miR-632	1.62198032724	0.955900705458	0.577407761005	1.01292303637	0.700175371103	0.715524167934	0.315	0.95133131931	0.2988	0.696901954699	0.5564	0.784390242596625	0.743417535973	1.05697570158	0.611795236199	0.784390242596625	0.961819359379	0.556500742375	0.835936984103	0.784390242596625	0.754293249909	0.441726522084	0.784390242596625	0.360533756494	0.937159346803	1.7341730779	0.613139093346	0.4914	0.419597673665	0.784390242596625	0.2795	0.3223	0.784390242596625	0.784390242596625	0.3637	1.4396925795	0.784390242596625	0.3064	1.64825241917	0.784390242596625	0.760369515232	0.709751109942	1.19241655383	0.2686	0.784390242596625	0.951517704277	0.955044051286	0.49837222931	0.836797037727
hsa-miR-4638-3p	1.50951637057	1.32392000822	1.56988617412	0.593598742511	0.873031963819979	0.514049671092	0.5734	1.51954166874	0.2988	0.456930259796	0.95694135609	1.12842692184	1.12423715632	1.17674098275	1.24695949897	0.2993	0.491767844463	0.556421012099	0.477660535611	0.3546	1.13872707668	0.967337750755	0.415225756676	0.648715390019	0.1562	1.51679940676	1.042	0.685857817755	1.12532383949	0.2475	0.513539557733	0.873031963819979	0.780052216625	1.0119781662	1.44376073037	0.465251880443	0.873031963819979	1.64599021162	1.37900531713	0.406815718842	0.2308	0.2772	0.3625	1.39885344141	0.636547675329	0.873031963819979	0.555124850517	0.49837222931	0.836911307054
hsa-miR-937-3p	3.35550953608	2.25059099198	1.30829159727	0.4215	1.52311546388	1.99849320598	0.7924705216	1.92628977503	0.2988	1.31641072213	1.27014853199	0.610832557832	1.67406426091	2.41197350909	1.68637055542	0.942674957578	1.72320513401	1.12213991649	0.607226473932	0.639	1.69244045888	1.17019212539732	1.41540563157	1.3568362483	0.848336220548	0.763874083225	1.04203213733	1.59894558701	0.744258685501	0.952890681526	0.891463871454	1.32317984032	0.779968364021	0.858547697	1.95123925403	1.79657394781	0.341265522907	1.64598096024	0.9179	0.723797461466	1.62365128105	1.64090862236	0.651953788167	0.690516633718	1.33637941366	0.698310975291	0.555124850517	1.2893484521	1.50306406459
hsa-miR-940	2.60395523673	2.51054750305	1.15735763414	1.51920576785	0.700176942885	2.56605676306	1.30106738951	1.08432072328	0.941387924449	0.4569	1.45173083112339	0.840580642671	1.12423550539	2.20218870475	1.48332470793	0.547049398796	0.745880304183	1.19806714172	1.28632849898	2.11894130542	1.24707945322	1.05293745028	1.000206244	0.648715390019	0.42548107299	2.00894780868	2.71376183024	1.01044380059	1.12528556181	0.4587	0.2795	0.585582289324	0.779968364021	1.50081290445	1.71969593741	1.09881906585	0.737368778346	1.40946048313	2.34794196186	0.723775542266	0.760290632684	2.26709141451	0.999826147477	1.60694496546	1.91574719109	1.5199323452	0.701099622532	2.172198631	1.03434301263
hsa-miR-939-5p	1.62199310105	1.32403621787	0.797634399036	1.01290913906	0.2729	0.715524167934	0.573397123253	0.95133131931	0.546207089646	0.320082567635	0.719424992746463	0.943021699038	1.00807815078	0.926348589131	0.611847372369	0.2993	1.39218841115	0.866872494233	0.607226473932	1.08032435396	0.894124000394	0.779413222796	0.415225756676	0.773761763812	0.652318897761	1.1133051962	0.3389	0.685857817755	0.744254970401	0.6428812742	0.513539557733	0.3223	0.654180245816	0.6869792123	1.44376073037	0.651576277963	0.737350122798	1.40944966836	0.6169	0.2177	0.2308	0.719424992746463	0.651945556836	0.2686	0.719424992746463	0.698310975291	0.555171260814	0.2706	0.478197865828
hsa-miR-942-5p	1.91486591216	0.460420316412	1.56984776318	1.95766857093	2.11501682035	1.32082411367	1.56181259914	1.92628795753	2.48583224882	1.63758651549	0.5564	4.65829354564	2.67660382479	0.782716667758	2.05983697194	3.38557600915	1.7232373736	1.93505602685	1.50157109293	3.04350059126	1.02162171925	1.35183948704	2.41549669832	1.82978308698	1.50051268888	2.16678760417	1.64073755605	2.39536347169	2.18413641375	1.99792325689	2.0725418529	1.58631947192	1.8972801073	2.45243978984	0.89540925217	1.87345504558	3.08259934753	3.83301952325	1.72781570705	2.59678496547	1.54013824849	1.04213723216	2.23673198191	1.87185887178	3.0373486411	0.951517704277	1.17086188268	2.46952441256	2.05129755866
hsa-miR-4742-3p	1.82363845657	2.06861771663	1.44501206463	1.33733722736	0.700175371103	1.43938981825	1.15060139765	1.20598612302	0.2988	0.320082567635	0.5564	0.840580642671	1.33165876522	1.48589716125	1.4833667224	0.2993	1.89058598081	0.304918507402	0.835889760734	1.259	1.34784113862	0.441632508988	0.415225756676	0.64868774575	0.652335071016	0.763910370172	0.843448593018	0.2665	0.591041601392	0.2475	0.71482428788	0.3223	0.895740597857	0.687050569336	1.8401	1.09877064867	0.485677788985	0.773883067033	0.439114725667	0.723797461466	1.25560625158	0.709751109942	0.1926	0.690516633718	0.873330237398	0.951517704277	0.833613815021	0.695063270522	1.03443283292
hsa-miR-365a-3p	5.19206596377	4.63619169625	3.50289392625	4.15349891728	4.17603730097	5.01089770486	4.3418580767	4.27030240899	4.80318625714	3.91027254319	4.23911465089	5.423294734	5.03808141058	3.76610993334	6.52462302637	5.5648055782	4.96938811425	4.56017534952	5.15115653913	4.57587846153	5.21166325613	4.28612542667	4.07372246888	4.27116626488	5.27545732526	4.20562955923	6.64798176353	4.34175111088	4.78138413206	4.15722194369	4.95076121351	3.39421565828	4.50193309808	5.2011646089	4.2085383359	4.33770093956	3.70128598401	4.28224193106	5.62592465254	4.12528488907	4.48125976015	4.29594627282	4.93370004796	5.03185412425	6.20273757942	4.62408373233	4.30534563189	4.63988741002	4.66515329634
hsa-miR-6843-3p	2.36624259917	1.34908931255531	2.15233222308	1.34908931255531	1.41470203812	0.715480971005	1.34908931255531	2.24309807919	1.34908931255531	1.38662796809	1.93504479505	0.3375	0.743460115607	0.4438	0.708281092595	0.547049398796	1.31582109149	2.02114517593	0.335355331299	0.3546	2.44998133197	0.309	1.11583128819	1.4346780765	1.37891164879	1.34908931255531	0.3389	1.86311224187	2.78821844167	1.61290087414	1.19063949921	1.17110930643	1.78171965642	1.01196066351	0.3637	2.01609759713	1.22295429213	0.960870366725	1.34908931255531	0.573975682519	2.46203316708	0.709751109942	1.44032903703	1.60694126499	0.501753070027	0.9515	1.9320144366	1.70900790646	2.13973512166
hsa-miR-6842-3p	5.32265618089	2.68933758717	2.07012809796	1.23715040733	1.96921123678	2.07377256642	1.3010656523	3.44564139734	3.02370599421	2.51593984876	3.24357905774	2.26970190414	2.51582675013	2.55147690384	2.35617362934	1.38607911415	2.61942329955	2.68087695904	0.726058218208	2.44849551198	5.36380772921	0.967348161595	3.27343895361	2.91243171529	1.6656119832	2.55737004187	1.6406883723	2.27956811596	3.0160491054	2.35531369093	2.33951716341	1.70193367884	2.28467152895	2.01798573696	1.95124671739	3.4202345169	1.37909582431	2.02723273912	1.94339529891	1.39446764923	2.63314270101	2.32920693079	3.27971683171	3.13341240408	1.74727662571	3.02860829055	2.54827515057	2.57315985705	2.37654725072
hsa-miR-4521	0.589307597470214	1.08922585439	0.797634399036	0.747322897821	0.502298197152	0.514	0.589307597470214	1.31838429925	0.546207089646	0.589307597470214	0.589307597470214	0.610832557832	0.419073342976	0.443802977708	0.397153260096	0.75842395225	0.745826182134	0.304918507402	0.477660535611	0.87647207814	0.2286	0.1627	0.589307597470214	0.360533756494	0.297128298381	1.26068123515	0.843481917382	0.2665	0.589307597470214	0.589307597470214	0.513539557733	0.585582289324	0.516384322558	0.492218329706	0.589307597470214	0.589307597470214	0.951614560901	1.12637186158	0.616976994889	0.859473914229	0.589307597470214	0.509626217126	0.362489939847	0.2686	1.0766779456	0.589307597470214	0.589307597470214	0.2706	0.3358
hsa-miR-887-5p	1.50951637057	0.6451	0.577407761005	0.653004979395523	0.502298197152	0.715524167934	0.573397123253	0.247	0.2988	0.320082567635	0.5564	0.610827817257	0.2247	0.443802977708	1.11245118372	0.2993	0.6244	0.770630221212	0.937861461617	0.653004979395523	0.4259	0.441726522084	0.585213505125	0.653004979395523	0.297128298381	1.51675821437	0.653004979395523	0.4914	0.653004979395523	0.653004979395523	0.653004979395523	0.585582289324	0.1934	0.6869792123	0.653004979395523	0.653004979395523	0.737300331042	0.3064	0.4391	0.406815718842	0.2308	0.509626217126	0.653004979395523	0.6905	0.1873	0.698310975291	0.653004979395523	0.4984	0.478197865828
hsa-miR-1224-5p	3.7011451761	1.702737343	1.15736282613	1.33742745429	0.2729	0.892241114244	1.15059946947	2.72270849276	0.546207089646	0.696889757404	2.38835456433	2.18861057969	1.33167292635	2.14453976214	1.4833163909	1.14394998190742	2.2603627447	1.0419241876	0.607180646231	1.14394998190742	3.3362795584	0.308896927127	0.4152	0.648715390019	1.02078031591	1.11335401921	1.75830235524	1.14394998190742	1.23283465427	0.458693106736	0.2795	1.14394998190742	0.3638	1.14394998190742	1.14394998190742	0.465251880443	0.485677788985	0.7739	1.27674965796	1.71389346082	1.7775630772	0.2772	1.58473169855	0.2686	1.55642244156	3.18495851883	0.833613815021	0.4984	0.478197865828
hsa-miR-136-5p	2.08151714747	2.00256498239	4.78550339297	0.2261	3.12184784089	1.19159889306	1.43735519173	1.85361688636	5.19625319406	2.63611364108	2.74198511407857	3.29728219273	4.43047179211	2.93791186518	1.68637462915	1.25283214001	3.07839804233	3.97341491433	4.84459752295	4.25643881771	0.4259	1.05286685319	4.63469261848	0.888810822618	0.753659837514	3.73682160287	1.21653062986	2.5025814695	1.00915277936	1.92874210569	4.21162715555	4.19177115213	4.80553599741	3.19116751301	2.0543896262	2.01602991985	3.49482221788	4.75648509714	2.53670183189	3.82721874957	2.89102690201	0.2772	2.80698695702	3.68566043531	1.41346943099	2.58033362849	2.46894062671	1.51433629367	2.67181297631
hsa-miR-146a-5p	5.56005974581	5.49112649962	5.60714596459	5.29175254038	7.53050521127	5.18224458465	5.08510367074	6.61325123571	7.33623868767	6.22929185474	4.93783658659	5.98805884132	7.96646927666	4.80794057281	5.74447434408	7.57179308851	5.14527866534	7.02060300458	6.37082425636	8.52790338925	4.30124696629	7.11320078584	8.27819250395	5.77216195204	5.35013607323	6.62534802089	5.54855019525	7.70167647454	5.9605649285	5.61199175258	6.28055790147	7.62965055715	7.05784654083	8.94685452019	4.95897160874	6.93112332723	6.26265582954	9.44394552035	5.16442662187	7.94243065715	4.95461060268	4.09598800577	7.01398441936	6.09849192248	6.00819662145	5.52790066134	5.85264599988	5.58603832987	6.49134620632
hsa-miR-126-5p	10.8060523553	9.75834468572	8.75051921377	9.43245761252	7.1218276651	9.40163669731	9.90103265411	8.31302848286	7.99307453141	8.37881962602	8.75995549612	9.05707570768	8.36414038093	9.33629334047	8.40943206301	8.56184621129	8.58459309569	8.30850360408	8.67687652701	9.13420895425	7.99504467572	6.83849018509	7.39852308145	8.27466034691	8.53393358791	8.92451085829	9.47868875823	7.79026288936	8.41988468697	8.55035016728	8.97840612496	8.32739490329	8.17706829139	7.29804819923	9.38152447206	7.64013583384	8.79723968689	7.9857533373	9.62835977781	8.36081303138	8.16852553515	8.60013162127	8.69255859741	9.6042367822	9.21235576504	8.95864947851	8.75683962287	8.90200397629	8.7756456175
hsa-miR-126-3p	14.3145752497	13.4422989443	12.3333263374	13.4050855299	10.5281432752	14.2628247008	13.5826334402	12.4321627874	11.6075087329	11.333657798	11.8910117217	13.7074063697	12.6315029303	13.8950255173	12.4455462523	12.26644853	11.9710514891	12.7479156269	12.365578996	12.420663538	11.924352036	10.8004399061	10.902590585	11.7021684138	12.1157759082	12.6571460056	12.3156391	11.5709519475	12.591114531	12.1181493924	12.5965313886	11.7898232311	12.2276905215	10.8812827398	13.3689182525	10.6116438033	11.5959076828	12.5123437003	13.1069781138	12.3105114872	12.4080965567	11.9363172137	11.8785015239	13.1450996665	13.2737975532	11.8949633588	12.7443441561	13.0164550001	12.2808721679
hsa-miR-127-3p	6.90305233409	5.14538317838	7.7912087962	1.51913480394	7.11320317928	4.35564558041	4.74775630141	4.8767407585	9.08134505448	7.05692541645	2.10242313856	7.24331401821	7.7142241301	5.65884025891	6.23397091729	6.43882409594	6.52120866345	7.2741180004	7.2951460156	7.7274816084	2.66048588152	4.4368806543	8.28357968604	4.24979380568	6.11634775106	8.5682336258	6.57777671167	5.70979672954	6.43034352059	4.64119219267	6.50768123617	8.1732717192	7.78049569678	5.32341496176	4.64857320453	6.39186111956	8.13806956088	7.16210495045	6.27583363065	6.79587567956	6.19639551934	4.49882640408	8.12888745055	6.52112709286	7.02180848912	6.67490591318	6.44097701745	5.03431812456	7.37018316588
hsa-miR-134-5p	5.59492601551	4.19302611721	6.99430653447	0.593581415096	5.3273817453	2.61726072247	3.29057719521	4.1079437934	7.98658413511	5.27645656142	0.957	6.52678002061	6.3014326466	5.19597191149	4.79326859194	4.69467570282	5.04236451161	5.9693572524	5.93176239718	6.51227164131	1.90580124148	2.55970044919	6.76869535404	2.7695442954	5.18764094331	6.76771447768	4.79397899499	3.96438876224	6.68819368769	2.72555530164	5.51330692036	6.60573707565	5.75288922125	4.31549438691	3.1743123472	4.41697246949	6.47448305683	6.99816909502	4.93200482867	5.04830297656	4.77429693533	3.03618687533	6.21461266533	6.30667569554	5.40324988335	5.39549282021	5.05416418679	4.21225747432	5.77062641348
hsa-miR-191-5p	8.33067155286	9.83186305566	9.7661053499	8.54716000743	9.0355034584	10.1413069768	8.82163698809	9.18822314336	8.935744614	8.07298798134	8.17503571403	9.73053162749	8.95035052035	9.96409297604	9.35244052881	9.30729079968	9.10549380085	9.14198254938	10.2875593841	9.07655741389	10.217591927	10.1799898136	8.87752736034	8.86667865383	9.02579798533	8.78081991319	8.84994346721	9.41704739333	9.76537928978	9.40049191885	8.81686096603	8.94097923876	9.42630983467	9.66123443812	9.3142254724	8.91993790011	8.01695127726	10.0165525452	8.84629087793	8.57185854415	9.37795267974	8.75316328573	8.65882161007	10.3477553865	10.3672556507	7.69410230867	9.31739057538	9.82735360053	9.08430575404
hsa-miR-9-5p	5.28045523659	6.60603655433	4.93227251309	5.24088048758	5.89020678472	4.59161937623	4.17650051878	7.48778190725	9.46396118772	5.92464066166	3.82552243259	5.96084442429	7.77657207805	6.42923087027	5.09476486157	7.14349957003	5.19413332855	5.84197671617	5.77518792568	7.09194224474	4.70420436251	6.81424452453	5.69167439003	4.94511687645	5.08933120533	6.03749236165	4.03179641795	4.91741980334	5.75044989391	5.92355928574	7.23897375629	5.68857664249	7.34431488101	9.13240010474	4.78985917355	5.17815364892	7.59035101474	9.1211925937	4.61350963086	7.91735603646	4.6501996571	3.3071255888	4.8288812433	6.67929312745	6.96689725296	5.60378984088	4.80250643526	4.82975012062	5.69233600189
hsa-miR-125a-5p	10.7404032158	11.4035504556	11.5739917736	11.8296658722	11.1478774372	11.3165147151	10.9878784793	12.1677543106	9.59116493016	9.8098169679	10.4200216376	10.6297365688	10.2404014301	11.9825100777	10.9294335395	9.89150442269	11.3973846187	10.5978439465	11.5799470821	9.98055964919	11.2260453177	10.9094116781	10.2590404572	10.6632588744	10.1490905074	10.3466750772	9.70427682018	11.3825227643	11.378641735	11.4090522682	10.0631339082	10.2967177905	10.7408236331	10.1887810997	11.6550345277	10.3750201704	9.50033058619	10.5592191053	10.0233150383	10.3261628204	11.4214627819	10.9518668254	10.4288797806	11.1860546405	10.9418863259	10.0888167083	10.5916077533	11.2504066502	10.0530532771
hsa-miR-7704	5.24577987083	2.360274403	1.15730131613	2.07843630584	1.02939917063	1.85385568673326	1.6763833942	1.42243867038	1.61858221793	2.99195994467	2.38834644952	0.480632402486	0.419073342976	1.66041022523	1.58843494505	1.82199469044	3.00729272957	1.40450939409	0.1774	2.1189472758	4.00982939037	0.77939223567	1.22266205214	1.88628489911	1.02077950418	2.61326782135	0.843481917382	0.685857817755	1.23283540119	0.806210955189	1.74474121249	0.808252627297	0.516283654652	0.492218329706	1.28306437622	4.25390138077	0.84845064754	1.53256021308	0.917952588499	0.574	2.50672020299	2.6544682056	3.61854855957	0.862791042322	1.80559832484	1.35416874342	1.06696551613	1.16210680398	2.05131290257
hsa-miR-585-5p	0.2997	0.2485	1.30829159727	0.873387871386685	0.873387871386685	0.514	0.873387871386685	0.873387871386685	1.25127924035	0.995382860065	0.5564	0.7303	1.00815329669	0.873387871386685	0.708251830156	0.873387871386685	0.745880304183	0.556485196641	0.335355331299	1.25897310948	1.34780150844	1.35178659951	0.415225756676	0.511823457351	0.848291877439	1.26067654355	0.6131	0.2665	0.873387871386685	0.806210955189	0.513539557733	1.00101784804	0.1934	0.873387871386685	0.3637	0.2513	0.341265522907	0.873387871386685	0.616963977232	0.4068	1.35676194876	0.885523913762	0.892925312594	1.01654325034	1.91576509758	0.873387871386685	0.2097	1.02254767957	1.03441643103
hsa-miR-579-5p	0.7593	0.2485	0.988647167098	0.7473	0.2729	0.514	0.573397123253	0.247	0.529912807072785	0.529912807072785	0.529912807072785	1.29261394246	0.743438825947	0.529912807072785	0.2765	0.529912807072785	0.1832	0.1605	0.4776	1.25890627062	0.529912807072785	0.1627	0.415225756676	0.529912807072785	0.1562	0.949143221849	0.613139093346	1.27518381292	0.225	0.529912807072785	0.891433430135	0.585582289324	0.654271737454	0.267	0.529912807072785	0.651533987154	0.617015193074	1.27483323423	0.2362	0.573975682519	0.604487883497	0.709751109942	0.1926	0.4949	0.501753070027	0.529912807072785	0.392751940756	0.695063270522	0.335713829385
hsa-miR-629-5p	5.58804575562	5.71409015829	6.77194862904	6.55674797956	6.38672323958	4.76058041045	5.84836028862	6.37442616267	5.94278022286	5.92166339866	5.93643570394	6.77264089084	6.47271901712	6.50843794787	6.49448580486	5.96691893762	6.76702882169	6.41155351248	7.37238851136	6.65470562257	5.51225091782	7.4784355215	6.57036512107	5.75709287984	6.32207507529	6.0678478722	6.51231254597	6.34975198987	7.48719906398	6.0348331409	6.11247510396	5.77025247765	5.82402423961	5.75679371958	6.11932287156	6.81889029381	5.65048935115	6.46464840157	6.11116507281	0.4068	6.10114887307	6.81025238932	6.55636850666	6.59930751269	6.16418843638	5.53764293118	6.66208654676	5.03432333787	6.41365490636
hsa-miR-654-3p	3.18291666002	1.78382430035	3.78633479432	2.74936650511181	2.30936931036	0.892169480439	0.7924705216	0.457829175228	4.39347628839	3.56141361429	0.95694135609	2.70833688873	3.2624756778	2.36234203014	1.90561397709	1.82203502075	1.78121770033	3.88424889537	3.22836334048	3.34986908025	0.2286	0.67543431516	4.47084197166	1.27462193039	2.25497379933	4.34429126465	1.96809356078	1.27525598541	3.04581079663	0.952900892573	2.88996309236	3.46139897968	3.10459889388	1.60091377098	1.10220906395	2.42680547859	3.1491901853	4.26461943042	2.49177686554	2.14423736096	2.31888252934	1.73567779855	4.2146294823	2.87634058271	3.56256929595	3.3700435203	2.7629392797	2.17221193726	3.7493222392
hsa-miR-671-3p	1.82365446004	2.68936665004	2.23003526197	2.52361173334	2.18276836473	2.14532736788	2.22045533037	2.35266429877	1.72285423411	1.85131918985	2.10244860988	2.61827973386	1.7482899836	2.55143904079	1.42780981379	1.38610112202	1.2350863978	2.17951775096	1.56673964975	2.20863640394	2.69915755792	1.81052470121	2.0592709438	2.31447593286	2.25495317168	4.42465083909	2.82572856353	2.27957786823	2.28755954722	1.92874177718	1.7447194329	1.46073854027	2.10395926754	1.60088771448	2.24093086514	3.49520921678	1.87512113896	1.84915600357	3.80578483862	1.71388823785	1.84873888131	2.74848695166	2.27981153052	2.09550272454	2.11364611491	2.24355671296	1.52470761559	2.41477198352	2.758196939
hsa-miR-24-2-5p	4.77197094178	5.02562546485	4.14849316921	4.06847640455	3.9805697656	4.7491423977	3.69572208451	4.52554441976	5.42207815293	3.77282277714	2.51257050522	4.08300860989	4.95426131796	4.02739844493	3.42212244741	4.17455832678	3.51419223656	4.70388474488	3.48587530147	4.54177946152	4.25007046899	3.46344334886	4.29816872733	3.55910449492	2.79610840603	4.09209728644	2.92965190895	3.78487994739	4.5200054991	4.21654022738	4.12592955536	4.52555922321	4.31704420036	5.10216429895	4.37725552235	4.19513975027	3.759290178	5.47707516112	3.45429194066	4.32607988774	4.25090762615	3.17800678031	4.06261318428	4.94827596404	4.51775654985	4.07699586482	4.38314894191	4.73233648123	4.37751791382
hsa-miR-23a-5p	2.23089968407	3.05822871094	1.15735763414	1.6805545966	1.41465268997	1.19159889306	2.06082452936	1.69617924938	2.22692095861	1.85131780535	1.93497139388	2.30858278808	1.74836265252	2.50644987383	0.611795236199	1.82194444969	1.72322456543	1.79533938355	0.937864537778	2.11896917865	1.02162732761	1.21004279799	1.58534528796	2.1853358458	0.753689571459	5.45329175874	0.843448593018	2.50258497894	1.51433803147	1.6128977769	1.74470926212	2.08905158288	2.15132842419	1.60092599041	2.68871469929	2.14584616689	1.04778553419	2.32847312932	1.16678406938	0.859493865737	1.98136350801	0.509626217126	2.27978226701	3.23097698875	0.759747809885	1.16683327785	1.26774250483	1.70898725778	3.14761783699
hsa-miR-22-5p	4.12046440277	5.51501192777	4.81099893205	5.23437941153	4.47517096231	5.58728431117	5.22341708266	3.79524232283	5.1688432125	4.21049128061	3.91830585933	4.70272004071	4.99295816824	5.65882070071	4.26877947554	4.28103331949	3.58100462114	4.99220042104	3.88122826492	4.73528338452	3.2081274249	2.77638706623	4.60535429378	3.06701944655	4.54198474826	4.34426928425	5.18898855264	4.65230496764	3.98675628239	3.31945192386	4.17797327998	4.61671317689	4.30664226997	6.12789132285	5.24728151496	4.10226650214	4.12189678672	5.82899953807	5.44924032481	4.93762829559	3.94455479727	4.32672826874	3.96045490228	4.83905083925	5.05775489934	3.74976760719	4.58466267474	4.51523394669	4.47426758718
hsa-miR-21-3p	9.30332651137	10.4246469166	9.97808970468	7.79587108789	10.7718590511	8.28900000311	8.81615578687	10.5951897442	10.8189759483	9.82109798264	8.08042429014	8.60908571432	10.6508664706	9.31765948546	7.05931626116	8.47009559947	9.54085422555	11.1004150055	8.37939822917	11.2785077102	8.26192617604	8.1154413943	11.0783342333	10.7664548809	7.35090907412	12.0778118033	7.9528090915	10.6939854101	10.466255206	9.90280540083	9.98520986663	10.8581398619	10.6606064834	10.6020403686	8.87399201132	11.2618981792	8.40940614837	12.0488314001	8.4686196848	9.45683285316	9.43910275117	7.5370975044	10.1380837722	11.3262912302	8.38332883486	8.89217129805	10.0781744362	10.4186794506	10.7191875637
hsa-miR-20a-3p	1.72634241205	2.84837613482	3.83685480995	2.48041419856	3.01441705601	4.56578887367	2.49477677975	3.39532875334	3.69651196545	2.03741994636	1.74551273268	3.44425161318	3.21082937484	3.68766906513	3.10539990223	3.06636832228	3.7208995393	3.18879472542	4.12784086817	2.99389327738	4.0098348673	4.06720592098	3.11591866885	3.01731223518	2.18412863989	2.00888385588	2.52754970049	3.28175258883	3.38577450056	3.85544520348	3.047466913	2.64559606945	3.2201811399	2.34109378186	2.75143255659	3.19890980852	2.43372545754	3.13895323812	2.29666272909	2.7088826072	3.19415664952	3.07297292834	2.54984733563	3.79604200791	3.47536363765	1.35416177743	3.16642157567	3.67348314226	2.61122237775
hsa-miR-19b-1-5p	1.25417625139	2.19243946809	4.00106701472	2.24254140039	3.92230451277	2.97226542023	2.14289593431	3.11357668692	3.41463726347	2.12221134238	2.25251383983	1.86236722632	3.18431667973	2.86841529658	1.86435169309	1.91309427721	4.36682870589	3.17007883697	3.82905726185	3.04346433045	2.77349214865	3.20784788857	3.52407161281	2.73920253457	1.5576525399	3.11746066054	1.7582872994	3.34077507217	2.82305057939	3.4972932365	3.37927853102	3.13111314145	3.5198575073	2.45246213993	2.75147303693	3.19891878442	2.46886547838	3.62743114139	1.80330779902	3.24337517153	2.98882052804	2.70230019854	2.51422847724	3.35157444449	2.36727984662	2.33544317349	2.79589588364	3.20975981345	2.72992494777
hsa-let-7c-3p	3.56702174858	5.78958460394	4.14852723076	5.01733283412	4.09044037676	5.38054080902	4.34187967547	5.90691335422	4.44009663878	4.00259164901	3.56372045649	5.57461374695	4.41915233233	6.04461906384	3.6085969821	3.67311102357	4.93785753896	3.77688855842	5.7009011226	4.07747868795	4.95640610946	5.01822690205	3.08792877435	4.16104997003	4.03876447057	5.06935267062	4.03175799517	5.41954135565	3.18620580334	4.32827760584	4.05350761038	4.9328008873	4.45550212709	2.86860675839	5.74048574541	3.98581336817	4.4991454208	3.25083830381	4.16174150729	4.17818172088	5.00998989893	5.27462646497	3.79215101491	5.91004417815	4.765874733	4.45004231704	4.08374764463	5.58605304797	4.35922316867
hsa-miR-152-5p	1.1072830131	0.955900705458	0.3174	1.51918313973	0.8742	1.19157409319	1.15062246786	0.641714905032	0.546207089646	0.90261561131	0.784383604458262	1.03872148472	0.2247	0.782719022038	0.883766038205	0.758381285922	0.491767844463	0.556421012099	0.477710667822	1.08033299064	0.425883296274	0.1627	0.5851	0.511793061516	1.44097354669	2.30906196795	1.04203213733	0.784383604458262	0.225	0.952895575447	0.2795	0.808252627297	1.10263071699	0.784383604458262	1.44369489212	0.651533987154	0.848387272739	0.3064	1.27674141809	0.859493865737	0.429718763168	0.5097	0.777464858866	0.2686	0.873314082121	1.16683389196	1.2677859887	0.2706	0.836876694985
hsa-miR-26a-1-3p	0.943777007037	0.8088	0.577407761005	0.8862	0.7002	0.514	0.840360486742519	1.0842	0.2988	0.581872099561	0.840360486742519	1.69628288051	0.7435	1.28725868233	0.840360486742519	0.9427	1.3158	0.556485196641	0.937875288487	0.840360486742519	0.599405519674	0.675387254077	0.4152	0.8887	0.5434	0.5513	0.3389	1.0105	1.82047392621	0.9529	0.7148	1.00105929578	1.00285926764	0.267	0.89540925217	0.6516	0.485677788985	0.9609	0.840360486742519	0.840360486742519	0.900975594098	1.04211577846	0.6519	1.50663237311	0.3531	0.391	1.1709	0.868127306351	0.939
hsa-miR-3074-5p	2.36622404691	3.57293100115	2.0701232502	3.52588942873	1.89033652963	3.01107973357	2.49481247973	2.0614967438	2.29609703898	1.08259152197	1.93495004003	3.86542723073	2.382283801	3.68766124766	2.854586172	3.02614186746	1.72321807322	2.17950762952	2.37468118588	2.44848838921	1.76709711442	3.33278157085	1.22272046003	1.09461206922	4.04874746407	5.03898802547	3.24377561295	1.49887241246	2.23678095125	1.5217824187	2.14404867784	2.32356008831	2.28469411079	2.45240671497	3.07966763429	1.79657660819	2.78036686518	2.9749603867	4.33705092125	2.70885767813	1.25566221182	3.30711625462	2.40176485068	2.83555700719	3.98512108206	0.698310975291	1.44401291744	2.03374938438	1.85626390168
hsa-miR-200c-5p	1.82365920041	4.87669366827	4.35346471973	5.74852591282	4.57943809267	5.61274752343	5.14602220702	4.94829863456	4.57155049336	4.36630435684	4.30928653125	5.4798293716	3.55912976472	5.92142477384	4.9244954093	5.42475802467	5.33632353426	3.99484757802	4.46346712836	4.10114304088	5.2770150723	5.83005964054	3.79056238263	4.8770097688	5.81898064089	5.52062318006	5.4987333112	5.02025424113	5.41024899763	4.35495505571	3.49319105876	4.78343028095	4.86348260945	3.42762400908	5.64456340886	5.47209680062	4.8851720373	3.80890841684	5.38928390192	4.29054678886	4.72782072539	5.2746406581	4.33183441032	5.30252214539	5.95763625542	3.84660920197	4.9039475778	4.56641467511	4.89221336801
hsa-miR-3136-5p	0.2997	0.645161127789	0.7977	0.506349897779731	0.2729	0.2798	0.506349897779731	0.247	0.506349897779731	0.320082567635	0.5564	0.1786	0.2247	0.6232	0.1449	0.2993	0.491800233048	0.1605	0.1774	1.08031571723	0.425883296274	0.308896927127	0.4152	0.506349897779731	0.506349897779731	0.3018	0.506349897779731	0.4914	0.882751340036	0.2475	0.506349897779731	1.00101784804	0.516283654652	1.01192119942	0.6539	0.816549416357	0.341265522907	1.5325900813	0.4391	0.2177	0.506349897779731	0.506349897779731	0.1926	0.4949	0.873390570835	0.506349897779731	0.392751940756	0.2706	0.1776
hsa-miR-5586-5p	1.10733746648	1.78378884032	2.07013754456	1.68059160015	1.71840861612	1.19155155087	0.982644983809	3.04995739673	2.36215953778	1.31640464359	0.957	2.10261933664	3.15738043908	1.05692227473	1.63820458054	0.942640971422	0.6244	2.38840416778	1.20671568109	3.69846930299	1.02163838054	1.54127976157	2.45988483067	0.511793061516	1.09986595393	1.1133	0.3389	2.01567476818	1.67548723964	1.08603366355	2.33955722704	2.39406803623	2.1512696488	2.28199816982	1.9512	1.43967752583	1.22291873113	2.83845776653	1.72788157273	3.2433716264	1.4513	0.5097	1.09933346642	1.7008017898	1.91576192593	0.391	0.954996175774	0.695063270522	0.478275932999
hsa-miR-1229-3p	2.54810349057	1.52583651631	0.797634399036	0.747291745509	0.2729	0.892241114244	0.577078384864273	1.20597814715	0.7572	0.320082567635	0.577078384864273	0.480632402486	0.577078384864273	0.926356358611	1.18126348275	0.577078384864273	0.624426358893	0.1605	0.577078384864273	0.87647207814	0.4259	0.577078384864273	0.415225756676	0.511823457351	0.577078384864273	0.577078384864273	0.577078384864273	0.491362758733	0.225	0.2475	0.577078384864273	0.3223	0.895757229374	0.492218329706	0.577078384864273	0.465251880443	0.577078384864273	0.773883067033	0.2362	0.573989681483	0.604487883497	0.2772	0.577078384864273	0.862706198629	0.759782522045	0.951508495691	0.2097	0.2706	0.335713829385
hsa-miR-4662a-5p	4.44496901446	4.26523209613	3.70692413317	3.2453	1.1696	3.08573627225	3.36078156486	4.07639511017	3.7713	2.92277374608	2.5126	3.7286716882	4.22476312122	3.9622	4.1101	3.845	2.5544	2.42046064982	3.0115006483	3.66711814753	3.0674456509	2.3047	1.4154	1.7097	2.6195	2.8644	3.53484596504	3.01828702411	2.95455771084	3.1165	3.76673818055	3.46136512131	2.10396477831	2.3979	3.34684089833	0.816549416357	3.60968866754	2.975	3.43070056651	2.87821934976	2.31895341494	3.61210893965	3.09914800399	3.9375550839	3.89391703051	3.96633905846	2.5483	3.5518060049	3.18963755773
hsa-miR-3622a-3p	1.01099180401227	0.2485	2.73556588271	1.01099180401227	1.9692385888	0.7154	1.01099180401227	1.69621221732	0.757240076536	0.1689	1.27014853199	0.6109	1.12419232955	1.01099180401227	1.01099180401227	1.01099180401227	0.1832	2.06237600996	1.03314895645	1.01099180401227	2.69915498548	0.6754	0.8747	0.995272777845	0.5434	1.01099180401227	0.3389	1.0104055927	1.59719790995	1.0860418733	1.74469523743	0.585582289324	0.895757229374	1.01099180401227	1.01099180401227	0.6516	0.8484	1.1264	0.2362	0.983522712812	1.35681606559	1.01099180401227	0.777415552446	1.87180895474	0.6366	0.6983	1.2678	1.28932617205	1.1239
hsa-miR-23c	1.25416090877	1.70278958971	0.988641331004	0.593581415096	0.2729	1.04965223712	0.315	1.20599620316	0.546207089646	0.995384088621	0.5564	0.943043495064	0.4191	0.623187784143	0.3972	0.547	0.745880304183	1.58507088231	2.18012251099	0.639011727307	1.53038559632	0.563264451002	1.21684501417114	2.139588187	0.543383042103	0.949166015288	1.5126892494	0.491362758733	0.744309342666	3.65571053176	1.0488	1.21684501417114	0.3638	0.4923	1.1022	0.465251880443	0.341265522907	1.21684501417114	1.04770209462	2.24680445352	2.98881724854	1.53936402561	1.58465715037	2.02474062177	0.3531	0.391	0.833652422619	0.868049694936	1.03442334841
hsa-miR-450a-5p	4.44495984366	5.31843202408	7.99422112005	7.03664909875	4.31837922183	2.8491168629	4.55155658455	4.04410266452	3.74681001804	1.94734883527	5.6422754522	4.25221124761	3.95374922464	6.30000918371	5.97999335083	4.57417950928	5.59658406505	6.1087053523	2.00316038314	3.53467224907	6.72197280258	0.967356174424	4.60534924194	4.9648768244	3.81093564526	6.17855833735	4.53858486579	5.61739886281	5.62280827014	5.46080327752	4.56425823465	4.37704772318	5.27505490127	3.82956810182	4.61525495264	4.40409456671	2.46890463449	4.35080414051	5.63107493157	5.24079551692	4.82812436624	5.34399590891	4.76969574543	6.33623474461	5.52118548081	4.25214118654	5.31450690355	6.55522412571	3.6168953563
hsa-miR-449a	0.52633799146833	0.645055273083	0.5774	0.2261	0.700175371103	0.514049671092	0.52633799146833	0.804799747272	0.52633799146833	0.3201	0.957	0.4807	0.2247	0.6232	0.6119	0.52633799146833	0.52633799146833	0.52633799146833	0.52633799146833	0.3546	1.02160242771	0.52633799146833	0.4152	0.5118	0.1562	0.3018	0.3389	0.52633799146833	0.52633799146833	0.6428812742	0.52633799146833	0.3223	0.1934	0.492218329706	1.58829786302	0.465251880443	0.52633799146833	0.52633799146833	0.4391	0.2177	0.2308	0.509626217126	0.362489939847	0.690564433879	0.353053984199	0.391	0.52633799146833	0.52633799146833	0.52633799146833
hsa-miR-361-5p	7.45957569227	8.55508857861	8.23243324234	8.71964641847	8.37010268059	8.15138261488	8.2355720523	8.08900163153	8.47582651108	8.0782691214	8.25502974624	7.93405157765	8.03661943303	8.16199653293	8.60023118873	8.41856858116	8.56714953996	7.63166664422	8.40854167302	8.1446095432	9.16697095479	8.0796007014	8.20670812747	8.13744443302	8.02669035126	9.13561992874	8.08387293135	8.18873371382	7.7864179779	8.25843730069	7.92843984958	8.40936240964	7.68918923978	7.31100597957	8.36309245605	8.67798539707	7.89855875698	7.48724391525	7.76348815583	7.71863176822	8.20464288527	8.48372607274	8.42647088823	7.75516743433	8.53878535027	7.79662728001	7.76899047794	8.43781887532	8.26375621972
hsa-miR-363-3p	3.45001391749	3.40394228247	1.56988307729	3.34502194699	0.874178533483	4.16229756954	2.43097012621	2.06143690818	3.31805869936	1.69407281472	2.38835456433	5.24925420824	3.04396363407	2.41195760665	3.20791212091	3.53654795615	1.39215482248	2.10253450232	1.68878195609	3.09145136383	2.25620598645	1.05286685319	1.87484373017	1.82977543094	2.25494595798	4.2056463874	1.64069715791	1.69245933814	2.33658795235	2.40718992439	2.45652669787	1.70191132112	2.19715338627	2.22037242943	2.68866346315	2.08236380521	3.31307276645	0.960870366725	3.50038331672	3.08627190616	2.21491261723	1.53940016487	2.86473402056	1.7888129941	4.71343561596	1.51994428409	2.20096018093	2.17221296105	3.23054379585
hsa-miR-362-5p	1.91482323173	4.948712445	2.73561244882	4.75259321586	3.61420825369	3.79072341187	2.8279294581	2.80213651194	3.10307054536	2.48428676906	1.27014853199	3.44427944273	3.49588519295	3.85859019392	4.15359049068	5.0053694466	4.13077080545	1.6940147124	1.50157740015	2.99391992482	2.77349954768	0.967366585131	2.87494117031	3.11504761596	2.69779939572	4.96570521352	0.8434	4.20558582541	2.01373105925	4.09538771081	2.45649547263	3.04623034127	3.59021467963	3.4276558139	4.41650505902	3.36803176106	2.66369769698	4.95664119102	2.3975386339	3.36238586911	2.59221172922	2.26704632818	2.65172457655	2.91600080054	3.012814662	1.92666322002	2.6234229637	2.92635106488	2.3018939536
hsa-miR-193a-3p	3.91497799375	2.99161190973	2.37400758598	2.48041014857	3.25373412395	2.40048516319	2.61458773291	2.84026682041	2.75533127751	2.77347136908	2.62687545281	2.55495031021	3.28755960973	3.26961081593	1.2469822695	2.48811608601	2.58728543404	3.5780155734	3.45175990086	3.34985723179	3.36059475363	1.13363117874	3.00047295575	3.96520946956	2.64607044069	3.92539825764	3.63052276462	3.90700842592	2.78823314235	3.94580186783	3.54692597448	2.00158641365	3.55545612104	3.72250270807	2.55428244114	4.47986419269	2.20234141953	3.28620178827	4.66499139896	3.47234786494	3.02001883403	2.32918908815	2.99966646094	3.32233916417	2.74086218562	2.24358805547	3.50139214238	2.88666382716	3.32785862191
hsa-miR-190a-5p	2.08146536105	1.78381945433	3.88575980059	4.56885394457	2.68139000204	3.57451529857	4.21488987493	2.18505086728	2.70527419905	2.94620672529	3.56373132271	5.44964267292	2.23516192632	3.7468809182	2.85460050458	4.05960490307	3.47955687074	2.54205020759	2.41063150469	2.02328434021	2.0916161998	4.12762607503	2.77303707392	1.70972002379	3.5543295804	5.44558361456	3.02655828442	1.49889104575	2.85705384866	2.24575079977	3.62400953827	1.7019048795	2.51931890444	1.94365807522	2.97836350113	1.94657341759	4.31799747849	1.53258015125	1.6482645882	2.67249916439	2.16003185114	4.60313153404	3.07491152855	2.75039325896	4.61072380991	3.41281892632	2.34117007129	2.62235247381	3.30890697296
hsa-miR-188-5p	1.62202364159	2.30642733349	1.15730131613	1.43116633473	1.29732483873	2.27852253363	1.150624396	0.8047	1.6186498921	1.08258494576	1.34296383752629	0.730305787275	0.7435	1.81609050554	1.24692857489	0.9427	1.66283137638	0.957033031533	0.9379	1.92086543107	1.02161760004	0.308896927127	1.66324769566	0.995272777845	1.09990007541	2.23964621283	0.6131	1.49889602087	0.744309342666	1.5218	1.31980143981	1.70188352361	1.72023426738	1.78241485537	2.48213838533	1.94655835007	0.848387272739	1.53259454701	1.16678406938	0.573975682519	0.429718763168	1.31207388108	0.999802642706	0.8627	0.636509867695	0.6983	1.52469788375	1.289292772	1.2081105444
hsa-miR-186-5p	6.88339304501	7.86827948046	8.86914878996	8.76589941646	7.90609292789	9.09055438642	8.89594358134	7.75423801832	8.03802926512	7.22687087064	7.42883364313	8.71237873034	8.45290299859	8.50078356641	7.89392876705	8.46258524466	7.85114422845	7.85044548068	8.38729236591	8.57607437801	7.9284166735	8.80727359944	8.35218450618	7.52426482521	7.77881855651	8.00660417277	8.1988117	7.78631487274	8.1981571481	8.3897992773	8.48110833406	7.76198852761	8.17853096236	8.19473736355	8.40398203363	7.76781869443	8.0317433282	8.67415816546	7.46545950009	8.10916639476	8.09359796259	8.30684094792	7.72263414694	8.40519284446	8.68932895182	6.83691380054	7.72274438529	8.39420498175	7.79812323665
hsa-miR-185-5p	5.38781000106	6.08144548892	6.40384115773	7.67291704265	7.06690325422	6.38546064416	7.73848079174	5.61973560773	6.88116779771	6.29928034003	6.10369251971	7.97239564669	6.57316125752	5.94689043195	6.7677347382	7.42856213877	5.83077988651	5.86839277012	5.30227632925	6.86246963992	6.29659369049	6.07205151416	6.66819398602	6.30228033468	7.10710418912	7.08941668813	6.87970270118	6.9749295053	6.29417235337	6.51692856787	6.44177581003	6.39869396019	6.54258895352	6.49290683406	6.34474326819	6.90154700156	6.85141775388	6.13127162125	6.74160403012	6.92142146896	6.54078615956	6.95767032887	6.3369306738	5.79248293626	7.41658724115	5.49848155636	6.72742995579	6.16511886294	6.51427933852
hsa-miR-184	0.2997	1.42838376117	2.15232967707	1.17441508706658	0.8742	1.17441508706658	0.315	1.4224	1.10467997747	1.08257351324	0.95694135609	0.1786	1.59577274889	1.17441508706658	0.964096174086	0.758381285922	2.82634243665	0.1605	1.17441508706658	1.2589276907	2.84418818647	1.17441508706658	0.415225756676	1.17441508706658	0.1562	0.763910370172	1.17441508706658	1.27525598541	0.591041601392	1.52179612382	1.19063949921	0.3223	0.654195101182	1.39322306678	0.3637	1.09878804806	0.485737068132	1.17441508706658	1.17441508706658	0.406815718842	3.24787562722	1.17441508706658	1.27986286817	2.09549383705	1.07670945086	1.17441508706658	0.5551	0.4984	0.607937437934
hsa-miR-154-3p	0.732871126999854	0.2485	1.15735351221	0.732871126999854	1.0295	0.2798	0.732871126999854	0.732871126999854	1.50627985304	0.456930259796	0.732871126999854	0.337505729422	1.42515515446	0.2389	0.2765	0.2993	0.732871126999854	1.04189805372	0.732871126999854	1.08033299064	0.732871126999854	0.732871126999854	1.00027419979	0.732871126999854	0.732871126999854	1.39438364147	0.613139093346	0.2665	0.419597673665	0.458693106736	0.891433430135	1.17107312708	1.10259984945	0.4923	0.732871126999854	0.651576277963	1.04778553419	0.960870366725	0.732871126999854	1.71387207779	0.900975594098	0.2772	0.3625	0.732871126999854	0.1873	0.391	0.2097	0.732871126999854	0.1776
hsa-miR-154-5p	0.7593	1.13303630092077	2.50484751845	1.13303630092077	1.2973	0.2798	0.5734	1.13303630092077	2.70527895896	0.4569	1.13303630092077	0.4807	1.95053909831	0.6232	0.2765	0.547	0.624426358893	0.556421012099	1.2067	1.25897310948	1.13303630092077	1.13303630092077	1.32226536473	1.13303630092077	0.1562	1.39437291448	0.3389	0.685890362158	1.13303630092077	0.2475	1.83391249417	1.90845104485	1.19583800745	0.267	0.3637	0.2513	1.3791	2.39491098488	0.4391	1.56300517755	0.760290632684	1.13303630092077	1.09933346642	1.3988442616	0.3531	0.391	0.954996175774	0.695063270522	0.4783
hsa-miR-150-5p	8.13006304027	8.53839247613	6.03297559183	7.52796886173	7.95167028107	7.19068334517	7.10492769396	9.46125766325	8.38540079841	7.02290338143	6.68829293964	8.44363266451	10.995856063	7.24704617892	7.51672244914	8.96998347357	5.18880545564	8.61422851482	5.51118900306	12.5221714314	6.03473352785	5.99580404231	9.29664222347	7.21119810888	7.11425432118	11.9107963276	7.81034768794	7.81128746026	8.12851157006	6.3248225049	9.12755349441	9.48490354467	8.23455301704	10.5239160852	7.68035817845	8.07728382443	7.8069681951	11.5192956593	5.7502987966	10.9092228789	6.60391293495	5.16817652687	8.19155851686	8.41908062753	7.87001715468	6.56056990809	7.60480769757	8.34471510931	8.28265728886
hsa-miR-149-5p	2.54815060955	6.1893919954	4.94383973726	4.27221763124	4.30324119337	5.71621370929	2.36413649003	5.30237746438	4.88411740683	3.95716570572	2.83152792988	3.39089499557	4.65941534868	6.34546230202	5.31746528058	3.32053328613	4.11959359017	4.40056246718	6.41351240936	2.65405619045	3.64429470362	4.05688824812	3.52406630697	4.05417535317	2.32249193767	3.68557788154	2.77082220088	4.49243090906	4.16024318937	3.81760646897	3.37924563535	4.63136319072	3.84185202719	3.80878590359	5.84496578954	4.95734885618	3.5777751291	4.49401035159	3.43069761567	3.02981229955	4.35241610692	5.23461104801	5.24750838738	4.23272574705	3.82498258999	4.12923276846	4.11006996465	3.24161510552	4.89220236676
hsa-miR-3157-3p	0.5477	0.2485	0.3174	0.747322897821	0.2729	0.2798	0.315	0.487761197324947	0.941352650391	0.3201	0.487761197324947	0.840580642671	0.4191	0.2389	0.1449	0.2993	0.3457	0.304918507402	0.835914391351	0.3546	0.599420330466	0.1627	0.2225	0.511793061516	0.42548107299	0.487761197324947	0.3389	0.487761197324947	0.487761197324947	0.487761197324947	0.2795	0.3223	0.487761197324947	0.487761197324947	0.487761197324947	0.651576277963	0.485677788985	0.3064	0.775286945762	0.2177	0.487761197324947	1.04211577846	0.1926	0.487761197324947	0.636552612673	0.487761197324947	0.2097	0.487761197324947	0.607959436293
hsa-miR-3173-5p	0.2997	0.488198257521834	0.577407761005	1.01293599324	0.488198257521834	0.488198257521834	0.488198257521834	0.641714905032	0.2988	0.1689	0.488198257521834	0.1786	0.4191	0.2389	0.9641	0.7583	0.345735839526	0.436169766966	0.937934677669	0.3546	0.425883296274	0.1627	0.737266794211	0.360533756494	0.425506961997	0.551257951221	0.488198257521834	0.2665	0.419597673665	0.2475	0.71482428788	0.488198257521834	0.3638	0.488198257521834	0.488198257521834	0.488198257521834	0.488198257521834	0.960870366725	0.616963977232	0.2177	0.2308	0.509626217126	0.514474037719	0.488198257521834	0.978559488728	0.488198257521834	0.5551	0.695063270522	0.478197865828
hsa-miR-1307-5p	6.95499392383	9.30872633029	9.93805906068	9.34678850466	8.69622437944	9.02392286282	8.74743285224	9.25717881449	5.66387351502	7.4348385567	6.46051933605	6.69952955444	7.33504714619	9.89780613346	7.54396275637	5.67304725391	9.84009058774	8.01832453787	8.41468214344	8.72219871093	8.03237124577	7.7312127969	8.88670364379	8.01852925386	5.95553578516	8.69025671467	6.65556342381	9.46004301536	6.01050608776	8.14952013912	7.2712749421	7.70076314795	8.16701537545	8.03056775691	9.60613866155	10.5038391777	5.6543272913	9.18179988165	7.97406392881	7.00606526993	5.92289455399	8.40564897614	7.04869149738	7.68084525733	5.98633410767	6.63028306775	8.09626110293	7.3112455642	6.16505716907
hsa-miR-1306-5p	3.02812638735	2.7307957353	4.53291116735	3.16574869474	3.31538829483	3.22430118315	3.05670900082	2.29891316437	2.59972254097	2.85004931616	1.93501233148	3.91671559002	2.9209388978	2.79544467956	2.74517404299	2.22901640955	4.29900369085	3.17006833698	4.06152382988	2.83399775876	2.44998727576	3.74620479226	3.24842871743	3.43203190352	3.0159685761	4.75809045763	3.32223733709	3.57983219306	3.26433692365	3.17744738894	3.31870163303	2.85981418934	2.95251109142	2.86864687519	3.17432240958	3.950755088	2.20231831067	3.3875701969	4.28529132636	2.14424450055	3.34956005944	3.84267218385	2.89274131262	3.85840420396	3.67646212405	2.04020058119	3.21585066648	3.71938788402	3.50482787655
hsa-miR-1247-3p	1.25417625139	1.42844526631	2.15235598576	2.81143216664314	1.5232	1.04965223712	0.573397123253	1.61063026418	4.6920190105	3.82431697443	2.81143216664314	6.24779022047	4.0152309596	2.81143216664314	1.1812986157	3.1436342102	0.8579	3.24364915519	0.1774	4.90589055043	0.5994	2.81143216664314	0.874750665669	0.3605	0.5434	3.60507904061	5.63563867551	2.81143216664314	0.225	0.806210955189	5.49976088333	5.18191688427	3.76786051559	1.27701176083	2.81143216664314	2.26485984984	4.56564048274	5.14206890145	1.16679103316	1.48122268759	3.77212707839	0.2772	5.22570338689	4.35313112256	2.40550980852	4.12924581749	0.955	0.695	5.99466438128
hsa-let-7d-3p	8.49202275928	9.5649617747	9.69289087141	9.69742265708	9.38602119754	9.44876157237	9.1605743634	9.03439587773	8.77681192728	8.96199802161	9.36812699202	9.34659119448	8.4494120811	9.76678650501	9.29920809003	9.09929508322	9.70710508251	8.97495844325	8.92188341735	8.81794728155	10.6505094061	9.33931369278	9.25396949161	9.92132675163	9.18617350191	9.67663993661	9.42581918744	9.1827116718	9.34360979691	9.17247704717	8.77873846484	9.20486042222	8.74623728761	8.28499808499	9.685137857	9.74983131116	7.91460979623	8.93634068821	9.43358118288	7.93186130449	9.18422303743	9.86660848453	9.22428153884	9.37708077979	10.0696258752	8.69275684226	8.63728062405	9.92888355834	9.58973863953
hsa-let-7f-1-3p	2.23087915137	2.73078338214	2.62484115742	2.13525027038	2.1827595513	2.66673150297	2.29405497063	1.77707166782	1.99684145434	2.12220345112	2.83153451207	2.26965968106	2.01217461255	2.36228323426	1.68635982254	2.36435854151	1.83696603961	2.59922105831	2.09442859119	2.02328880656	2.5799341228	2.75098539467	2.54477678469	3.20659799484	2.47863681719	1.73416410367	2.97892921579	2.0863059895	2.60025114952	2.59763686963	2.71318481527	2.17155023161	2.78257645919	1.9436178718	2.32592560745	2.70456625394	2.02455216907	2.32847837083	2.00855903159	2.34263851157	2.26783273577	3.03617537587	2.36221209199	3.06453997232	3.36315487075	2.04017897104	2.82801548166	2.62235543376	3.01352652338
hsa-miR-455-5p	2.80803747552	2.68940108049	3.65154772361	2.64603176197	3.68600067413	3.01110737824	2.77747880558	3.54131715407	4.01663022009	3.79881131101	3.61997528241	3.94170421299	4.79701063247	3.47045721881	1.82185015406	3.28681514713	4.80446018849	4.57446967179	4.27157104169	4.27734306719	1.83813491547	4.75662076694	4.6346840359	4.28176878429	3.34297920741	6.67218209899	3.53489764139	3.36934530859	3.36230497669	3.69786290242	4.51113061186	4.49383400987	4.77560979704	4.35904724483	2.75146132257	2.93739989492	3.81502625156	4.91199597804	3.2265226179	4.93760467632	3.1666201801	2.65450009956	4.70006440034	4.35316847628	4.40893886414	3.37002431007	4.45695244885	5.07017067924	4.90484997795
hsa-miR-5706	0.2997	0.2485	0.3174	0.2261	0.571560108927714	0.514049671092	0.315	0.6417	0.5461	0.456930259796	0.571560108927714	1.57387275278	0.2247	0.782716667758	0.8837	0.547	0.1832	0.304918507402	0.937897902143	0.87647207814	0.4259	0.87640865537	0.5851	0.1915	0.848271649891	0.7639	0.571560108927714	0.4914	0.225	0.6429	0.71482428788	0.571560108927714	0.1934	0.858654942108	0.571560108927714	0.651576277963	0.341265522907	0.571560108927714	0.7753	0.2177	0.429718763168	0.8855	0.6519	0.494954741261	0.5018	0.391	0.2097	0.4984	0.4783
hsa-miR-2355-5p	6.82583824601	5.47900862289	6.46141011249	5.51691817279	5.46294983216	4.89115726675	5.45780213791	5.15898283997	5.61728780017	4.59848449723	4.40848840316	4.02583421595	5.2317383579	5.38814538908	4.03774301675	4.62895600733	5.05413679751	5.68253223956	6.04754827323	5.74590298344	3.82991946773	5.61132811444	5.45991976663	4.11455825308	4.30390724728	5.52067923303	4.73779254517	5.01115355937	4.73643748661	4.76555831265	4.99006438449	5.0681335774	5.52917954663	5.99160367549	5.33186515288	5.19323624246	4.92372028715	6.03567962254	5.641418418	5.26546262472	4.44721612435	4.73521864175	5.05025482606	4.61647396063	4.43695592185	4.84330894052	4.42577752121	5.40120220897	4.73780959657
hsa-miR-378d	2.00057340832	0.2485	0.592906912164487	0.593581415096	0.502298197152	0.592906912164487	0.573397123253	0.457829175228	0.941352650391	0.696915379967	0.592906912164487	0.480627214184	0.4191	0.782716667758	0.2765	0.592906912164487	0.745856073504	0.66747513531	0.1774	1.2589276907	0.2286	0.1627	0.592906912164487	0.592906912164487	0.297128298381	0.3018	0.3389	0.2665	0.592906912164487	0.2475	0.71482428788	0.3223	0.3638	0.267	0.592906912164487	0.592906912164487	0.1807	0.558988706756	0.917888833024	0.98350654447	0.429718763168	0.709815336316	0.777486494786	0.494954741261	0.1873	0.698310975291	0.833631590751	0.2706	0.836815809149
hsa-miR-4661-5p	0.759276771656	1.8604365952	1.98298938645	2.01928603336	1.80689522091	0.715480971005	1.88138397218	1.0843018251	2.15424026443	1.3866063007	1.2702	1.80906134448	1.51304924713	1.57577487013	1.73299577555	2.07972602518	2.17643308843	1.88999076571	1.90581901786	1.56094131221	1.34785324029	2.07869400143	1.93894950115	1.35684801558	1.17483240005	2.16678879846	1.2164958546	2.21797884883	1.74976459841	1.52181838273	1.19060505485	1.32317146492	1.5887690094	0.6869792123	0.653925197098	1.79660645802	1.58556337208	1.75117418971	1.37895985204	1.48112990641	1.35674233329	2.44600562792	1.2798870711	1.28235270498	2.28753996702	0.391	2.69485099969	1.61495627432	2.05128520248
hsa-miR-4660	0.598133931207431	0.598133931207431	0.598133931207431	0.593581415096	0.2729	1.19159889306	1.1506714373	0.598133931207431	0.757240076536	0.320082567635	0.598133931207431	0.610823076666	0.419073342976	0.782727604831	0.708300594602	0.547049398796	0.4918	0.956961414818	0.477660535611	1.08032435396	0.4259	0.4417	0.5851	0.6487	0.543341742023	0.551257951221	0.843448593018	0.857277853689	0.8828	0.4587	0.598133931207431	0.585582289324	1.10264444102	0.6869792123	0.3637	0.2513	0.848404546333	0.3064	0.598133931207431	1.20353475219	0.429718763168	0.509626217126	0.999770553142	0.4949	0.6366	0.598133931207431	1.06694241134	0.598133931207431	0.1776
hsa-miR-3651	1.91481566248	0.808719286764	1.56989588167	1.33740178761	0.2729	1.83509801721	1.67633915624	1.08423854554	3.67065318029	0.1689	0.966969770959728	0.1786	1.1242415056	0.782716667758	1.04018755002	1.38600510352	1.05881423183	0.304918507402	0.966969770959728	0.3546	0.425883296274	0.1627	0.737266794211	0.1915	0.297128298381	2.00894622654	0.966969770959728	0.857248954678	0.419597673665	0.6428812742	0.71482428788	0.966969770959728	0.654180245816	2.45244740455	0.6539	1.53752137372	0.3412	1.27485207561	1.04775921361	0.7238	1.54006103918	0.2772	0.362489939847	0.2686	0.1873	0.966969770959728	0.2097	1.88047226422	0.607937437934
hsa-miR-3652	1.62199649888	0.460420316412	0.605347288835769	0.605347288835769	0.502298197152	0.715480971005	0.573397123253	0.4578	0.757332586856	0.320082567635	0.95694135609	0.1786	0.419073342976	0.605347288835769	0.2765	0.2993	0.345735839526	0.605347288835769	0.605347288835769	0.605347288835769	0.605347288835769	0.441632508988	0.605347288835769	0.605347288835769	0.425506961997	0.763874083225	0.843481917382	0.605347288835769	0.605347288835769	0.458693106736	0.605347288835769	0.585582289324	0.605347288835769	0.605347288835769	0.605347288835769	0.605347288835769	0.341265522907	0.605347288835769	1.2768388849	0.605347288835769	0.429718763168	0.709751109942	0.362489939847	0.2686	1.0766500789	0.605347288835769	0.392751940756	0.695039038783	0.1776
hsa-miR-3652	3.59485772842	2.30648929792	2.78790416524	2.60641800376	1.41462387865	2.21355349658	2.06084811629	2.5496342812	4.61284156558	0.320082567635	1.93501233148	2.79303690792	1.67402843678	1.74036281359	1.82192232609	1.8220260001	1.89060272947	1.64058355906	2.09439296836	3.49949877047	1.34781032481	1.28261872945	2.00049863269	1.18744699634	1.44099509738	4.09212386216	2.23475935833	1.01037190724	1.88777184732	3.65567704835	2.39923574381	1.32311412603	1.0028017757	3.76627927094	1.10224599778	3.28598045205	1.8217253437	3.54208505625	3.14183119487	2.09002763071	2.10295767907	1.53937265536	1.36237920122	0.862791042322	2.24596519257	0.698310975291	1.26773957322	2.46958513676	1.85620996604
hsa-miR-5091	2.60400892759	0.2485	1.12549399054751	1.51920444382	0.502298197152	0.715524167934	0.573397123253	0.641740588336	0.2988	1.08258284926	0.95694135609	0.337505729422	0.743417535973	0.623187784143	0.708300594602	0.547049398796	1.31578965974	0.770574890655	0.607226473932	0.3546	2.66053242968	0.876368953425	0.2225	0.648715390019	1.55763550915	2.23967083924	3.072727745	0.491362758733	1.0091512334	0.2475	0.71482428788	0.3223	0.363911890057	1.12549399054751	1.12549399054751	2.5254208534	0.341265522907	0.558988706756	3.14185182466	0.2177	1.14689198675	1.90848396924	2.14653689842	1.12549399054751	1.33635613773	1.12549399054751	1.35861135046	0.2706	1.85625551774
hsa-miR-483-3p	0.2997	0.2485	0.797627736755	0.745893154267333	0.2729	0.745893154267333	0.745893154267333	0.745893154267333	0.546207089646	0.1689	0.957	0.1786	1.12423715632	0.2389	0.2765	0.745893154267333	2.5207737428	0.866808197377	0.60717113804	1.56093012773	0.2286	0.675331805622	0.415225756676	0.6487	0.745893154267333	1.62952239466	0.3389	0.745893154267333	0.744254970401	0.4587	0.7148	0.5857	0.516283654652	1.15056483374	0.745893154267333	0.745893154267333	0.617015193074	0.558988706756	0.2362	0.2177	0.760290632684	0.5097	0.362489939847	0.690516633718	0.5018	0.698310975291	0.701057677082	0.745893154267333	0.607959436293
hsa-miR-410-3p	1.9148	1.86038760079	2.5049	1.87768778907396	2.04395458508	0.2798	1.87768778907396	0.247	3.93221342951	2.16273849985	1.87768778907396	1.9633	2.2859	1.1767	1.58839979147	1.2528	1.7232	3.09263974057	2.0943	2.3729	0.2286	0.6754	2.5447	0.7737	2.1096	3.73679323107	1.5127	0.857257513143	2.01372327999	1.2079	1.3198	2.394	2.1513	0.687050569336	0.6539	1.4397	2.4689	1.4095	1.1668	1.9753	1.2556	0.2772	2.61856339849	1.3988	1.2549	1.52	1.93199675452	0.4984	2.0049
hsa-miR-485-3p	0.7593	0.2485	1.98300807901	1.0940691248593	1.41465587858	0.514	0.5734	0.4578	1.82006492634	0.803409925833	1.0940691248593	0.480627214184	1.5957725271	1.38999410235	0.397153260096	1.0940691248593	1.0940691248593	1.40449889769	1.56667562037	0.8765	1.0940691248593	0.309	2.05932079313	0.1915	0.652372917272	1.26069960173	1.37218017242	0.491362758733	0.591041601392	0.2475	0.891442382495	1.90845937438	1.19589483403	1.27702793193	1.0940691248593	0.2513	0.617015193074	1.5326	0.439114725667	1.09770957553	1.35676194876	0.2772	1.36231718982	1.0165509478	1.33633956314	0.951508495691	0.5551	0.8681	1.28768667906
hsa-miR-486-5p	8.57649455538	7.36030508919	5.85424382487	7.0897283288	6.24739888613	6.75769553709	7.71181176568	6.0920164467	9.19556314548	5.44219553977	7.3807915104	12.4919925438	8.10182317591	6.99341676639	7.38070021627	9.34871962355	6.00820737119	6.28669796081	4.82475093274	7.48428625624	7.34492259964	4.17605349087	6.81432403817	7.98901169152	6.38656707877	8.16470992632	6.34853340469	5.13299880794	8.30523770155	6.92942720438	7.81254193654	6.29669682372	6.84761936754	6.95444698303	7.00649525112	6.59859604626	9.97176653844	6.33530317796	6.93228904567	8.62759489018	6.72714944661	6.52508208376	8.61848972162	6.89797793893	11.0958276414	6.76438448907	6.13220212098	7.82462371385	8.86752381254
hsa-miR-484	8.05940964486	6.06130876139	5.20674546303	5.75760630179	5.01999277738	7.03691443686	5.57314781568	5.63066833487	5.51937365633	4.40909730112	5.10496677313	6.75519131338	6.51320280699	6.55338288152	5.60736050582	4.90908009706	5.2618942422	5.35358395656	5.2286863866	5.98045348489	4.88271972426	4.81287954216	5.08793771522	4.50558163429	5.21455623799	6.01172846801	5.35684367849	4.76425689034	5.70913528785	4.69431069212	4.93067206673	5.00201941236	5.22612116165	6.05918214757	6.20034529617	4.80852256225	4.86545067979	6.44910553939	6.63462850758	5.74013633946	5.0708141357	5.66636670231	4.99316752116	5.55572000895	6.4809889527	4.51041643085	5.20253272369	5.52271406493	5.34705478991
hsa-miR-3677-3p	2.08152790524	2.60274303383	2.15233757849	1.3374090581	1.02941752333	2.21345060482	0.7924705216	1.20598612302	0.5461	2.08040114991	0.957	2.92407625657	1.23171795949	2.59506442268	2.29536571264	2.4276	1.14960967648	1.6405943978	1.12255091243	1.25897310948	2.20341177208	2.19609915672	1.41543785689	0.773747651562	2.67216567879	2.30903311158	2.52753042503	1.01044380059	2.38402190167	0.6429	1.1906	1.58639487338	1.36605261479	2.01794257676	1.95121258775	1.87346372325	1.37907697736	2.39491690004	1.94339529891	0.573975682519	0.760354595198	2.38874293255	1.1924	1.78879427119	2.91014744454	2.14549402912	1.80851407165	1.16214783319	1.69047416897
hsa-miR-548e-3p	0.440202089318229	0.2485	0.577407761005	0.440202089318229	0.2729	0.440202089318229	0.440202089318229	0.247	0.5461	0.320082567635	0.440202089318229	0.1786	0.419073342976	0.440202089318229	0.2765	0.2993	0.440202089318229	0.1605	0.607226473932	0.639011727307	0.2286	0.309	1.11580409326	0.3605	0.1562	0.949175135722	0.6131	0.685857817755	0.882799047982	0.2475	0.513539557733	0.440202089318229	0.363911890057	0.492218329706	0.653925197098	0.816549416357	0.440202089318229	0.3064	0.2362	0.406815718842	0.760369515232	0.440202089318229	0.440202089318229	0.494954741261	0.3531	0.6983	0.440202089318229	0.440202089318229	0.1776
hsa-miR-548j-5p	0.589607371058151	0.2485	0.589607371058151	1.60213445701	0.589607371058151	0.589607371058151	0.792468050133	0.247	0.589607371058151	0.1689	0.589607371058151	0.840579323961	1.12418852113	0.2389	0.397153260096	0.547049398796	0.345735839526	0.304918507402	0.477660535611	0.589607371058151	0.425883296274	0.308896927127	0.585190611321	0.589607371058151	1.02080748192	0.9491	0.843481917382	0.2665	0.225	0.642887341268	0.2795	0.8083	0.3638	0.267	0.3637	0.589607371058151	0.951485512688	0.773873336599	0.775229618066	0.859496176387	0.760369515232	1.18349433399	0.892952249472	0.589607371058151	0.759747809885	0.589607371058151	0.555124850517	0.2706	0.335713829385
hsa-miR-1287-5p	5.15521382241	4.70015133415	5.8603760822	5.14034022337	3.75434391079	5.06720473342	5.12598474116	4.1079960902	4.17201331027	4.42583393086	5.12454578616	4.84845455517	3.96936718345	4.36655427108	5.0540748682	4.65558403546	4.94422935557	5.18181232392	4.85116576465	4.52438412589	5.36978606933	5.72967871945	4.17042092834	4.73815787739	5.58130630639	5.15660032575	6.52066706562	4.20558688311	4.62243597854	4.15724572659	4.22820302824	5.01324148082	4.12882245626	3.82956345789	4.97218273032	4.92150612986	4.93634203331	4.63809867971	6.1549881417	4.12529740955	4.49241904781	5.67832067863	4.6598678274	4.82873288377	5.54280642713	4.62407967841	4.50742274729	4.82972593586	5.52999009286
hsa-miR-4728-3p	2.08149879962	1.52573353648	2.37395639405	1.89319605998	2.11501623085	3.08569305577	0.792468050133	3.44568167477	1.61867650907	1.80079460639	2.25247742072	1.12837649764	2.75077236304	2.67866551059	1.82193627533	0.942750056285	2.68164095929	1.88995640485	2.37466410812	1.08032435396	3.06745808468	2.5886112024	2.22286734209	2.09239473692	1.94804395449	1.39445153682	1.04203213733	2.33859499913	2.42989217495	2.64155383407	1.74474627014	2.24959925146	1.78166520132	2.01798091955	2.75147885894	2.52547019094	1.13801085883	2.10861698355	1.27674965796	2.1964669435	2.50673360908	2.65453089658	2.71587730119	2.56334360538	2.44276601434	1.51993807427	2.04569936344	2.41481017692	2.54798702165
hsa-miR-4732-3p	1.82365920041	0.2485	0.3174	0.2261	0.840561404470471	0.840561404470471	0.7924705216	0.6417	1.38442517171	0.840561404470471	0.957	3.59349922752	0.419073342976	0.443802977708	0.5085	0.9427	0.3457	0.556421012099	0.840561404470471	1.08032435396	0.599420330466	0.840561404470471	0.4152	0.773747651562	0.840561404470471	1.62948120074	0.840561404470471	0.840561404470471	0.225	0.2475	0.513539557733	0.840561404470471	0.516283654652	0.267	0.3637	0.840561404470471	1.13799647612	0.960861819144	0.2362	0.406815718842	0.840561404470471	0.840561404470471	0.6519	0.4949	3.19862734779	0.391	0.840561404470471	0.695063270522	1.568298543
hsa-miR-365b-5p	0.50148608885695	0.50148608885695	0.3174	0.593581415096	0.5023	0.2798	0.315	0.641714905032	0.2988	0.1689	0.50148608885695	0.943024236293	0.50148608885695	0.4438	0.1449	0.547049398796	0.345735839526	0.1605	0.50148608885695	0.876482025602	0.50148608885695	0.50148608885695	0.50148608885695	0.511793061516	0.42548107299	1.11335401921	0.613139093346	0.491362758733	0.4196	0.2475	0.50148608885695	0.50148608885695	0.780052216625	0.492218329706	0.3637	0.2513	0.50148608885695	0.558988706756	1.04769243697	0.573989681483	0.604487883497	0.50148608885695	0.1926	1.15555760357	0.636509867695	0.50148608885695	0.392751940756	0.49837222931	0.836889162099
hsa-miR-381-3p	3.48014109617	2.41212133312	4.79832913122	0.5936	3.56426542575	1.54891008953	0.982644983809	1.85355577703	5.3177561374	3.91021763121	0.957	3.67018890271	4.4965996823	2.71860671379	2.91647043545	3.32052267419	2.9578931618	4.6235076198	5.23870669295	3.69845683887	3.27580555606831	2.3046848522	4.43790899536	1.27458825622	2.14738130977	5.08919457374	3.11739797771	2.90561905185	3.07505631545	1.61289270251	4.27674553146	4.72997715525	4.47424428103	2.6982080911	2.48214588351	2.57237985423	5.00987047952	3.73389149203	3.05181324511	3.72426869775	3.10972348748	1.64086085246	4.5672785135	3.46282629022	3.1086767281	3.45442692502	3.52115567992	1.70896651489	4.02950826533
hsa-miR-382-5p	2.08149763929	0.955900705458	2.68128084883	2.05655274302379	2.36878583353	0.715480971005	0.7924705216	1.6106	4.19031509086	1.74838916011	0.5564	2.05770840833	2.63808924577	1.95654376043	0.964054425091	0.94271250742	2.21900813177	2.8075079769	1.85450047307	2.9425350804	2.05655274302379	0.308896927127	2.97009398441	0.995317777846	0.848271649891	2.49918377659	0.6131	1.27520593811	2.42997550402	1.0860418733	2.45653500361	3.28727385397	2.36720089643	1.50084177563	0.653925197098	0.465251880443	2.53679961711	3.13900626034	1.64824667918	2.34263310298	1.54010698559	0.709751109942	2.61857627416	2.79364268468	1.48673449356	1.668607991	1.8716369047	1.28927672098	1.90749757616
hsa-miR-378a-3p	8.64548160762	6.61155037169	6.07042372601	7.59791123615	5.80678708232	6.26212216971	6.74025764571	7.17572081318	8.14158948752	7.21125880118	7.49435096143	7.03287245963	7.4353747966	7.41327209948	7.33609027258	7.58744681413	8.01115612092	6.40760263142	5.18790887392	9.08620444638	6.37633207234	5.99846102086	6.83965591212	5.32298931748	7.20763529852	7.20999545419	6.71135015046	6.94197057984	7.38303744787	6.48410323498	7.00203687209	6.9678925996	7.4860502917	7.31285189258	6.43352707397	7.23622103923	7.12395926842	7.72684600185	6.73444634972	7.77446225058	6.89841431478	7.7593814943	7.44367819885	6.37234608279	7.59381492123	6.74352910778	6.98788675401	6.99395707273	7.35875007423
hsa-miR-379-5p	7.1875713595	5.56173258338	7.21829685015	2.01926697244	6.35036180088	4.51263804303	4.37620798089	5.05751267601	9.28344859307	7.46660509071	2.10244964817	8.04049044206	7.40271440707	5.86457397877	6.38747393452	6.54238159576	6.22742837313	8.08793183399	7.79657053962	7.87862396833	3.31152579553	5.39094013423	8.23491347067	4.21716452276	6.92632963424	8.38153244967	7.09617460186	5.40580310463	7.55087842202	3.96318241788	7.74944044962	8.00213166511	7.57554627582	5.85638016174	4.18597864831	5.90669831635	8.59011896342	7.57036428431	6.16576170724	6.4697723398	6.42619674021	4.71204407469	8.27635996548	7.29759750911	7.48966680624	7.5624887309	6.31053710979	4.82977357246	7.83504838434
hsa-miR-378a-5p	7.01030636812	5.78957896908	4.02309951203	4.99442566432	3.81965148021	4.92206698452	4.49019244027	4.69106549208	5.5480063857	4.4750348664	4.72325582977	4.71730919583	5.81465504794	5.54658201119	4.35322078792	3.95628426618	5.5134676583	5.30289825813	3.55173712391	6.29909797649	4.32616579942	2.55974593484	4.33438705042	4.09069033348	3.15211910743	5.23003648111	4.5710445638	4.97437868881	4.42118952331	4.40676475638	4.66495591573	5.10007378867	5.31720730201	5.55941203603	4.6486026794	5.12406950929	4.2788365877	6.00940094399	4.79083062868	5.25320263074	4.16982399467	5.26670758553	4.96704180014	4.80777214544	4.8857316227	4.29854340235	4.93383470677	5.52272556595	4.97268456596
hsa-miR-223-3p	6.09149235385	5.96475333247	7.15491807267	5.788914742	7.09789647971	6.58192310205	4.4424329722	6.37767672427	8.82150485896	6.02161345833	5.58684547423	6.27997128724	8.46326144651	6.16534427903	5.89286711231	7.03862833405	5.18338593345	5.6725963087	4.2519069029	8.84181008938	5.04906449483	3.89256984094	6.57794361908	6.48024034589	5.30910423025	6.89162773013	6.46122200439	6.32803427332	8.15354121567	5.7687777536	6.28057220194	7.18697594375	7.20400211079	7.9580806134	5.86639749765	7.24886927717	6.58486259399	7.34749506556	4.29839884371	7.20078445842	5.81144029238	4.68857442715	6.90819435	6.62645842982	8.93430592059	6.11223261814	5.70034551674	6.29966272884	7.01725535157
hsa-miR-224-5p	3.84715577615	3.8423564449	5.06543981503	5.06192268569	4.66482941383	4.17946176049	3.85014587689	6.03565326884	3.86540572943	3.14157216803	3.77686856984	2.48871916385	3.83950395181	4.35392530808	4.09234785607	3.10550492731	6.56521605094	3.44409873474	4.26177457601	4.67365351948	5.16405995632	2.15803638715	3.75538527927	3.35409186983	3.48235693836	3.07826840772	2.65432151879	4.74255571927	4.38667001355	5.38533332316	3.12022704111	3.85996174257	4.04351048683	3.4546616453	3.73636544044	4.14947964822	3.01275098434	4.47876666706	3.05183540471	4.25407350421	4.7088000946	3.33767000279	3.70003928386	4.39585934092	4.1406702605	3.08259419771	3.33238713811	5.825329534	3.30889488512
hsa-miR-497-5p	5.97451287007	4.93989651198	4.79833152632	4.27222902476	3.43136445367	3.91868967765	4.32440006817	3.994258454	4.96075543736	4.49901502678	3.17006734354	4.80829792605	4.90643681018	4.48730359164	3.40784638507	4.09900436154	4.15289662174	4.44017852161	3.26810359173	5.20733122037	2.91157627072	1.95080722641	3.58546155621	3.46946043844	4.19104480571	6.30285342697	4.73781283154	3.18848321504	2.12960182749	3.08501203814	4.67706346012	4.15169009102	4.63277790599	3.2844917384	4.72876152179	2.90116228489	4.25888991075	4.03395937812	6.51352039925	4.01333708264	4.19734267892	4.04137100064	4.67607144895	5.16947009046	4.1519436869	4.47047541288	4.77806011979	4.39310231681	4.53256487662
hsa-miR-181d-5p	4.94417221491	5.94290205068	7.20871349107	5.73477474671	6.20727057725	5.50131744698	4.23375801028	6.73207475753	5.10274668925	5.28106438718	6.51349922368	4.9504170715	5.52892286277	6.24627034845	5.87487183159	4.34792299513	8.13232770273	6.73526809526	8.64566016942	4.43432817441	6.55027438879	8.290734421	5.92334387764	5.85227618059	3.46749811498	4.96571248747	5.18899563074	5.95597269922	6.81906700473	6.78757649076	4.89998630753	5.2017298186	6.01848817007	5.38091366117	6.11933360753	5.97815135241	4.15468555483	5.34891662483	4.21796009603	5.77919167386	6.62178734194	6.47789194676	6.11111726494	6.32521707767	5.42202409985	5.0874223238	6.22865451007	6.0575105006	5.94643532993
hsa-miR-335-3p	4.51947490157	6.15181444647	6.50896588183	6.76685017697	5.83867044683	6.02670999889	5.07468765237	6.7345941731	5.74656465072	5.7525225083	6.38943616753	5.94237315456	5.33774562966	7.13875348995	6.47407258752	5.39344825886	7.15061332867	5.99349846693	7.7786288566	6.39296776285	7.02363880862	6.08983603979	6.29514122316	5.60972828292	5.63544142561	6.41328955973	5.59673117224	6.01605793201	5.76389353665	5.71323706101	5.72053732251	5.88473403783	5.69410424936	5.12753003628	6.25005348434	5.44088736766	5.5998067402	5.0420613589	6.3688063944	5.24703350344	6.28570501954	5.99823081234	6.10213453996	5.96307511296	6.22961289111	5.2258290966	6.11276214389	6.76407706995	5.5703652264
hsa-miR-339-3p	3.25442793287	3.57299525414	4.16840935182	4.12571441607	3.37450092037	4.95227115158	3.46012096081	3.34322533711	3.79540990124	3.87406329599	4.56012627976	4.20146500241	3.92204397837	3.8585695979	3.77368378997	3.79794158007	3.44410210026	3.33054550675	3.7749804065	3.46354879433	4.38659404957	4.21365647828	3.75533384229	3.3540907732	3.31009735415	4.9975857743	4.88729551687	1.9413768803	3.66071520614	3.52104559193	3.59872510295	3.28735037204	3.4646574042	3.85005641599	3.42595535653	3.91478148033	3.81505948508	4.33394342911	4.80007148652	3.26799421214	3.80832037942	5.6663517276	4.46837922069	3.9375574723	4.81642818526	3.02859447524	3.61624001581	4.61579007097	4.55689093346
hsa-miR-338-5p	4.44495817662	4.26524653518	2.73558173273	4.02399932443	1.9691651565	3.85609670058	2.49476810573	2.35269235227	4.22626492638	2.79944034398	3.96248661101	2.45447876615	3.04398544342	3.82233748175	3.64555900883	2.22904412794	2.33969786772	2.78305984898	4.47191856886	2.71657504765	4.15591655867	3.86920696746	1.58535693676	3.04232887991	2.21996975375	2.9098035555	3.56750077203	2.3386146956	2.33660752988	3.63408526271	3.00967465713	2.70224960486	2.44528000573	1.39322306678	3.5370462748	2.8257263406	2.72319503655	1.53258015125	3.0206096362	2.63516525612	2.36820411209	4.74664549612	3.14647152791	2.512481474	3.01282577565	2.58037647928	3.00705261413	3.94871947885	2.94162503842
hsa-miR-331-5p	2.98672669116	2.46219739215	2.50481300109	1.75503630929	2.24741160881	1.43939508652	1.56174263221	2.06150579304	2.15422343687	2.31454501311	2.38833085414	2.99735484171	2.18252283012	2.14460740472	2.23186819581	2.48812301967	2.26036233349	2.54206637776	1.36165605742	2.02326485717	1.83814879012	1.70869431572	2.32237698845	1.70975527714	2.38697289949	2.90980161769	3.43251640954	1.86299790052	1.82037525294	2.64157012395	1.64965274317	2.3940191707	2.00428073299	2.39775488492	2.24099998952	2.4769420518	2.24355206788	2.45835609733	2.74245225373	2.09000998362	2.26788823904	2.26701778076	2.80703698513	2.28914439358	2.36722522879	1.35417570937	2.38507977469	2.57323060457	2.67180879835
hsa-miR-194-5p	5.81207698407	7.57035774664	8.26860005495	8.80363898342	8.57387232188	8.52436477917	6.81405800378	8.64385782147	7.3965860378	7.79737685118	7.7956851821	8.81053740158	8.59797641807	8.81586970744	7.55127223921	8.32624580086	9.56190264427	8.36728082386	8.62860925526	7.28730955885	8.81378000541	9.04468363366	8.21883742357	8.38112174102	8.69744449819	9.18602441999	8.82492349742	8.03984104644	8.26621191919	8.5249666806	7.81936315434	7.65674782404	8.19840899368	7.90645635793	8.61173953471	8.65504044489	8.29706122746	7.85774548543	8.14520101331	8.54758278437	8.25625031559	8.37927444829	8.01079484806	8.08477018773	9.27476404076	7.09187457505	8.53389539818	7.99643449881	8.48722049793
hsa-miR-195-5p	6.66118876181	5.06664111385	4.78551301316	4.09736323191	2.89841404347	4.84893103759	4.9774451763	4.15409564365	5.79519394293	5.75250737099	4.56011515837	6.4418419637	4.6690064288	3.92849926037	5.23491806724	6.22875387253	3.83481183317	4.67096073458	3.86833038462	5.33234093074	4.41012904817	2.98659005707	3.77306009821	3.81328050583	6.24588282575	6.29430432709	5.82947248495	3.50445329967	3.49780967118	3.69789860498	5.67296564123	5.11058828424	4.84924214549	4.34465101794	4.1161516973	3.51938351388	5.76819014429	4.07505901562	6.3811874742	4.54326605553	4.48124653679	4.8875718211	5.73528722282	5.28750797078	6.14168110817	6.24246387538	5.38098167312	4.11252317775	5.59794384351
hsa-miR-320a-3p	10.2653356957	9.90695079567	8.96961262773	9.04146830214	8.31362686117	9.56787551252	8.15630838393	9.50933453042	8.10586765342	7.84723121214	8.67607000886	9.53342229949	8.787644405	9.75870337146	8.9267130531	8.49332693177	8.35450442046	8.99667000494	9.51124872219	8.77451987206	9.40628925741	10.3646782546	8.09590613052	8.33746138378	9.10854310126	8.84063740612	8.77695739774	8.21358275039	9.70245132804	8.46432829747	8.45321556933	8.28983436852	9.35854991915	8.5060268327	9.36716489238	7.91727866426	8.30195633402	9.8329982622	8.73809925669	8.78612422185	9.06361965566	9.98357560415	8.95875225957	9.15225912023	10.3785805614	8.58812722631	8.89265040844	8.60613837115	9.22964412649
hsa-miR-3913-3p	0.759296722634	0.461793782041776	0.577407761005	0.2261	0.461793782041776	0.2798	0.315	0.461793782041776	0.461793782041776	0.320082567635	0.461793782041776	0.480627214184	0.461793782041776	0.443802977708	0.508546345553	0.461793782041776	0.961842742029	0.436169766966	0.477710667822	0.461793782041776	0.425883296274	0.67543431516	0.415225756676	0.995349007301	0.652363142093	0.949175135722	0.461793782041776	0.2665	0.461793782041776	0.806199651284	0.513539557733	0.5857	0.363911890057	0.461793782041776	0.461793782041776	0.651533987154	0.3412	0.3064	0.4391	0.2177	0.604504505758	0.461793782041776	0.651953788167	0.690564433879	0.1873	0.461793782041776	0.392751940756	0.49837222931	0.478197865828
hsa-miR-3677-5p	1.38747149238	1.70280673985	0.988710468924	0.5936	0.7002	0.514049671092	0.5734	0.247	0.5461	1.08258494576	0.95694135609	1.3683	0.95567109791932	1.28726034182	0.964032804839	0.7583	0.624426358893	0.55646965074	0.6072	0.8765	2.03226483122	0.675387254077	0.874750665669	1.09449132059	1.02082179511	1.92300928643	2.06257661099	0.857257513143	0.591041601392	0.4587	0.95567109791932	0.3223	0.3638	0.8587	0.653925197098	1.22161773387	1.04776042658	0.559	1.47444523011	0.2177	1.02907538297	1.04217606185	0.362489939847	1.28229354556	0.501753070027	0.6983	0.955	0.695	0.939007413841
hsa-miR-765	1.82364966021	1.21139739608	0.52742588047913	0.2261	0.5023	0.892279330093	0.5734	0.457829175228	0.2988	0.52742588047913	0.52742588047913	0.3375	0.4191	0.2389	1.73300861506	0.75842395225	0.1832	0.1605	0.52742588047913	0.3546	0.894124000394	0.563178033711	0.52742588047913	0.511823457351	0.75367491368	1.11336215857	0.3389	0.52742588047913	0.225	0.806199651284	0.513539557733	0.585582289324	0.363911890057	0.267	0.653925197098	0.465251880443	0.485677788985	0.3064	0.52742588047913	0.52742588047913	0.429718763168	0.52742588047913	0.52742588047913	0.2686	0.353053984199	0.52742588047913	0.555124850517	0.2706	0.52742588047913
hsa-miR-3065-3p	4.13949672079	7.73720996221	9.6851148028	9.5944698991	6.11489356097	9.76417168686	4.23374213109	7.5652004639	5.48273677574	6.77386596887	7.6879023949	6.65492054057	5.86144155142	7.62937778787	10.0906124559	4.87548161143	8.86907854249	7.70267699239	6.58258114343	6.41194083454	10.3500796057	8.59739687104	7.30278210519	5.73029441366	6.15621084656	3.63242252758	5.19940333226	5.55646504835	6.44997486054	6.41303320059	5.69099159145	7.08422511759	5.57763320227	5.42254014038	10.0895696111	6.01681718386	5.73609400794	6.44523060388	3.38228191414	5.92168417926	5.27844886978	8.68572678285	6.89443441046	7.17218886532	6.91646734336	6.37824601074	7.808845272	7.36999766606	8.80251061196
hsa-miR-3934-3p	2.28991862289236	1.8604	3.18924795074	4.67805663739	3.12187528223	1.7458	3.58269538954	1.42243867038	2.22690490521	2.16275951545	1.74554668293	0.943029974903	1.8863	1.816	1.24689628198	1.25288589743	1.72321077919	2.06239416248	2.22124295244	2.71652877378	1.97043656819	2.55970974893	2.84172060711	2.64416642884	1.9480452682	2.66708069281	1.6407291439	3.45187779964	2.18419732081	2.30159936142	2.33955006709	2.0890778636	2.44525953203	3.12547988936	2.24097172173	2.93747658675	1.45124248984	3.01779076553	2.00855440704	1.3944728177	2.21494356349	2.13406150617	1.58470657995	2.91603965866	1.91570728991	1.35422037502	1.7426262427	2.41472831358	2.51525344389
hsa-miR-542-3p	9.68594192641	9.51286126464	11.8378615605	12.1116459896	9.38826736996	7.67598958791	9.79727143768	9.90709003316	8.76695051836	6.78850905674	11.5349983453	9.02646842229	9.27198622653	10.7773904321	11.8308314904	10.1486725221	10.2057454568	10.2714302067	6.16793680029	8.35199820834	12.0758606276	6.03307373376	9.08928545474	9.78594286682	9.92321644411	11.2427112728	10.1420500451	10.317996301	10.516001086	10.2355507567	9.46040044978	9.23091965908	9.85771333382	7.88674477089	9.90815044857	9.63262302732	8.91875489713	7.74927668973	10.5037438595	9.96012191961	9.44625410104	10.5276512251	10.1009973091	10.6305066979	10.6913029737	10.2619316446	10.4550407881	10.4301640053	6.72911637078
hsa-miR-539-5p	0.943756566856	0.2485	3.40570412175	1.21920772623175	1.02939917063	0.514	0.573397123253	0.247	3.28435921979	1.21920772623175	1.21920772623175	1.21286068937	0.419073342976	0.782716667758	1.53681932562	1.2528	1.2350755561	1.19804117172	1.62908597391	1.92085092383	1.21920772623175	0.1627	2.27340531941	1.21920772623175	0.848336220548	2.00891552405	0.3389	1.39133864711	1.51436147495	0.642887341268	1.99732407963	1.90844335663	1.36607284846	0.492218329706	1.21920772623175	0.465251880443	1.13799647612	2.68762876657	1.27678191267	0.573975682519	1.45132643338	1.21920772623175	0.892932277707	1.15560428247	1.16855589334	0.391	0.555171260814	0.868127306351	0.335713829385
hsa-miR-493-3p	0.2997	1.18129648302547	1.44505820056	1.18129648302547	1.6240936726	1.18129648302547	1.18129648302547	0.247	2.98227816302	1.24260316527	1.18129648302547	0.943029974903	2.12797737394	0.6232	0.397153260096	0.547049398796	0.961842573781	1.19805239404	0.835914391351	1.08031571723	1.18129648302547	1.18129648302547	2.11587647978	0.1915	0.543341742023	1.92301272404	0.3389	0.685890362158	1.23287641693	0.2475	0.5135	2.00158689228	1.36608204338	0.267	0.3637	0.651576277963	0.616940790616	1.9409499264	0.775229618066	0.573975682519	0.429718763168	1.18129648302547	1.19243065544	0.494954741261	0.353053984199	0.6983	0.701057677082	0.2706	1.2081250562
hsa-miR-4326	1.38748943798	1.0892447234	1.81656178146634	1.60209657237	1.0295	2.40050002154	1.30108811011	2.5495055554	1.72283844378	0.320082567635	1.81656178146634	2.97328956399	2.18251874389	2.45995327617	0.2765	2.42757200902	2.90668706902	1.27020047986	0.835875281593	2.02330231945	1.13874847536	2.26938763496	1.6633674007	0.888771856684	2.14736658265	1.26067212416	1.75828279433	1.69243109358	1.82047372999	2.5975917311	1.04879695181	1.32325043694	2.10395122692	3.22292663737	2.3259177002	0.964605301115	1.82167762457	3.57109074221	1.04775070678	2.84594218334	1.81656178146634	1.98769284679	1.94725665928	1.15555760357	2.54912333819	0.951508495691	1.87159049531	2.3578799726	1.56825821589
hsa-miR-3648	1.82365172011	1.21151016421	0.895530278224946	0.886233037568	0.2729	1.54902344303	0.792468050133	0.457829175228	3.50516032944	0.320082567635	1.27010133068	0.895530278224946	0.743417535973	0.443802977708	0.883792475217	0.2993	0.895530278224946	0.770643622528	0.1774	0.3546	1.44201714596	0.1627	0.895530278224946	0.1915	0.1562	0.551257951221	1.04206117642	0.685857817755	0.744254970401	0.458693106736	1.43839569738	0.895530278224946	0.654271737454	0.267	0.3637	1.09873962984	0.485737068132	2.10857952287	1.80337154588	0.895530278224946	0.604504505758	0.709815336316	0.777464858866	0.895530278224946	0.1873	0.895530278224946	0.895530278224946	0.868084321053	1.36300692397
hsa-miR-451a	10.5411493716	9.33622512337	7.82449205078	8.63413901879	7.50924781382	9.96716533659	9.13011352444	7.16637549183	11.2002185652	8.35220808995	9.74645524454	14.1600958361	10.5076931725	8.99253641055	9.6895995516	11.4992969658	7.58325412561	9.35757452164	6.84798470228	9.63055713374	9.62341668692	5.15986807167	9.00849839491	9.87127015698	8.04490722733	9.67912431155	8.16726778956	6.65001031166	10.5715878189	8.67651354028	10.7122940754	8.25242531026	9.51803265163	9.16289291707	8.48698013887	8.88728832007	12.1556100147	9.24561788845	8.9578669698	9.66625126482	9.19748451252	8.85634709299	10.8151851565	8.78563521951	13.0398188936	8.17161989173	8.82760094255	10.7023784953	11.2915099309
hsa-miR-1976	6.00595821236	5.47292538651	3.76035945111	5.20814738638	4.0181158716	4.78318736655	4.15690868046	4.47795943545	3.88798995787	3.07934159316	4.08760451984	4.72448486345	4.04498386851	4.48731567765	5.0631784427	3.67314306717	2.71177584734	3.92950329054	3.64520442545	4.31821917174	4.64603191792	4.07743803786	3.52404754631	4.30268528951	3.91303126328	4.62837280816	4.05495463604	3.71972562901	4.00204410206	3.69788587543	3.46551681919	3.88461314741	4.23151989134	4.23985795159	5.09829979947	4.63153331583	4.01877792705	4.95666617266	3.97849708255	4.11179711741	3.22122215961	4.44372364128	3.65168916714	3.89853738829	5.08156366665	2.85321740429	3.61623136854	3.27272338513	3.77715827991
hsa-miR-3688-3p	2.60396117115	0.808908285925	0.3174	0.886233037568	1.00240026730932	1.99858527524	0.7924705216	0.457829175228	5.42981238027	1.00240026730932	1.00240026730932	0.337505729422	0.419073342976	0.443802977708	1.58845782434	1.50800546721	0.1832	1.00240026730932	1.00240026730932	1.00240026730932	1.24706999929	0.309	0.2225	1.00240026730932	0.543365600137	0.763874083225	1.04206117642	0.2665	0.591039535711	0.80619423356	1.83396064792	0.3223	0.895792855379	0.492218329706	0.3637	0.964540553647	0.848433374498	0.960861819144	1.64827735137	0.406815718842	1.00240026730932	0.885467052205	1.09936144081	1.00240026730932	2.36723546396	1.00240026730932	1.00240026730932	0.695039038783	3.30891712529
hsa-miR-3682-3p	0.2997	0.4603	0.797634399036	0.886204744911	0.655374937457755	0.715524167934	0.7924705216	0.655374937457755	0.5461	0.1689	1.27010133068	1.03874532469	0.4191	0.2389	0.276565776535	0.655374937457755	0.745853341122	0.1605	0.335355331299	0.8765	1.02161760004	0.779413222796	0.585190611321	0.1915	1.24622095153	0.551257951221	0.843448593018	0.4914	0.744258685501	0.655374937457755	0.2795	0.808252627297	0.5163	1.0119781662	0.3637	0.816565977862	0.341265522907	0.3064	0.2362	0.723788160596	0.2308	0.509626217126	0.1926	1.15556459394	1.68638660724	0.698310975291	0.2097	0.655374937457755	0.836850422679
hsa-miR-3690	0.2997	0.955900705458	0.733413241466102	0.421519522486	1.16956207556	0.2798	0.315	0.641740588336	1.10459647835	0.5819	0.5564	0.1786	2.12798481253	0.733413241466102	0.798737875013	0.758381285922	0.745880304183	0.436186664743	0.1774	0.639011727307	0.2286	0.309	0.585213505125	0.733413241466102	1.31405008429	0.3018	0.613139093346	0.491362758733	1.00914345759	0.733413241466102	0.733413241466102	1.46067880242	0.363911890057	0.858611053438	0.733413241466102	0.651576277963	0.617	1.27484011011	0.2362	1.09769070181	0.604487883497	1.0421250512	0.999832615147	0.2686	0.759782522045	0.733413241466102	0.733413241466102	0.695039038783	0.607866081124
hsa-miR-107	6.50487890378	7.03809772881	6.46540636779	6.47656623732	5.88511993864	7.21372603214	6.05313610876	6.29086668567	6.32045292353	6.58893227426	6.74000362038	6.95841258074	6.14184266888	6.38017959313	7.05819512836	6.46544124886	6.66866199435	6.08886761912	5.43468951309	6.61019721369	7.40749292791	6.12484583574	6.1968808321	6.18337326099	6.18371575206	7.28723386505	7.26461561413	6.22221253288	5.94873982253	6.07140386755	5.8650696907	6.23570070745	6.01527287741	5.70710495687	7.36623708396	7.33471225896	6.52129760927	5.44605517038	6.64496615437	6.17682858988	6.57005613817	7.05281882601	7.09615223253	6.18213433322	6.99383673915	6.54145377688	6.45391996304	5.92177407409	6.93777315732
hsa-miR-4746-5p	0.943756566856	1.8604262536	1.15735763414	2.07841783995	1.29730537006	0.892169480439	1.1506714373	1.61058372113	1.25127924035	1.24259442642	1.27014853199	2.4544895169	1.12419232955	1.28728525357	2.57660229039	0.942640971422	2.17641982666	1.04195447213	1.03318018845	1.41785072211	1.97044229428	1.81055688504	1.32225366848	1.18738506862	1.37892984133	1.62955142253	0.6131	1.59891656583	1.7497384404	0.952890996529	0.7148	0.585582289324	1.00285926764	1.012	1.95122342153	1.09883646465	0.485677788985	1.53255993678	1.16679402113	1.71388436085	0.604487883497	1.18336807169	0.892886763839	1.15556459394	2.11357984648	0.391	0.392751940756	0.868127306351	1.03440697983
hsa-miR-369-3p	0.943756566856	0.955852193822	2.15232997325	1.22550001334163	0.2729	0.2798	0.315	0.641714905032	2.48586972668	1.63757392232	1.22550001334163	1.44011815276	1.88628852845	0.4438	0.883722858259	0.9427	0.961842742029	1.40449563673	0.937897902143	2.7764485392	1.22550001334163	0.441726522084	2.36967480842	0.1915	0.297128298381	1.7341	1.37218017242	0.8573	1.51431915599	1.22550001334163	1.64962584404	2.00157908345	1.656	1.27698052604	0.3637	0.465251880443	1.13799507457	1.40945563078	0.616976994889	1.71391598203	0.2308	0.2772	1.44032903703	1.15551832629	0.3531	0.951508495691	0.701057677082	0.868049694936	1.63066802997
hsa-miR-376c-3p	0.759296722634	1.0892	1.30834231917	1.27298355502055	1.5232	0.7154	0.315	0.247	2.89577140638	1.082589648	1.27298355502055	0.840589527542	1.7483278077	1.05698279849	0.5085	1.27298355502055	0.491767844463	2.59917199684	1.80138273924	1.561005403	0.2286	1.27298355502055	0.874750665669	0.3605	1.02080465923	2.23970735812	1.21653062986	0.2665	1.00915210558	0.642887341268	1.74475203458	1.80887877611	1.65601290438	0.8587	1.27298355502055	0.4653	1.52000879189	2.02723857445	0.2362	1.20360831933	0.7603	0.2772	1.5847	1.1555	1.07668833771	1.92665245192	1.06696551613	0.4984	1.63060832894
hsa-miR-370-3p	0.5477	0.4603	2.2299998537	1.12004447458925	0.874178533483	0.2798	0.573397123253	0.804799747272	2.54394051473	0.803422395677	1.12004447458925	0.610894322121	0.881846747703	1.28727766984	0.276565776535	0.2993	0.624397027626	1.04193529162	1.20678163318	2.11897690711	1.12004447458925	0.675331805622	1.93901283465	0.360533756494	0.753654291898	2.23968730736	0.613139093346	1.27517100089	1.23287283004	0.4587	1.31982406087	1.80885416881	1.10264444102	0.687050569336	0.8954	0.4653	1.13800027093	1.75117085712	0.2362	0.574	0.760384435111	0.509626217126	0.999770553142	0.4949	0.636552612673	0.698310975291	0.392751940756	1.12004447458925	1.03432010108
hsa-miR-374a-5p	4.77197913099	4.80088394395	6.39547439538	5.82824267202	4.96327471965	5.26481604083	5.24214815541	4.74228927799	5.40646633663	5.40462624977	4.67090858308	5.78582483893	5.50235665927	4.71208002194	5.38836533716	6.1652888583	5.77126186247	5.55474821388	6.32212733908	5.73084318466	4.9403396936	6.98578657361	5.41553425208	5.06612482502	5.86219996446	5.25656830797	6.30084360603	5.11622016326	6.06244895617	5.48512393194	5.73796409052	5.80942887097	5.54257289984	4.89101312354	5.12229105159	5.24483961375	6.14245342274	5.27144198626	4.94871037042	5.69091729961	5.32919115788	5.76519766981	5.81428603939	5.43126420043	6.40274266066	5.2258748575	5.40784583929	5.55476451802	5.45875044504
hsa-miR-375-3p	5.31431963633	9.48480055292	11.2399937617	10.1350187218	12.7842038915	11.5353894978	6.73365794759	13.7980577916	12.8069418336	12.645798639	13.6334891619	9.20617695235	11.1701531732	13.6676481615	8.90911420713	9.7986128495	12.7834313458	12.402835359	6.03612645226	8.21122544507	15.1291797529	5.60425201723	12.3786290722	12.3461711279	6.01797411439	5.32517092836	12.3159215315	14.0329767994	12.4849142067	14.0631836694	13.3695051454	12.1595059047	12.4773970123	11.7294034512	8.82281912483	13.2425188678	8.61728955273	11.170642608	6.01914104105	11.3348283465	13.6442267426	9.6413816097	12.8575987358	13.3990991303	6.08681802344	9.19232343016	11.7278160059	14.0878090872	12.3901198686
hsa-miR-6892-5p	2.30016462039	1.42843405141	1.68472626902	0.2261	1.16957843246	1.19163230221	1.15060139765	1.31837497457	0.941387924449	1.8513022593	2.38835259803	1.5084857377	0.881798638613	1.57577622883	1.24692782884	2.15634576763	1.59976229616	1.84338983082	0.937911728664	2.29311582306	1.53037493288	1.28266513299	1.00027438931	1.2746517522	2.47863015496	2.23967083924	1.04203213733	1.14888547633	3.07500215774	1.32032559527	0.891494312131	1.70182508013	1.10264160346	1.9436123328	0.6539	1.09886066072	0.1807	1.53255020496	1.27678191267	0.2177	1.45129301787	1.18338237837	2.14654279229	2.56331194917	1.9678092017	2.04020890549	1.87159274004	1.28933240171	2.41247661674
hsa-miR-200c-3p	8.36442258824	13.3405655166	13.7395850553	14.9395205638	13.5722632709	14.9377965235	14.2266039042	13.5887461886	13.040638044	12.9958104518	14.3270421294	13.6676030819	12.6556584233	14.508291646	14.7351331177	14.4098330814	14.5979651929	13.7057896138	14.3074459425	12.8028332218	14.4743413423	14.988529233	13.547692675	13.7262731347	14.5624773358	12.7109838531	14.4791259437	13.5397066815	14.2608663112	13.8956237178	13.0200694267	13.6932285231	13.4137914963	12.886360229	14.447938214	13.7048883515	13.3650944739	13.7268427896	13.8982302565	13.1066255222	13.6201133753	14.320688261	13.7467385628	13.4133691147	14.6744568634	11.9773473367	13.7541422064	13.5997008411	13.9141244793
hsa-miR-7705	1.10729868799	0.955949986528	0.797634399036	0.593598742511	0.2729	0.514049671092	0.315	0.641714905032	0.546207089646	0.581899848477	0.533722897075139	0.480627214184	0.881798638613	0.4438	0.1449	0.75842395225	0.857873835549	0.770630221212	0.335355331299	1.08032435396	0.894140574386	0.533722897075139	1.00034215238	0.533722897075139	0.533722897075139	0.533722897075139	0.3389	0.491362758733	0.419597673665	0.458693106736	0.2795	0.3223	0.895805420048	0.6871	0.3637	0.2513	0.3412	0.558988706756	0.4391	0.859482380229	0.533722897075139	0.533722897075139	0.514464983402	0.2686	0.1873	0.533722897075139	0.2097	0.695039038783	0.335713829385
hsa-miR-454-3p	2.15811059331	3.57293736358	3.53385513532	3.60844701748	2.63371496324	4.16229465132	2.67095479504	2.94889956153	3.0639680367	2.03742381612	1.93497981266	3.69976454696	3.21083586807	3.47045836888	3.34919847238	2.98469068692	3.62918276128	2.75818114152	2.18018287569	3.1378646846	2.91159082302	3.09136264215	2.80782762149	2.43294092132	2.69785860778	3.46010996178	1.96808335171	2.90560448415	3.28945397782	3.08500033985	2.39918480608	2.90875887419	2.84143731465	3.55791479516	3.42592762882	2.52543060979	2.96425789758	3.78433189739	3.19880673043	3.11369363176	2.78609880656	3.27589479409	2.54985251128	2.79361263937	4.14068652635	2.04022433123	2.38507267268	2.96493693438	2.54797069451
hsa-miR-454-5p	0.2997	0.645055273083	1.30834231917	0.593581415096	0.2729	1.19155155087	0.573397123253	0.247	0.2988	0.696901954699	0.635096538603633	0.840523926165	0.743438825947	1.39003508664	0.1449	0.547	0.3457	0.304918507402	0.60717113804	0.87647207814	0.425883296274	0.635096538603633	0.415225756676	0.5118	0.543341742023	0.3018	1.04198979319	0.491362758733	0.635096538603633	0.4587	0.2795	0.5857	0.516384322558	0.6869792123	0.3637	0.651533987154	0.341265522907	1.12640036614	0.616963977232	0.8595	1.14683164425	0.709751109942	0.514464983402	1.01654325034	1.07668833771	0.391	0.2097	0.695063270522	0.1776
hsa-miR-769-3p	0.943756566856	1.52585871252	1.98300062522	1.7550170936	1.52320099475	2.21344529608	1.43729321182	0.951319293104	1.2512410431	0.995382860065	1.27010133068	1.29259683658	1.33165186569	2.31085393554	0.508434330901	1.25288983656	0.961796144603	1.52739635219	0.726058218208	1.41781687484	1.97043104014	1.41777055641	0.585213505125	0.3605	1.17492370493	1.39445823523	0.613139093346	1.59884542395	2.01372617375	1.32031768003	0.5135	1.17111473508	0.516283654652	1.27699421563	1.84012097841	1.09880166683	0.617049036271	1.27484011011	1.16678406938	1.48118475973	1.14684305802	1.0421250512	1.58472781647	1.50668593258	1.41356077345	0.391	0.955044051286	1.51436180887	1.28768341365
hsa-miR-769-5p	3.5386508582	3.80401904794	4.31828491051	4.43947046179	3.77646333813	3.46697684322	4.21492909461	4.07637075328	4.01658130656	3.8740523258	4.04706411407	4.28186084664	3.87305496338	4.56621814431	3.24053839657	2.75764917371	3.79315254341	3.44410897778	3.77491945377	4.3579486212	3.74011915619	3.99340081458	3.62495729653	3.3339617203	3.81090238631	4.88847690101	4.63392140288	3.18850040382	3.1862040378	3.49731483979	3.74391622942	4.04633575467	3.67370096083	3.60685988434	4.25259971343	4.2100732336	3.67135870894	3.70802563065	4.39914480675	3.79369389997	4.11313188117	4.23235446765	3.9337424604	4.01266450308	4.05901356461	3.78279860541	3.8056979041	4.27504787566	4.38656928452
hsa-miR-671-5p	0.759296722634	2.84833229688	3.18925143649	3.62839412291	2.30942835839	3.3806307759	1.15062246786	2.76300859158	1.9111722265	1.38660536394	1.93501233148	1.91370576437	2.63807793858	3.53910760695	2.32612403138	2.07971467278	3.16806495917	2.420460845	2.4105593893	1.81057977655	2.03227552078	2.84987513191	2.00038496869	2.3550455516	3.03621262004	2.55739803643	1.04198979319	2.78334571226	3.01601827652	2.80498143346	1.83395022725	2.17156049611	2.58977665566	2.98432026322	3.30563081999	2.01604170722	1.76615030424	3.7079971774	2.00862020155	3.66993253181	2.21495294212	1.98769435686	1.27981485828	2.51244028236	2.11359919065	0.698310975291	2.50916608262	2.10463257094	1.80310928695
hsa-miR-136-3p	1.50953190486	0.955852193822	3.1092005829	2.01995663298295	2.24745117484	0.2798	0.7924705216	1.20597814715	4.1903034583	2.16276599337	2.01995663298295	1.69626467717	3.82243102624	1.05698279849	0.611835514869	1.10604048503	1.89064683815	2.57087833296	2.83763397584	3.46357580385	0.2286	0.308896927127	3.196851175	0.3605	0.543383042103	2.90980008476	1.37220766915	1.69245253859	1.23285876543	0.806210955189	3.18945531243	3.42815545921	3.60731426574	1.86528519762	1.28305730414	1.43967752583	3.46026664761	2.73968457813	1.47441420489	2.94083314339	1.91657689846	0.709751109942	3.02516127567	1.78878546886	0.636552612673	2.33542827624	1.67360809388	0.868049694936	2.09616518451
hsa-miR-138-1-3p	4.12043897819	1.0892447234	3.06749441226	1.33739795996	2.42576900612	4.24607695465	0.982619145504	1.5196689154	2.22692491174	1.74839542384	2.10242313856	3.40889956056	1.23168021063	3.00417217406	0.883766038205	2.70763567309	0.745853145702	2.17950762952	1.95531207701	1.08034859656	1.02161760004	4.02549824814	1.58540447311	2.67656581838	2.95345649588	3.54886212992	3.28353488733	1.59889082606	2.28756554044	1.99796617512	2.56469444209	2.24958472799	2.19718522069	2.60493066683	2.24096276118	2.14578493241	3.25379752495	2.02721725892	3.28033824545	1.64039927693	0.7603	2.95965605355	2.54986882231	2.91601427827	4.59427430681	1.35416177743	3.3098499577	1.61498625031	3.67728468768
hsa-miR-127-5p	4.80809125261	4.67922757721	7.00538601388	1.33740178761	5.89526705597	3.320114616	3.52275545841	4.15410415487	8.10102225524	5.17590162346	0.957	5.72957763955	6.33793430136	5.48987635531	3.79584592019	3.35343143038	5.10045637608	7.13366428931	6.5303984091	6.66667544434	0.894146700873	2.77641564684	7.14518780961	2.99179396931	3.64939853134	6.81913907633	4.53859684913	4.58070000015	4.17377259323	3.11646696744	6.11242994159	6.94166978975	6.80568928411	5.32345384299	3.8837662371	4.3512538776	5.69947372985	7.7868630162	4.93203698221	5.55758217318	4.97060382567	2.44597361276	5.65166783131	6.31046971824	3.19860191478	4.72938582392	5.07438896263	4.1632209001	5.28051714989
hsa-miR-125a-3p	3.72654779559	3.12193368331	3.95603291012	2.60631570276	3.08696268626	2.45780003435	2.22048451183	2.40447499304	2.70533634721	3.16175882026	3.50512892661	2.89883985076	2.12795812359	3.18642799902	2.81179909216	2.80599320077	2.7701954849	2.83155849295	2.66978054398	2.11892984897	3.70251936957	2.37281565459	2.50294881496	2.73925936882	2.61946320366	2.55737600655	3.16080760234	2.08631961015	3.58157535112	2.3016168504	2.51162777698	2.32362544976	1.78170162367	1.69451577434	2.32593820114	3.31384149783	2.1161782613	2.10862835697	2.88822055849	2.24689413545	2.89102384655	3.33769080675	3.90652958778	3.13341829528	3.13173277942	2.72318790026	3.06216329146	3.33306893621	3.60143856792
hsa-miR-125b-2-3p	5.37977208338	5.44829489394	5.14787990895	4.83207326336	4.84282801375	5.26485472752	4.81182646272	5.7900440987	5.49748820246	5.57218377718	5.93640581276	4.81510530318	4.85693957958	4.8445942034	5.31747829858	4.76970991334	6.36879123801	5.26364959251	6.96287949523	4.89245165737	6.1886869208	6.4065200183	4.79059113646	5.53657041453	5.51793591281	5.43011194176	5.25049527923	5.556474501	4.4986590626	5.07679208425	5.31846082489	4.7833645017	4.91245733577	3.50721715012	6.05238256642	6.01684634214	5.97204666227	3.73387775069	4.53818881231	5.44339549265	5.57469577506	6.21530539078	5.93708892545	5.53676522267	5.20059444316	5.22588590395	5.70898419711	5.32901640859	5.84156830297
hsa-miR-144-5p	8.1756948528	6.62264085343	5.27252274457	6.8176527852	5.21051307274	7.71324250544	7.9496591252	6.28056414281	8.98310138127	6.25297615866	7.99779370276	12.2746455171	7.76099578706	6.56984604424	8.3335190093	9.78054011566	6.16342650591	6.6398164541	4.42882200099	7.22424696578	7.42782074393	3.69394318805	7.11601393921	7.56810686661	7.29001091973	7.70424802285	6.38094720246	4.20556393546	8.52337988765	6.97735932311	8.9863538678	6.22605335419	7.06256289474	6.78659013541	6.92717496079	6.13482466257	10.4981974842	6.25711723	6.55773296388	7.50626964052	6.55687495627	6.20703223661	7.89003780288	6.77136339629	11.3395376364	6.852510338	6.81822227117	7.17581010438	8.94898431035
hsa-miR-145-3p	7.40949389978	5.95603943515	5.05484111711	5.74854600478	2.93807623375	5.8928413567	5.79863092004	4.8301975911	4.65295997024	5.96247487192	5.75970987788	6.36318733553	5.35565528861	5.87342189821	5.44194375098	5.63339334175	5.04234294665	4.9155233112	4.17040381711	5.51927218726	5.07137895051	3.20783755184	4.05937754935	3.75380038709	5.21454538656	5.77476278761	5.46454409205	4.41219831225	4.42116968065	4.01421678398	5.33381168419	4.84752094234	4.81293824393	3.34345999569	6.205945868	3.22851966609	5.48420157776	3.83304864242	5.64139638833	4.47092298847	4.55763101224	5.86821658393	6.08405032963	6.13253892028	5.85765944777	6.76025652417	5.77230179641	5.3583649385	5.63645328115
hsa-miR-4423-5p	0.648457838427808	0.645161127789	1.89027043153	0.648457838427808	0.700176942885	2.14528751577	0.648457838427808	0.648457838427808	0.757332586856	0.648457838427808	0.648457838427808	0.1786	0.419073342976	1.1767217669	1.68638395168	0.648457838427808	0.1832	0.1605	0.1774	0.3546	0.754274988864	0.648457838427808	0.585213505125	0.511823457351	0.1562	1.39437961326	0.613139093346	1.0103978962	0.648457838427808	0.648457838427808	0.648457838427808	0.3223	0.1934	0.6869792123	0.6539	1.33483092442	0.648457838427808	0.3064	0.775229618066	0.574	0.2308	0.2772	0.648457838427808	0.4949	1.1685131654	0.951508495691	0.2097	0.648457838427808	0.607866081124
hsa-miR-409-5p	2.30020227574	1.08921450079	3.22766305616	1.73433940537248	1.29730613759	0.715480971005	1.73433940537248	0.804835996936	3.02374101709	1.51757085812	1.73433940537248	2.38337468316	2.07123796568	1.1767217669	1.04015462882	0.2993	1.14964730089	2.90139580009	2.41053543196	2.37289859433	0.2286	0.441726522084	2.45984451091	1.73433940537248	0.753621599418	2.55740874214	1.51266430394	1.0104055927	2.07283564253	0.806205068988	1.8338991884	2.24959925146	2.75211947833	1.6009400071	0.89540925217	0.4653	1.45127242492	3.28625198621	1.37901299315	1.4811732658	1.35676194876	0.2772	2.36225240559	2.09550272454	1.33640858767	2.24358970919	1.35856091863	0.868105813862	1.36310213665
hsa-miR-16-2-3p	3.41921882286	3.42930578114	3.26505204354	2.60640219181	2.36874912829	3.22427870612	2.22047995808	2.29898908464	3.53402234079	2.38485527803	2.10245719278	5.25924494303	3.07317758838	3.09819962929	2.44280685276	2.98468811976	2.98278717609	3.05227937078	2.26115625602	3.13788520871	3.33627808479	2.03726979084	2.87495183507	3.06701352723	1.02079745208	2.81759838017	1.37223323195	2.50254722607	2.38398002194	2.84315727449	2.39919352677	2.17160166464	2.75214930107	2.98426393194	2.75144887302	2.86393143842	2.88833721938	3.51246334606	2.34797543269	3.02982666592	2.16004102279	3.03615525736	2.86476136814	2.87634496887	4.53511335171	1.35422037502	2.69489253854	3.00257291802	3.14761150219
hsa-miR-100-3p	0.685118008753495	0.2485	0.988710468924	0.4215	1.1695795677	1.1915	0.685118008753495	0.8047	0.546207089646	0.696902094613	0.5564	1.29262027868	0.743470488084	0.2389	0.611887649582	0.2993	0.3457	0.3049	0.726	0.3546	0.599420330466	1.35180071338	0.2225	0.511823457351	1.09989566474	0.7639	0.685118008753495	1.0105	1.00914500356	0.685118008753495	0.685118008753495	0.808252627297	0.516283654652	0.267	1.1022	0.2513	1.04779688548	0.3064	0.439114725667	0.406815718842	1.02905891703	0.2772	0.1926	0.2686	1.41350465772	0.698310975291	0.555124850517	0.2706	1.28768199765
hsa-miR-101-5p	5.28899900244	4.82980317916	4.47019863584	5.35293440214	4.87395224005	4.62952224709	3.49176964961	4.79177721054	5.34245937202	4.11024312946	3.24357905774	4.0830363369	4.23770183228	4.37910388157	3.2079174434	3.93470266776	4.64963723746	3.64740164911	4.98828448367	4.02910355537	5.49042934946	3.94949193831	4.83340786188	4.61825615525	1.66557454119	5.65331279451	3.39664174621	5.14959244401	3.33841086062	5.35925881601	4.98031363797	4.77022705072	4.49277000343	3.92924249839	4.74431305664	5.63015523149	4.09956489804	4.50909534981	3.84200935457	3.36238903768	4.60980966727	4.80247043752	3.86470196476	3.68563076682	3.01282696684	3.81508078525	4.25896666652	5.45646252602	3.55394779929
hsa-miR-99a-3p	2.00054400553	2.60270491352	3.02451765481	2.72221227871	2.85750167294	2.93240879625	2.36414851504	3.04990319614	2.85042653526	2.20225838442	2.73279673894	2.10267799854	3.07317272716	2.36229103047	1.86431201528	2.22906993862	3.95306116007	2.14142838877	4.52212163149	1.92086870021	3.12538912858	3.46345716482	2.50293430032	2.47036959692	1.9480113902	2.43853404354	1.21655910537	2.98168674862	1.42644140157	3.71858341984	2.75943493525	2.64560691622	2.97900046737	1.50085604918	3.57223054374	2.66189051373	2.72321525414	2.83842932374	2.29667719084	3.33934764425	2.46205365048	3.42564307081	2.65171269408	3.26209095151	2.15911334897	1.92671164129	2.72929963166	3.33307072206	2.54800519715
hsa-miR-29b-1-5p	3.82382939721	3.15277899914	3.59391755847	3.96260039536	3.81963057638	3.49460087142	2.82794052776	4.42878619599	2.75537173039	1.38661197398	1.52730007232	2.55501708324	3.26246928921	4.08974220591	1.86441624757	2.29827608029	4.50228120571	2.62695228598	2.22124917058	2.7764394937	2.91156879175	2.61706078291	2.27346083419	2.27265929062	1.66561468038	2.09001104057	1.86702265483	3.74176564661	3.5191835625	3.44872436699	2.56471013917	2.52533164752	2.87000794059	2.74275181493	2.97830024502	3.04112864518	1.87514138535	3.25080344957	2.70357793772	3.11366954658	3.51190461161	2.32917586424	2.44022941434	3.9567244954	2.77052603236	2.24355642181	2.76298782409	4.0053751747	2.57996277947
hsa-miR-29b-2-5p	8.17340350155	6.57218816522	6.53597034874	7.21030087322	6.40458061531	8.30473021806	6.28752170256	7.56805722164	5.94814931542	4.53033102324	5.75972299828	6.21234738198	6.69553617438	8.26865000392	6.23398242729	5.49277233357	6.62580284556	5.25925269311	5.36774019446	5.87484056521	6.26152288795	5.67005102639	5.29817764259	5.50532866361	6.05065179717	4.77045205333	5.89515409024	5.74839377383	5.48281099374	5.8458758002	5.69095817039	5.84754328667	5.8671788951	6.30531358484	7.95662463278	5.78254077507	5.28136918823	5.8349832787	5.1997637629	6.24655090574	6.19297725747	6.16935903607	5.72750680524	6.18620815959	6.48768247029	5.46832036804	5.88348782958	6.53932033259	5.33302755831
hsa-miR-425-5p	5.23693156168	5.75984369896	6.72909624838	6.38285454455	6.14920269944	8.63489883661	6.39598934702	6.48381425798	8.06182175687	5.38761994	5.85666137215	7.5282289937	7.88855042829	6.47375629096	7.27739744359	7.36340857748	6.39922405191	6.06118429298	5.63788560937	7.0711872022	6.97131657767	6.26358563747	6.6467434842	5.46422334173	6.03313070308	5.79909336816	5.61243537946	5.86854282211	6.99357041397	7.24815801941	6.73019787765	6.47783277223	6.56685663726	7.54732943747	6.30341991575	6.56419068199	6.60675714269	7.56678239764	5.47250859111	6.62784984145	5.55886589335	5.90435100956	6.66393549222	6.23406565091	8.15463871167	4.93423559626	6.17652902106	7.06456982694	7.08565772081
hsa-miR-26a-2-3p	2.08148433542	2.60276841357	2.50483062052	2.4804523923	2.30941166308	2.40050147917	1.78251039927	3.11352531289	1.72283371264	2.12216384641	1.27014853199	2.97337183704	2.63803413557	3.03618891011	1.48330116675	2.75768812531	2.61941026813	2.02117325453	2.30000421683	2.44846426669	2.49464089895	2.500049379	1.32229819548	2.31442530083	2.07090531974	2.49914799887	1.64069350724	2.69573720018	2.60024781062	2.68418698903	2.33952139173	1.46073854027	2.68938773871	2.45246005151	2.32590664354	2.20654729415	2.28362571239	2.02721423756	2.58025147555	1.39447349215	2.3188850798	2.20215591505	2.47769107696	3.48935841002	3.17667474487	2.24359528758	2.34116509136	2.88662117918	1.95702178968
hsa-miR-1270	0.5477	0.808813789439	2.15231096576	0.747324028212	1.02939791955	3.43880350412	3.77499114365	2.18509468343	2.15423804739	1.63759775481	0.95694135609	2.58697408799	2.38231539828	1.81603843132	3.78479680304	2.65580762946	2.2189941938	0.436186664743	1.20681041441	2.58870200984	1.61369540464	2.3046611273	2.66339428616	1.64570903786	0.848355532417	2.0089645657	1.04198979319	1.01043158105	2.78821206192	2.91646486224	3.25550203456	2.32363775869	2.32658367304	0.858547697	2.19548302119431	2.66180900801	1.92665979893	3.97006000615	0.616963977232	1.5630024207	2.89100228484	1.9876828192	2.19232887053	2.09551097371	4.09456524803	1.16684120969	1.67360684833	1.02259809943	1.85628400439
hsa-miR-1266-5p	1.25417739207	3.80400403447	4.12834446496	3.8651259383	3.88209903622	3.54837625434	3.0137707562	3.17451892605	3.67065428883	3.22055499965	3.72641273457	3.40892557801	2.12792633319	3.76611817463	4.27665454711	4.51718025841	3.5479597753	3.96256234923	3.46892664849	2.94254473952	5.10774328519	5.10585329532	3.73745855814	3.88434234735	5.3297448161	2.09004374428	4.36405970313	3.76350916198	5.09101615544	4.68381832639	3.59875943934	2.8598312431	3.48330791108	2.7427882076	3.34684233737	4.47987689035	3.1273112762	4.73099192545	3.45427969271	3.24342608473	3.55510411779	4.21595237006	3.63522323534	4.23272321882	5.13946204836	0.698310975291	3.30986378837	3.78560764141	4.22414281919
hsa-miR-1275	2.08151714747	1.32398838606	0.5774	0.4215	0.502298197152	0.514	1.43735519173	0.4578	0.999364334275443	0.696876331897	0.95694135609	0.840637356947	0.4191	0.6232	0.999364334275443	0.2993	0.491767844463	1.0419	1.62906648469	0.3546	0.999364334275443	1.54129780911	0.999364334275443	0.1915	0.42548107299	4.14999602121	1.96809261869	0.685890362158	0.225	0.999364334275443	0.71482428788	0.3223	0.999364334275443	0.999364334275443	0.999364334275443	1.62912293928	0.617049036271	0.558988706756	5.26126642746	0.574	0.4297	1.64088767301	1.19243296783	0.862748621099	1.9157988769	0.698310975291	0.2097	0.49837222931	1.95708749608
hsa-miR-5010-3p	1.50947420942	2.19242383811	1.44504251887	1.75499710153	2.30944710795	2.14529020766	0.982619145504	2.29889720974	1.91117204605	1.51753402286	1.52730007232	1.86234707701	1.23164168374	1.66039520162	1.53683736509	1.82198126963	1.99226020637	1.04194389852	0.835803424113	1.25897310948	2.9759548201	0.563264451002	1.9389982274	2.13962298211	0.937125675749	1.51673948539	0.3389	2.50255657818	0.744309342666	2.18767448404	1.64964384214	2.00158426787	1.65600162964	1.86525115615	1.95116500609	1.87349687619	0.617015193074	2.45842340713	0.91787826609	1.39441203669	1.84877249838	1.31209167359	0.7774	1.28227861286	0.636552612673	0.391	1.06697756078	1.16214783319	1.03437319719
hsa-miR-203a-3p	7.08087179672	12.1071783518	12.2503465944	11.2925841161	13.2905575284	12.9512666923	10.5844344293	11.9858933487	11.3805944591	12.0917671944	10.3152031499	10.7157141846	10.2246299385	11.8719450431	11.7043551342	12.1404896071	9.15876532633	12.1582501898	11.9284024652	12.5028191638	11.5069386985	12.3012269704	12.8914213113	12.7720780878	10.3484749373	12.0526626507	12.2216998176	12.4204248084	12.1914720096	12.3509393755	11.544271293	12.5161251646	12.221189914	12.7466193071	10.9129830038	13.0379321288	11.7830747293	12.8528225076	9.56304816012	10.9330512247	11.1840741169	10.2441054216	10.8492213757	11.7317257725	11.4666528826	9.57745047361	13.2501109891	10.3580628217	13.5157176251
hsa-miR-204-5p	4.75971031959	3.2976712716	3.67954661062	6.32906298843	1.16957843246	7.49614345508	6.01551531062	3.20399242413	4.36154689427	2.79944202409	2.73279737834	6.60500511903	5.43087927084	7.33976674751	3.42209703922	4.97399127278	1.9923095544	5.20042465194	7.73056846122	3.66716213848	0.4259	7.92938756895	2.00042824906	2.22966916647	6.86538041846	8.14233608802	6.78241664534	1.59886009462	3.49779608594	1.92874735728	5.23083144458	4.19184651437	5.56895745836	3.65426762649	7.3836602392	2.08236347999	6.10381798767	3.70800228264	6.88747811808	5.56753053364	3.55512771405	6.89999686742	5.08096920726	4.1013131452	8.55959223181	4.27553227407	3.16639585529	1.70899803527	4.91742143078
hsa-miR-205-5p	5.02070344861913	3.12192413335	5.28171478728	1.89319979024	5.42850178052	3.76823874681	0.315	5.6251754691	5.72785695006	2.41877799188	0.5564	3.63999362441	5.05283826658	2.50644469948	0.798653738011	0.547049398796	2.85362671217	9.42854283167	10.9348403766	9.18070634483	5.26416250998	2.84995996094	4.8993329675	1.43468518341	4.14514547798	2.71902434833	4.98698782583	4.18967800303	5.78616776091	4.50512896009	5.58575424583	10.2230735276	5.39301969534	8.34486072267	4.52828262451	5.15520815468	4.56564403518	11.10658485	0.616976994889	7.64771832827	2.41583896513	4.14866679753	8.77581040553	5.51110971822	6.16979508338	3.49477867353	2.0993513239	4.82973666014	6.88915227424
hsa-miR-210-3p	4.36639034905	4.99192729182	7.17470105146	6.93629823476	7.06914174718	6.40012658262	8.43585469116	5.70479449977	7.42588829742	4.23922540241	4.12700816367	6.94614304974	6.56031839816	5.71430882256	4.39730734328	3.50757955869	5.62459194177	7.80261402787	6.89949461848	6.69413583248	3.12538490727	6.27254126487	7.86575676401	5.63876161861	4.6706138492	6.77079054102	6.25661175592	6.17441041501	7.10384258553	5.84119123802	6.26054433348	7.06278665527	6.37573027141	8.34122087139	5.46894946922	5.71620050943	5.34432905659	8.5791808996	3.38228992421	8.24001159294	5.61103113874	4.86677268588	4.69207731435	6.31413320189	5.93489752369	3.93732508691	5.89873864953	6.97987779117	6.14381487725
hsa-miR-183-5p	13.3583265989	12.6816646097	12.0119752384	12.864506359	11.0031410987	13.7498153271	13.60728032	10.8012387807	10.7663691394	11.4609469561	11.6209115729	13.1892616711	10.4562106285	13.2603245232	14.1038616516	13.738159156	12.6069794304	11.3446988671	12.2928811462	11.6096094683	9.93316211086	13.3764405456	11.6128365961	10.4667409727	14.5723919216	11.3245622956	12.2254291451	10.6785480764	12.5591679601	9.89007658639	10.3556400094	11.6952685288	10.6220363896	11.2601695521	13.4664416717	11.2015031021	11.1280690088	11.5969645211	13.5082135932	9.90824205183	9.57587646076	11.409352762	11.3714410325	11.7447710048	12.4237353698	11.1008920752	11.9968785162	11.2286010617	12.5228785379
hsa-miR-187-3p	0.7593	1.70269085353	4.7061275328	1.01293693355	3.40318633002	5.06722974595	2.49219778390872	2.35265696764	2.42539323047	2.60702407177	0.5564	0.3375	2.38226736367	4.64097874791	3.8810523836	0.547049398796	2.58725237649	4.68423627329	1.03321461364	2.29310507478	0.2286	0.308896927127	3.27347799875	1.43468099865	2.49219778390872	4.53009708976	0.6131	2.27958667572	4.20054763225	0.806199651284	1.43830604793	3.17176692778	2.68936085096	4.09288687844	5.44066565775	1.09886066072	0.617	4.03395984085	0.917930196742	5.27761251848	1.35679162004	1.0421250512	2.99962994293	3.68567525182	0.873390570835	4.40836819931	3.14100068229	2.17222064115	1.80306534167
hsa-miR-199b-5p	3.02813601261	3.52659165043	4.9892790738	1.7549345414	6.74427428797	4.77192710706	1.30111150971	5.71513918502	8.00995407107	6.49075038365	1.5273431377	5.44965241454	7.58215181639	5.5576348189	3.4641758327	4.62900089786	6.8318444063	6.90921290313	1.50157477304	6.61833618252	0.894152648481	1.85885291002	6.69400213737	1.77100334009	1.24617725515	5.535187064	3.83171914822	4.97442432999	2.23677835263	4.14200175184	7.49973564056	7.07084671932	8.19979547914	5.05879382085	4.18596246215	4.49214633211	7.51133603586	7.40905925239	3.43071094026	7.08783745908	6.29524937234	1.53940016487	6.4017109002	6.81133336925	6.41217603603	6.26020336418	5.40779896675	3.00258188567	6.23696130356
hsa-miR-212-3p	3.7759975664	2.51054818892	2.44093703588	1.89314343614	1.29730537006	2.21348144423	1.150624396	1.99544244765	2.75531612358	2.74705132929	2.83150495465	2.14628558737	2.23512557764	2.02199275532	2.47056798288	1.72470356516	2.74126697478	2.42047114356	1.12259233258	1.69110786771	4.18346413267	0.967387046946	2.2734869206	1.43468099865	1.85989003662	2.00890392487	2.15120514479	1.49883947487	2.3366078731	2.12714753459	2.61590562782	1.1711	2.00433325256	1.69452018398	1.10222753098	3.44563513569	1.92668653544	2.18569836088	3.17063226284	1.64041031196	4.59953312225	2.87882915158	4.08708213981	2.87634342589	1.80559725707	2.5032600487	2.72935986691	3.84895712502	2.96600287236
hsa-miR-511-5p	3.93692000247	3.05825571628	4.14855171131	0.593598742511	3.77645415821	1.91908898717	1.78247601155	3.28912333505	5.4297713123	3.83692145094	1.74547571137	2.87312980011	4.21172748666	2.31092642913	2.4705807387	1.91314960009	2.1325108329	3.71358532647	1.03321429919	5.84717026779	1.90579666729	0.967329309041	3.68231599416	3.61026612431	1.94802462947	2.71901646262	3.11742633695	3.25129415528	4.64208542206	2.06404512791	2.51162647329	4.17191237696	4.87062518652	4.5957965692	2.24097342943	4.78879571534	2.63299195915	4.94562362538	2.85311757268	2.97108949129	3.22125286193	2.44597697273	4.25835357984	4.36756183631	2.28753878432	2.91407340253	3.33245554361	3.4190332525	3.58576483406
hsa-miR-146b-5p	6.63796449522	11.5711458206	13.6256165091	12.0112968031	15.1837989993	12.240270428	7.26681904659	16.1833898314	14.2635753915	14.6394749516	14.882438099	8.56758444433	14.1166063137	14.3044592188	12.4921900873	9.61569845542	16.8915249879	13.0966104024	8.15477353604	13.2912604697	16.4406441779	9.36092989743	13.9589948855	13.4257780966	7.96265348773	8.33133242222	10.0343519345	15.8406389922	15.4657302042	15.6053902528	13.7921178555	13.8340424331	14.8762135298	13.9969086281	11.0086502021	14.1769724594	8.87922968929	14.2012854053	7.16644648997	15.0173140207	16.0542513926	12.4911625175	15.4472224249	14.6522170879	8.10031949543	12.2610630154	13.3900371428	15.3936476796	13.0169311026
hsa-miR-491-5p	1.82364998629	3.37810643837	2.56605751753	3.93081492617	3.08695209494	4.4434332042	3.2541149337	2.35264860815	3.17837980434	1.51755204194	2.73284782524	3.08957913931	2.78646476676	3.12821554303	3.14037929532	3.14362192573	2.37774335353	2.38841372657	2.47986864511	2.29311582306	3.91449673975	2.11882067237	2.77300274589	3.20663435643	2.44872156711	2.76912276193	3.50156898751	3.42491693672	2.60023101373	3.77878958053	2.97088490652	2.75666954026	2.75211654437	2.60489754538	3.26314526549	3.10634267198	2.98872136247	2.78992996848	2.53671925732	2.1443	3.32477148257	3.27588437364	3.14651567939	3.51542382673	3.99770873259	1.80338373273	2.24922863008	3.47358403756	3.08210296691
hsa-miR-6875-5p	2.80802139414	0.955779302393	0.577407761005	0.421519522486	0.2729	0.892169480439	0.573397123253	0.951319293104	0.546207089646	0.581872099561	1.5273	0.480627214184	0.2247	0.2389	0.798653738011	0.547049398796	0.1832	0.304918507402	0.1774	0.530776937136529	1.02162732761	0.309	0.4152	0.1915	1.17489896337	0.551257951221	1.04198979319	0.2665	0.591039535711	0.2475	0.530776937136529	0.3223	0.530776937136529	0.530776937136529	0.6539	0.530776937136529	0.1807	0.773873336599	0.2362	0.2177	0.530776937136529	1.0421250512	0.1926	0.2686	0.873350356576	0.6983	0.3927	0.530776937136529	0.1776
hsa-miR-296-3p	1.50946135516	2.55732668611	2.56605432392	1.33742745429	1.80692496662	0.892202897383	0.573397123253	1.08433169037	1.1046691941	1.69404831839	1.27014853199	2.05768653238	0.743438825947	1.81606235517	0.508490339314	0.547	2.08729049871	1.74559175351	2.33776894468	1.56090656356	2.25620159622	2.26942779437	0.874811385823	1.4346609237	1.50057806747	2.43853676093	2.15119841835	1.8630688366	1.82038953633	1.69858497845	0.891463871454	0.808151744224	0.895638075029	0.492218329706	2.24094146589	2.93744281782	0.485737068132	0.960861819144	2.39751203744	1.20353895149	1.54012086782	2.13411451898	1.58467865101	1.39885771603	1.41351279847	0.391	1.74267394519	1.02261740934	0.726986546167
hsa-let-7e-5p	11.3828030121	11.1952378543	13.0541012404	11.7157530254	11.3928118728	10.9009848565	13.199084871	11.0202868653	11.7157211674	11.8608826195	12.9666199371	10.6039445183	10.6362553721	10.6827127405	11.913888902	11.0049802711	11.2248058238	10.3833413786	10.314915586	12.247343601	11.7163861074	10.9081939814	12.2623831944	10.6066165709	11.0431110541	11.1207709248	11.7171151197	11.5217506384	11.3138183836	10.8035230914	11.9797444867	11.087772777	10.9942360717	9.85644838628	11.3068507948	11.7828667395	12.0941085261	10.3756362597	10.7513129132	10.682485912	13.2824254548	12.7215032788	12.0030784304	10.4176241689	11.3385138715	12.0589507853	11.2099017829	12.2281872497	11.479523925
hsa-let-7f-5p	11.9705779722	12.804649839	15.8411010686	14.0389194172	14.0147924724	13.7782688767	16.1580649302	13.0703659634	15.1318789186	14.8359602394	15.7078177916	14.6826850759	13.709936933	13.0628485954	14.915620241	14.6336966922	13.9448739781	13.3083450648	12.7253717033	15.3274965383	14.8476362715	14.5350400475	15.4103516804	13.3685412899	14.6919963305	13.4478557815	15.0619213432	13.5965616403	14.9571479236	13.8026992602	16.0172674988	13.7238806418	13.5538650456	12.7797956085	13.3219828003	14.538855892	16.1327875131	12.7439123391	13.8251236768	13.8514660446	16.3266608134	15.3330114813	14.9198639891	12.9856393504	15.2098703823	14.6907069729	13.9770511389	15.6117835595	14.8510384748
hsa-let-7c-5p	11.1744963099	11.4042572396	12.2384028694	11.8909634713	11.1992896703	12.3282931851	12.3090124755	12.871777288	12.8231631812	11.8182861926	13.5618288642	12.1623858117	11.8430857879	12.0257970323	12.591233022	11.2480745918	13.2864914627	11.5045329982	13.8401887114	11.7647087998	13.0238065366	13.8595179098	11.3748043411	11.3664597977	12.877339467	10.5864858076	12.7647081703	11.7728211099	11.7345715597	11.7996389012	12.758770873	11.5973572601	11.2731092499	10.1603762486	12.4566861549	11.696154895	13.3303718361	10.3551524632	11.1203506751	11.8613721579	12.9246843358	13.6898926128	12.926794708	12.1965483369	12.9602718236	12.7668805026	12.3024865996	12.6461357945	12.5888798403
hsa-let-7d-5p	7.70280075115	9.24759023238	9.19047314813	8.54779321129	8.27440196923	9.71694176625	8.90333347824	8.13094138023	8.53068344327	7.99853484459	8.87860799646	9.0888904664	8.27983435893	8.73219014598	8.85247080656	8.59575741779	8.77275682114	8.45888575886	8.14216118805	8.32967314838	9.32092763045	8.88071155323	8.54100063685	8.47272761736	8.35455872033	8.3633010321	8.64577667274	8.13561480914	9.15527416365	8.42713115403	8.79758357096	8.38258536376	8.41753332551	8.35382013971	8.56768875911	8.54464058072	8.19173246817	8.55122365135	8.14249965016	7.8659031285	9.19275575514	9.12511698256	8.44848494727	8.9570463252	9.7416276943	8.1653559393	8.77035239287	9.2624208927	8.88282492871
hsa-let-7a-5p	14.8647853788	14.2698072347	16.5968278927	15.3907926507	15.0195224269	14.9975870685	16.8606473095	14.9310988259	15.7250733557	15.7624303885	16.8237769445	16.1274191663	14.9441021483	14.5856685602	15.3216115204	14.8949389693	15.5801719696	15.0598338133	15.1520303771	16.1988827023	15.4311809942	15.8497689271	16.0742560306	14.9690704392	15.6246744994	14.7604355406	16.3720383761	14.9501809161	15.8765438516	14.8701751389	16.7841457431	15.0426462629	14.8738588027	14.1582177865	14.7203198131	15.263476728	16.9168698972	14.2404795838	15.2387734174	15.0259628329	17.263669394	16.5243731705	16.1777933368	14.8713708366	16.0438397702	15.9291924855	15.5775450022	16.3798393943	16.1533410575
hsa-let-7b-5p	14.6328197752	11.7762713775	13.6359640522	12.8280633252	11.8638114083	12.767231971	13.4982025599	13.2198275357	13.1748168785	12.8538523767	14.2970159508	14.3609965392	13.025867573	12.9873165452	12.3652066583	11.7255321713	13.9859874104	13.3916875585	14.1874078009	13.2978470497	12.4568387051	14.1102449821	12.3201996769	11.6047689183	13.4156061315	11.7076099727	14.3725719322	12.3019712514	13.4310422018	11.7053630669	13.5512277529	12.496212108	12.0762618975	11.9722951065	12.3435295905	12.1396497356	13.9294856849	12.4815789062	13.4423983143	12.9992215348	13.8158895774	14.1118442712	13.9785802516	13.4580989555	13.8220630768	14.0047910358	13.5536034592	13.1975601449	14.1531479105
hsa-miR-15a-5p	7.19208538602	8.44034567246	7.81189982344	8.69504528173	7.85249822034	8.24998741237	7.8463941296	8.50766259635	7.79364487321	7.1732347875	7.02184296203	7.75903336894	8.07415540817	7.98772418818	8.00133350291	7.58914811645	8.4536561652	8.43406048787	6.59431112473	8.09992656298	7.87563231567	6.03308235649	7.67291840092	7.4652376418	7.35698876361	7.09439093806	6.4869704714	8.25444100423	7.60941646596	8.18982212214	7.12648052352	7.66740607721	7.9607610782	8.33853245638	8.51102106342	7.62770399733	7.02991274535	8.15942437083	6.74640872969	8.76678553499	7.05715947955	7.50550627696	7.423489427	7.4215795082	7.45815617734	7.12764240544	7.70340398049	7.3093610188	7.56745476551
hsa-miR-16-5p	9.69401382311	10.0628380488	9.11822809019	9.51743022126	8.87584965425	10.0940862479	9.45151543605	9.51781614291	9.80370334552	8.63103867802	8.56032930614	10.9669880162	9.47154020655	9.72594295537	9.59283324926	9.56786647094	9.34024031101	9.74175135419	8.24653209922	9.45318443076	9.91043467644	8.31310278301	9.24290815586	9.08374656285	8.5263463454	9.00841557418	8.17654073118	9.07508295104	9.35517644739	8.96446898698	9.02179458748	8.99783399591	8.96983245514	9.94334859311	9.36282826221	9.12810391643	8.81064408807	10.4546641171	8.43198459995	9.34306308903	8.64556928285	9.52963103387	9.08669531964	9.05958764683	10.431284369	8.62611248344	9.12264346252	8.9665333873	9.64581240469
hsa-miR-200b-3p	6.32547240439	9.38122360414	10.0114577876	2.72218806472	9.77112584793	9.92108053129	2.14289231561	10.4062494474	9.72895183375	9.80919048186	10.96831734	8.68632854548	9.11595388105	9.45393043005	9.72659640637	8.68652608583	10.9384426043	10.083639007	10.501333649	9.06084353664	11.1878541516	10.3939425499	9.65303741481	9.0574724051	8.2105622096	7.56763855542	9.25943531359	9.7316954218	9.69956466691	11.1191738146	10.0972813186	9.43569357733	10.3902226955	9.22353706407	10.4642227479	10.9197375244	9.14911597062	10.1843613736	8.11868174525	10.014317212	10.7504668709	10.8535089764	9.98522348617	9.48486429888	9.9266881956	2.58033882705	9.8049777948	10.0912647778	9.89309256275
hsa-miR-185-3p	2.54814508701	3.40391694593	2.93447908618	3.48278105294	3.18930354358	2.27856596064	2.82800514009	1.77704470132	2.65346860834	3.22059047212	2.38840949284	4.32989332941	1.95060568375	2.0845847648	2.47062377773	3.44785494399	1.99228702217	2.83152334737	1.62901110631	2.99394581206	3.3115598957	1.90557963794	3.08793418189	3.46947204068	3.29337876611	4.31089751571	4.18663835177	2.7401771031	2.55948613808	1.92868652574	2.21219712142	2.525312483	2.58969965598	2.90824010604	2.62306612027	4.21007658672	2.60167253399	2.25885818256	3.1124555307	2.70887735561	2.41588758743	3.42566293474	2.54983401558	2.6598897985	2.79954014142	1.92669794005	3.21580164014	1.88040660297	2.81299420662
hsa-miR-150-3p	2.42948547058	1.70271857467	1.50986317946328	0.74730732175	1.16954542182	1.50986317946328	1.97393982935	1.20597814715	0.546207089646	1.16479477781	1.27010133068	2.45446554402	2.71418320359	0.623190413691	0.508533607883	1.62047767094	0.345735839526	1.58508734605	1.50986317946328	5.52797521529	0.2286	0.308896927127	1.80775250295	1.27457691	1.24618274542	4.13095985076	1.51265869248	0.491362758733	1.33292140474	0.458693106736	1.99730501854	1.58636724883	1.65604651088	1.27691396642	0.3637	1.09877064867	0.951485512688	2.7899025883	1.04771230068	2.09009118523	0.9009	0.2772	1.36229400072	2.02472373517	0.636509867695	0.391	0.555171260814	1.16206103148	1.63063782387
hsa-miR-188-3p	1.50948801923	2.19239050648	0.797627736755	1.75495785266	1.14416321887129	2.2134699331	1.30108811011	0.641714905032	1.25121258674	1.082589648	1.14416321887129	1.29265533356	0.4191	2.20216400452	0.508533607883	0.2993	0.7459	0.957032105124	0.726084797143	2.20868888187	1.02163838054	1.14416321887129	0.737164643555	1.1874	1.09988889038	3.33264953549	1.042	1.39139073394	1.00915277936	0.2475	0.891442382495	0.808252627297	0.654195101182	1.15056483374	1.58827576388	1.53753142141	0.848437706288	1.64602726557	0.9179	0.573975682519	1.25562413453	1.64082718109	0.777472404315	0.494954741261	0.501753070027	0.6983	1.60103417462	1.51436375877	0.608008791215
hsa-miR-195-3p	2.90009429773	1.61699340894	1.79120607343	2.43590098171	0.7002	2.07374039633	2.14284828189	2.45443388858	1.72286125938	1.94735098582	0.5564	2.99737270046	2.71416683389	2.20212835835	1.53683964268	2.54619815903	2.6193881416	1.12206368751	1.28626608497	2.58877012324	0.599405519674	0.4417	0.415225756676	1.0946077057	2.99540653771	3.90310505255	2.65430967432	1.14886885831	0.882753027557	1.6128744124	2.14405756987	2.08910074222	2.65691632048	0.4923	2.32593088692	1.22161245502	2.0245130849	0.773883067033	3.60953925034	1.91421866212	2.214906122	1.90845797216	2.19233828722	2.8355761645	2.1591194861	2.14548079023	2.29591151369	1.0225	1.90753151534
hsa-miR-193a-5p	8.30875750726	6.63359972856	6.69523586024	6.82199729618	8.30511020433	6.30961190435	7.72022017903	7.32932366259	7.36069849599	7.77712489587	8.14417053946	9.09276927153	7.16071857079	7.20363386211	6.86638744322	8.39104728593	6.95352381983	7.42201451148	8.12939309046	8.18528676094	8.55391482907	6.40444647881	7.37122451665	8.60691825482	9.53709454383	8.25648780617	9.33828519606	8.28947069386	8.72278389723	8.12167404088	7.88735025688	6.99923852941	7.68622074531	7.64142162085	6.49899224604	8.86269752263	7.89689633531	7.29843264704	9.30276283812	7.67560796766	8.76370495023	6.83451995143	7.63208673763	7.44545813621	9.39612001165	7.55052122802	7.92110514118	7.77381989419	8.52924788923
hsa-miR-30a-3p	13.8609203526	15.3802582468	12.8437354163	13.9442961309	12.7126933741	14.2888486814	14.2458544202	13.5747865311	13.4236328192	13.4887820153	14.5325549789	15.0731152307	12.7467250602	14.9432248324	15.4846658903	15.3323867888	12.6873981008	13.9419315311	12.9435600462	12.4130058263	15.2339656438	14.7140393885	12.6923504316	14.5544786082	15.1523061017	13.9870475032	14.8335645242	13.3845304222	14.0851652526	13.796330583	14.0031144193	13.0472792075	13.3013145727	12.1852294589	14.1490152259	13.5238570198	14.6879729759	12.4718500943	13.6504368957	12.7800286133	13.1059718192	14.3653579833	14.123549567	14.7103604748	15.3089503274	14.3273330198	13.8314389314	13.6136953831	14.9919716121
hsa-miR-31-5p	5.13522027876838	4.16301683483	8.54245815557	1.43115007151	5.34226243536	3.41001475901	1.67635071871	6.64321997461	5.70260455769	4.87374323285	4.50139168576	2.70829479005	5.85722832752	3.24243689631	2.32610012057	2.89812203155	7.82463891112	7.20100230992	7.89739386441	1.92085033909	6.94141194835	7.15125661365	5.66820478193	5.07225581628	0.543383042103	3.60512768445	2.23473439437	6.12493869676	5.73222431301	5.47303276615	5.2552503915	4.00196819197	5.90910900396	5.95424883603	4.3369027036	5.46591077911	2.20234289013	6.55820359877	0.917888833024	6.65140930567	6.94790988709	1.04211577846	6.18660230127	6.29549777033	3.43885127967	5.31882243415	5.90625299492	6.34434565375	5.7636611729
hsa-miR-27a-3p	11.5151474598	11.0629497954	10.8945396654	9.15185453641	10.2735541459	9.96845247745	9.66126492189	9.3991716538	11.1308452307	11.0802773798	9.63472378465	9.45676951833	10.7138689808	9.59329379244	9.27210832218	9.48764408257	9.5852461774	11.1940119943	10.518909109	10.4755476137	10.6423459534	10.1121870171	10.7627498117	10.5428690434	8.75199267962	10.9024678969	10.0182091813	10.0647195951	9.61327369679	9.7263214126	10.3203739889	10.3689434722	10.7794834808	10.2913501333	10.0910626315	11.600896842	9.96849741673	10.5754392151	10.5200982146	9.86154023185	9.99642809658	10.2489114283	10.8754281706	10.8884561167	9.55293997887	10.2851657549	11.1002616939	10.6377460039	11.027137046
hsa-miR-28-5p	6.69372896156	5.94286498371	5.25404276463	6.09137595973	5.32738522653	6.34422183214	6.3231056775	5.06557051967	5.88780126848	5.76902327571	4.95980435433	6.45055912688	6.30754109496	4.99067094587	5.73586087033	6.04451906355	5.26185635335	5.85671403025	6.22451589247	6.30927728273	4.8401611375	4.9529382588	5.44897546453	5.28675099156	6.04316262957	6.78911956335	6.46117207853	5.02022812303	5.44973488138	4.72525202676	5.76089032109	5.70946220486	5.8529136002	5.6902301062	5.78621281986	5.56203922743	5.97514350491	5.7925024357	6.14779248687	6.00455918788	5.12916598604	5.90949990553	5.81066578256	5.8852741592	6.5316065272	5.77759384169	5.97608657883	5.68772351788	5.73912053304
hsa-miR-29a-3p	13.6205847994	14.1867628735	14.6826998004	13.4469527975	14.4263341425	14.7058395293	13.3288165812	13.9178313005	14.8186823754	14.2176172232	14.3981133375	13.3998807483	14.2826997986	13.8393502256	13.7158161186	14.1271845154	14.0311836809	14.5247435667	13.8823259385	13.2914900925	15.0855300263	14.4942012682	14.5217977431	14.5186735819	13.2646572032	14.364447996	14.2320491329	14.2227461992	14.7450188584	14.4198085341	14.1053667355	13.8859225762	14.3152706591	14.8884297608	13.7656879379	15.0391606552	13.556355959	14.0947624856	14.1422605598	13.6574058438	13.9499177226	14.8497747688	14.9246134418	14.6640123085	14.0269750221	14.1414778168	14.5538822317	15.082970899	14.6314169344
hsa-miR-30a-5p	14.9159157713	16.4955550589	14.8649967052	16.6948847452	15.4094296761	16.9219269637	16.4384440299	15.9862174823	15.5841543939	15.2506127534	16.1538125614	15.9912314516	15.7728755094	17.0002203274	16.9305388727	16.8232267468	15.6804680955	15.3360021437	14.7220377788	14.4615714866	16.1618286294	16.2135810112	14.7846251643	16.2460546572	16.2605399185	15.4707243087	16.3865021886	16.0231919661	15.4927431644	16.6706689069	16.1983189255	15.3840668734	16.045723439	14.8386067061	16.7500875493	15.4564408903	16.7973762246	14.8232157758	15.0452901311	15.7388318962	15.2864535835	16.0419851156	15.918459873	16.291228118	16.3312813045	15.7149158699	15.8364758418	15.6580379923	16.7506697643
hsa-miR-24-3p	11.7593474273	11.1543022485	11.0599665023	10.3937502368	10.1473482373	11.7313093143	10.3628300878	10.7755444648	11.5401138794	11.2252465534	10.9371609275	10.512556731	10.7828929033	10.4806266657	10.9580054455	11.11468075	11.0575939862	10.7442719872	10.6423980001	10.2959390804	11.9710983256	11.217279643	10.8136148766	10.4827473097	10.6588306586	10.8303433151	11.0920722163	10.2146094132	10.9437794712	10.4840424576	10.5452461625	10.5417599398	10.5421687472	10.7025168257	10.5792706364	11.4980380682	10.8880679744	10.6555050796	10.4460260287	10.1576094709	10.7803842953	11.3699201283	11.9642376824	10.9960529723	11.6112266581	11.1533073347	11.4210930135	11.2166612307	11.746836884
hsa-miR-25-3p	12.0264768323	12.8608447621	13.0939766082	12.3785501393	12.337672842	12.3811193514	11.7177307173	11.7504965512	12.4274096846	11.9966385662	12.1377546347	13.9443477328	12.3846510356	12.615429864	12.4686600435	13.0703274713	13.6153409246	12.6552654657	13.7377943568	12.5319590725	12.7459511366	13.9657763304	12.2736031249	12.1109398182	12.4508374009	13.2409850456	12.1951057602	12.5460363952	13.2086635435	12.5835536429	12.3022507694	12.3399127151	12.4757147855	12.3787144893	11.9643418766	12.3713282133	12.853972502	13.0730905175	12.5606867439	12.4560019098	12.1845874125	12.7381688913	12.7537024158	12.9404032338	14.2037952599	11.4789662062	12.2274152981	12.7990894678	12.8533839444
hsa-miR-26a-5p	11.6518508884	11.2513680268	11.8844198741	10.927981908	11.2819581864	12.1642866462	11.1021299117	11.32792156	12.2928665926	11.6406853628	11.8473247528	11.8513124466	12.1916787686	11.2069253785	11.4253811509	11.9517504221	11.1625712876	12.0786144373	12.1618524642	11.6566796626	12.2473171043	12.6739267459	11.7813568334	11.5903017179	11.3860381214	11.9315041633	11.6792769492	10.8489879727	12.0686591582	11.6717361595	12.2445089447	11.1586605174	11.2496035404	11.4799563345	10.7623523525	11.9752373919	12.0496443726	11.5036175793	11.6182766103	11.4094308844	11.6413404828	12.2011799741	12.2682771776	11.7147363173	12.5707100852	11.417926862	11.6184888696	12.3485389496	12.4008775803
hsa-miR-26b-5p	9.15345782897	10.8391260873	10.4699553305	10.3796304594	9.80076583481	12.1776467541	9.93024792932	10.0166932386	10.7417586439	9.50404915681	9.86694777737	10.830877916	10.8980385366	11.3966254471	11.0278619548	10.7880080542	10.8355569105	10.3659018585	10.5511245383	9.96092190315	11.2481467993	10.989454812	10.1293866215	9.59502276702	10.0199440972	9.71553429922	9.08614777229	9.57967484532	10.613707756	10.2303969826	10.6562624579	9.5633612693	9.84359631495	10.1068561018	10.3192425603	10.0024798847	10.0784902436	10.4461159272	10.0758284453	9.64905414342	9.99321960101	10.7008390306	10.3226523934	10.6066779134	11.3208670363	9.67517124785	9.86988694732	11.2370008297	10.2361221319
hsa-miR-32-3p	0.2997	2.19244475292	1.44504677223	1.23713590088	0.7002	1.83510355621	0.5734	1.20598612302	0.941352650391	0.995403693838	0.5564	1.12842692184	1.42519044119	1.57578966129	1.48337232775	0.7583	1.05879943415	0.957053937079	1.0331931313	1.22854207259222	1.90576893019	0.87639756716	0.874750665669	1.35685743591	0.937130559117	0.763910370172	1.37217645105	1.14884524784	1.33295243876	1.20788946566	1.04875894885	1.80885258148	0.1934	1.2769795448	1.58827114307	1.79657660819	0.737318987234	0.559	1.37904555563	0.573989681483	0.604487883497	1.4301997081	0.999770553142	1.28231032997	1.25491995972	1.22854207259222	0.833593326941	1.61495025631	0.938997316485
hsa-miR-31-3p	4.31196180908823	3.02532708107	7.90225578484	1.12940422203	4.93410718479	1.65072014357	0.982644983809	6.02742457298	5.19625911877	4.74601815085	4.44014236252	1.44003110347	5.31347999616	2.8324539586	1.30976537505	1.50798699042	7.78089879954	5.99352780727	6.52223506284	2.20863244487	5.78360048438	5.71667118096	4.99296458052	4.54118897599	4.31196180908823	3.33263366077	2.23474665427	5.52502969744	4.35132656263	5.01970127064	4.52459257896	3.72987921025	4.72957367031	4.809631129	4.01745936463	4.99224970904	1.37907461886	5.62966940231	0.2362	6.06895598725	5.73833795631	0.709751109942	5.4730052726	5.74922580766	1.86170500435	5.23780522337	4.25896860814	5.69919617562	5.01419649114
hsa-miR-92a-1-5p	0.2997	1.78369731239	1.79118165966	0.5936	1.5231369398	1.19155155087	1.4373	2.45444848347	1.50629724937	0.902602275077	1.2702	2.26971236953	1.74834803809	1.88796526344	1.36996377974	1.10612672142	2.30054554725	1.27019693904	2.47992978026	0.87647207814	1.44198631413	2.3047341016	1.22274241126	1.18736603822	1.24618274542	1.39440502172	1.04198979319	1.49891454464	2.07280503874	1.928672823	1.64967866467	1.55186494399717	1.6559698198	0.687050569336	0.653925197098	0.816528257273	0.848386966231	1.40946048313	0.616963977232	0.859482380229	2.59220416841	1.04217606185	1.19240159287	2.40512624986	2.20318584029	1.66863872812	1.26776074759	2.10460916197	1.95702584201
hsa-miR-33a-3p	1.38747253239	1.32400044299	1.44504251887	1.01292303637	1.71842647707	0.2798	0.98262131178	0.6417	0.941352650391	1.51754954902	1.52733956628	1.44008747123	1.33169775345	1.38997090248	1.04012743648	0.547	1.05879236921	1.64060307767	1.12260824716	1.4178100396	1.97041838109	0.5633	0.585190611321	1.43468991826	0.848271649891	1.51676101904	1.75826363911	1.94137452133	1.59713507731	1.32028208313	1.91792420073	1.3232	1.19589483403	1.27702793193	1.28307359547	1.87353673839	0.848391604667	1.94092691968	1.04764497336	1.39445544325	1.6236379283	1.18336807169	1.09932199495	2.09552796577	1.25488745778	0.9515	0.8336	1.70904616928	1.12385540169
hsa-miR-27a-5p	4.12043385399	2.73079756615	0.988641331004	1.60207232633	1.6241	2.80563054684	3.92160858217	3.36949509447	4.57154783391	3.22055164213	4.95982190725	3.64001188217	4.05964953378	3.49369961319	1.36991633194	3.99847748194	2.37771653475	3.07255086211	1.74617697492	3.53469084054	2.8783398741	3.55426822408	3.4816190075	2.54243807431	1.94800230245	5.76249595561	2.97891192355	2.86596328332	3.04578516902	3.01993217132	4.62801031614	3.39419908176	3.76784924529	2.94673053064	2.48212555877	3.63439611725	3.95815702094	2.57758256255	1.80329494923	2.24687427264	3.65782715486	2.95962265887	6.08101185679	5.47178271243	4.92575014421	4.42933148157	2.62342731203	3.07496233905	7.33554327778
hsa-miR-26b-3p	5.31431330809	5.96476392732	6.07567818003	5.41737350356	5.03838095471	7.11920083477	5.23282452472	5.61975116534	5.49007330057	4.7984975102	4.89282020072	5.86949494518	5.71634405601	6.9394069149	4.83126059289	5.00538161907	5.93349207664	5.69241053868	5.88464169841	5.45653908739	6.26152357054	5.20262724137	5.44897475089	5.40261528151	4.41633286446	5.68628548515	4.24822395427	5.35664213944	5.21420076481	5.6608061518	5.72637185832	5.22121358435	5.46969815166	5.18512471652	6.16617508788	5.97378889193	4.74863140276	5.4693874705	6.0388443703	4.58302260871	5.70514371602	6.21121292562	5.49145740012	6.54659858161	5.94142259211	4.54934325812	5.75566196696	6.58963387432	5.72128839039
hsa-miR-29a-5p	3.50971909675	4.66858495758	5.15784587845	4.95551978128	4.9632921849	4.94228051482	3.66829757708	5.23245545564	4.61281167391	2.85003378081	2.73279670758	3.29727443526	4.37295741226	4.89785565799	2.87549784566	2.89811958904	5.07750416745	3.84935225122	3.64524049588	3.97900013406	3.97875344831	2.80132276307	4.61521906711	4.19499132874	1.71667449588	4.47079570123	2.77081001914	4.91740310762	3.62170942493	4.93393545447	3.69713718715	4.24992061869	4.69003241003	4.31546315113	4.80473962671	4.59795150567	3.01276927244	4.56784967423	4.01072182829	4.32611285463	4.55763197308	3.10883401038	3.40174395706	4.29421968223	3.08530574493	2.91404018409	4.29392338215	5.26080032806	3.21020072561
hsa-miR-28-3p	10.8913152015	10.7496712753	9.90809269462	10.6467312381	9.48492357552	10.439740679	10.4590390854	10.2967935936	10.7920543917	9.77749251315	9.8218701685	11.414746233	10.5314309289	10.5385618345	10.769613152	11.1873271647	9.72638692576	10.5839617148	11.2405151596	11.2469387645	9.74849011265	10.2822868946	9.93441539402	9.64854214863	11.3509037587	10.8371375397	10.4172787014	9.92658202455	10.823254467	9.56314860932	10.2713246928	10.5444276882	10.2340285513	10.2025410783	10.3922045538	9.30386062282	10.7894374691	10.8551994495	10.5056839922	10.5723886101	9.51867870691	10.2954052915	10.3828468601	11.0418099744	11.5944090325	9.56028518281	10.1444516342	10.1043280608	10.2576016333
hsa-miR-93-3p	3.18287560252	4.01997576185	4.02312537406	3.08149689356	3.63852208012	4.49906324357	3.42775152846	3.49424848025	3.50507913185	2.4519178293	1.2702	3.21778987365	3.57963384476	4.35393076515	2.97579411731	2.29831870758	4.00259405385	3.13188069541	3.91910604724	3.18282445535	2.9760073672	3.05034331931	2.66339882272	2.93934975331	1.76600547901	3.60511176233	2.97891404807	3.47840776662	2.95452826832	3.2921364862	2.97090594032	3.17176142397	3.79789306594	2.90822037302	4.23072494464	2.82568940447	1.97643272956	3.75934195531	3.71097365209	3.33935869499	3.05054662608	3.61214082078	2.71586792927	3.75288984272	3.67646379159	2.1455143375	3.263572729	4.04199855578	2.83960002447
hsa-miR-3117-3p	0.759276771656	1.70276625073	0.5774	0.74730732175	0.5023	1.43934079451	0.92591340806256	0.4578	1.25127268011	0.456914404803	0.95694135609	0.480627214184	1.12418852113	0.782716667758	1.36993266181	0.2993	0.345735839526	0.1605	1.80145291795	1.2589276907	0.2286	2.23321194266	0.585190611321	0.1915	0.4255	1.11333367766	0.843448593018	0.2665	0.4196	0.2475	0.2795	0.8083	0.654180245816	0.92591340806256	1.10222753098	0.2513	1.51997558674	0.773883067033	1.72789177486	0.983498775863	0.92591340806256	1.98769566695	0.999826147477	0.2686	0.873358487329	0.698310975291	0.555171260814	0.92591340806256	0.607937437934
hsa-miR-487b-3p	1.38747253239	0.4603	2.23000932396	1.22373117152437	1.16956207556	0.2798	0.315	1.2059891174	2.543998593	1.0826135698	1.22373117152437	1.29264479094	1.0081045066	1.28732321234	0.2765	1.22373117152437	0.961821880127	2.48255770169	2.33779850183	1.8105703389	1.22373117152437	0.1627	1.73740307081	0.1915	1.02087864029	1.73413476636	0.843481917382	0.685890362158	0.744254970401	0.2475	1.04876965568	1.80887492916	2.28468054905	0.492218329706	0.3637	0.816549416357	1.30308954453	1.75116591471	1.56397868212	0.2177	1.1468502236	0.2772	1.19246976226	0.862748621099	0.759830562794	1.16684120969	1.17086188268	0.2706	0.836889162099
hsa-miR-542-5p	3.91497953241	3.45425532448	5.87254703787	6.084154343	3.61417687107	1.0496891005	3.36079937311	3.51796405946	2.59980135911	1.24259586136	4.61658659061	2.89885062142	2.67663944292	4.66167850813	4.4400319471	2.89811187267	4.1083278217	3.90706655475	0.607272300177	1.9207916813	5.02647450245	0.309	2.93905890467	3.62691517605	2.6194929884	5.84653866111	3.95998387857	3.94552780207	3.45402923595	3.83664840836	2.84776413165	3.32384786769	3.30635143145	2.34104758472	3.46394952649	3.39440161474	2.32265713665	2.83844364621	4.45873020803	3.02982966333	3.84357694298	4.07803165155	3.90649617365	4.5038860092	3.73771263795	3.53409159074	3.89939250414	4.82974130274	1.1238646693
hsa-miR-1271-5p	2.30016667477	1.93318318844	3.40572901542	1.23712741855	2.42580060451	2.51293390497	1.78257124517	1.99537561157	1.50616894987	0.581899848477	1.74550966249	1.80909028075	2.33493010374	1.81603843132	0.508533607883	0.942640971422	2.04056550998	1.64058850846	2.88946140964	2.83398884111	1.13874847536	1.59931538624	1.87491936836	1.09458741127	0.753654291898	2.43850000812	1.51268188398	1.49887684988	2.013767183	1.61287807459	1.54781510231	0.808151744224	2.24156898018	1.86532973187	1.8401044705	1.87353767884	1.45125358354	2.73969098555	1.37901299315	1.48114385673	1.98140733977	0.2772	1.65178830692	2.70587790612	2.54914379603	1.6686084247	2.34118360213	2.76056605024	1.95705141581
hsa-miR-4685-3p	1.38745962426	0.955815362999	0.3174	0.2261	0.2729	0.454249631995099	0.315	0.454249631995099	0.7572	0.1689	0.95694135609	0.6109	0.454249631995099	0.926358489782	0.1449	0.454249631995099	0.454249631995099	0.454249631995099	0.3353	0.454249631995099	0.2286	0.563264451002	0.585213505125	0.64868774575	0.1562	0.551257951221	0.613139093346	0.2665	0.4196	0.454249631995099	0.2795	0.454249631995099	0.1934	0.492218329706	0.454249631995099	0.465251880443	0.454249631995099	0.773883067033	0.454249631995099	0.2177	0.2308	0.2772	0.1926	0.454249631995099	0.501753070027	0.6983	0.454249631995099	0.695063270522	0.1776
hsa-miR-1343-3p	0.842936309843537	0.955864646985	0.988647167098	0.593581415096	0.2729	1.43930363613	0.792468050133	0.4578	0.5461	0.456930259796	1.27014853199	0.943024236293	0.590341120654	0.926358489782	0.611795236199	0.547	0.1832	0.55646965074	0.607180646231	0.842936309843537	1.02161760004	0.842936309843537	0.5851	0.648715390019	0.753639215515	1.11326662306	1.04203213733	0.685890362158	0.225	1.32031768003	0.513539557733	0.3223	0.516283654652	1.27702793193	1.10222753098	1.53754930606	0.737368778346	0.558988706756	0.91787826609	0.573975682519	0.842936309843537	1.04213723216	0.999777021061	1.39885344141	1.16855589334	0.842936309843537	0.842936309843537	0.2706	0.1776
hsa-miR-4786-5p	0.500234849552951	0.808908285925	0.3174	0.886233037568	0.500234849552951	0.500234849552951	0.500234849552951	0.247	0.2988	0.696888529306	0.500234849552951	0.610832557832	0.500234849552951	0.500234849552951	0.508490339314	1.25288983656	0.491800233048	0.770630221212	0.500234849552951	0.639	0.2286	0.563240071729	0.73724619052	0.1915	0.543341742023	0.551257951221	0.3389	0.500234849552951	0.225	0.2475	0.2795	0.585582289324	0.500234849552951	0.687050569336	0.3637	0.465251880443	0.1807	0.500234849552951	0.500234849552951	0.500234849552951	0.500234849552951	0.500234849552951	0.362489939847	0.862748621099	0.873281996914	0.500234849552951	0.392751940756	0.500234849552951	0.478275932999
hsa-miR-4787-3p	0.2997	2.25057663476	4.28225604131	2.60630835255	2.89837041947	2.84917679927	2.72518949316	2.59484684127	2.29613888509	1.38660375929	1.27014853199	1.12838904273	2.42820935946	2.67862652413	1.86432076675	1.72470356516	2.26033479011	2.45185907577	1.68882789245	1.81058495242	3.40802616829	2.3728493084	2.77307260229	2.18534276573	1.24614657064	2.71901525912	2.062561018	2.21796759624	3.43162145403	2.84308603413	1.54785655359	2.24964080388	2.28468190128	3.28444682702	2.15066038115	3.61212371294	0.951575674151	3.88019802291	2.34796441612	1.71388238946	2.26784984891	2.06276665356	2.4777043086	2.5633008561	2.74089878615	1.35416177743	2.54832345503	3.33304673414	1.7478069305
hsa-miR-1277-3p	1.10733746648	0.6451	2.50486577062	2.18987693005	0.502298197152	2.71452292884	1.1506714373	2.12463522682	1.2513	0.456930259796	1.32441244494205	1.44011287801	1.59579880748	1.28731146405	1.1812986157	1.10604048503	1.5338010414	1.52734336482	1.50148129505	2.0233155454	1.53041017689	1.21010352639	1.87482063527	1.09457391998	0.42548107299	0.763910370172	0.3389	1.0105	1.3329512036	0.806210955189	1.74468051671	1.17115157319	1.10264878347	1.39327765313	1.95120899469	1.09882964383	0.341265522907	2.02722569139	1.04769243697	1.09771281716	0.760290632684	1.82471732837	0.892952249472	1.28231032997	0.873350356576	0.6983	1.17084016961	1.79731718621	0.1776
hsa-miR-219a-5p	1.24669117320787	0.808813789439	2.23005951242	1.01290304845	1.89033078011	1.83506075363	1.30108811011	1.08423854554	1.82006492634	0.803398466621	0.95694135609	1.50852060506	1.00815329669	1.81601624001	1.1124266975	0.7583	2.17642549421	0.770630221212	1.80142655391	1.0804	1.13874847536	1.4177600064	1.32222156868	1.24669117320787	0.937111539579	0.949175135722	1.37218017242	1.59890821132	0.591039535711	1.52181838273	1.43830604793	0.3223	1.89731356357	0.687050569336	1.95120957614	1.22159647564	1.4512392167	1.1264	2.13080947038	1.71389292032	0.604504505758	1.31214408069	0.999844692972	0.862748621099	1.07668833771	0.391	0.701099622532	1.95917714634	1.03437319719
hsa-miR-218-5p	4.50484318978	5.70374603972	7.95756515701	5.88316085199	6.2274521304	7.39890133776	5.75366355004	7.30055401797	7.28397601737	7.15448101345	6.12335189219	6.45922554555	7.51595040616	6.73260886467	5.36264015846	5.91271079195	7.50580845583	6.74164015291	5.42153343586	5.59603143313	7.5345236333	6.01988034641	6.41268887441	5.68722969299	6.14226497845	6.93067470134	6.08155039467	6.83574395706	6.29420331833	6.31125761509	7.66834833398	6.45330420507	7.51126782335	4.77794461454	6.18900600292	6.27970689884	7.6614653665	6.296770357	6.62166992378	7.10671111781	7.42067508608	6.99648382626	7.48112676432	7.89691789287	7.12571374653	7.09189402456	7.19766269396	7.4690816501	7.23743920297
hsa-miR-217-5p	4.41405269884	4.38693621916	6.92587475451	1.43116633473	3.94201340206	6.48530705601	4.15686291136	4.93951505684	6.77910359225	4.17116821282	0.5564	5.15635758318	7.36332915992	3.15756789147	5.75016234734	5.67953331369	4.81836917653	5.67591244708	1.03321626292	6.32441623363	4.66919335282388	0.87640865537	3.79053997546	3.57634985223	3.73861796085	7.96830690905	2.71372098821	3.3974158511	6.23400916884	2.12720065747	4.71275111711	6.03552277044	5.24807566639	3.60687360271	4.63197648313	3.44568489059	5.02179518111	4.53880030743	5.87359830565	4.85878626719	4.40061185649	2.87884643126	5.02510823622	6.50820761426	3.4931978365	6.56060659055	5.25073435087	4.07769558498	3.48805221835
hsa-miR-216a-5p	0.2997	0.2485	1.56987569305	0.2261	0.2729	2.27848916727	0.982619145504	0.641714905032	1.38434036104	0.902590633689	0.998714231461605	0.8406	2.23517610774	0.443802977708	1.82184297119	1.38603009762	0.998714231461605	1.04193441815	0.998714231461605	1.56098877994	0.998714231461605	0.998714231461605	0.2225	0.3605	0.2971	3.33266297564	0.998714231461605	0.2665	1.82047392621	0.998714231461605	1.19063949921	1.1711	0.1934	0.998714231461605	0.3637	0.998714231461605	0.8484	0.3064	1.56395790414	0.406815718842	0.998714231461605	0.998714231461605	1.36233303078	1.607	0.998714231461605	2.14549402912	0.954990041249	0.2706	0.998714231461605
hsa-miR-215-5p	2.4294753487	1.52577902619	1.56987569305	1.68062139883	1.02941627226	1.74584294234	1.30104666861	0.95135204208	1.61862037049	2.24065730718	1.52730007232	4.09422371268	1.81893363298	1.57578175782	2.32611321615	1.72472452466	1.78117894614	2.78307162904	1.90581420452	2.02330144287	1.69243581325	1.70877201913	1.66328442958	1.43470455422	1.7166311475	2.3752477625	1.51266430394	1.0104055927	1.59720308273	0.952890681526	2.3991731605	1.70193367884	1.5887941208	1.94361295096	1.1022	2.14574941488	2.11618472448	2.51920324658	1.37905414582	1.91425697322	1.02913677609	2.50100433792	2.14650494933	2.02472007086	2.93647321567	1.35416177743	1.74268739683	0.49837222931	3.05964236175
hsa-miR-214-3p	2.08147496536	2.64673930688	1.30829627352	0.593598742511	0.700175371103	2.07379591477	0.573397123253	0.247	3.47553770436	2.41876063736	1.87713988576162	2.41940107852	2.67663639819	0.623187784143	2.05980325661	2.48812223247	1.14962592687	1.84338345968	0.607272300177	3.04350995407	1.87713988576162	0.1627	1.73735972903	1.87713988576162	0.75367491368	2.23971858596	0.613139093346	0.685890362158	1.00915277936	0.2475	2.56471665327	2.46111679119	1.7201795697	1.60091427004	2.2409673251	0.964540553647	2.63303440473	2.51918535229	1.80337794718	1.85043808856	1.25566221182	0.885580773078	2.32163049535	2.51251387144	3.15434439776	1.80338412775	1.5246555792	1.4062807016	2.09613493351
hsa-miR-181a-3p	9.80055397199	8.12295925914	7.94893239907	6.7258257534	8.34540036123	8.73900969835	6.64495391378	8.30195011631	8.14626435119	7.60644755902	6.85589231649	6.82893090365	8.36488403555	8.07414343959	6.94770657187	7.76302529981	8.96086259811	8.53363188077	7.62748119915	8.52350834732	7.84897640434	7.81243350796	7.96051287272	7.77389631715	7.88732100115	9.59827606333	6.93071476486	8.00832469185	7.3520993942	7.71833290173	7.05873047675	7.63324180264	7.98625691468	7.77998379684	8.77546047482	8.14379623878	7.72201447118	7.53957520269	8.88921341659	8.04114314494	7.20355378856	8.51827064856	7.86111775161	7.99969554576	8.25692895872	7.85211826342	8.5430160591	7.89380153025	7.65541598064
hsa-miR-222-3p	7.54587333755	8.89000870275	10.0285751414	6.63268974365	9.2406270513	6.01719425818	7.7629557046	9.24876976899	9.09717374658	8.74569200599	8.56033116599	5.07970940506	8.05323609906	8.73771222993	5.94082980773	6.9364501268	10.2688791845	8.81940533824	7.52158122506	8.99540345475	9.8951383582	6.85050067267	9.41060206623	8.75309377156	3.20671191999	6.61513569455	5.97019061788	9.65095647925	9.47153086193	8.86026935017	8.11575856524	8.85697939479	8.79503973374	9.36416117903	9.37779431126	9.73411831193	5.6957610372	8.92442151888	3.73047009406	7.86187107006	9.15379019026	6.24786435488	9.18445914664	9.41909863592	4.9453569093	7.66562688185	9.01766063101	8.44892365502	8.1412349631
hsa-miR-221-3p	9.99296074045	10.616423738	11.4412681478	8.11563989755	11.3443815238	8.02671290358	9.13074955738	10.3751565128	11.1711434831	11.4852670005	11.1209431908	6.91656578916	10.0089100813	10.1557223096	8.13421662741	9.36035671174	12.0118181566	10.8882439645	9.7846718433	10.6671887359	12.0624757043	8.80573635133	11.1068123738	11.2453887191	4.94148139248	9.0012237769	8.14183603596	11.3884030191	11.2370584232	10.6151503502	9.86572757318	10.9041286693	10.6176710954	10.5389993594	11.290393151	12.4030634538	7.64429941794	9.75174098406	5.76451038679	9.85647680904	10.7266024299	8.82370117954	11.6225048607	10.9855812838	6.76098770738	10.3336460705	11.1810302863	10.0648626028	10.0691506584
hsa-miR-432-5p	0.2997	0.645055273083	2.37401678496	1.33891216697498	1.89033078011	0.514	0.7924705216	1.33891216697498	2.75534349578	0.995392777709	1.33891216697498	1.96332339548	2.23516192632	1.57578966129	0.798681223097	0.7583	1.72317718694	1.46728875457	1.12255091243	1.69111352337	1.33891216697498	0.308896927127	1.93903567808	1.09461233826	1.31409818365	2.1667594311	1.21652158607	0.685890362158	1.42650853348	0.806199651284	1.04881622028	1.70187938051	1.78172512016	0.6869792123	0.3637	0.816528257273	1.76616578926	1.94092691968	0.775298610449	1.91421010003	1.14683164425	1.33891216697498	0.999844692972	1.28233526626	1.55639271632	1.16684914149	1.74264723932	0.695039038783	1.50307696484
hsa-miR-495-3p	1.82367532214	0.808813789439	1.98301329091	0.421519522486	1.80694710912	0.2798	0.315	0.247	3.14121329804	0.902581752097	1.39109274759297	1.63631867573	2.71414314852	1.48585747508	1.18125790864	1.2529201214	1.39213759508	1.64063533347	1.80136169878	1.6911293984	1.39109274759297	0.308896927127	1.73738539518	1.39109274759297	1.3140654727	1.92308206012	1.04203213733	0.491362758733	1.5143330276	0.6428812742	2.0725513299	2.52528171291	2.00431005285	1.78244825053	0.3637	0.2513	1.70843173698	2.51921584923	0.439114725667	1.09770957553	0.900967097062	0.2772	2.05031301342	2.2274628648	1.74722304228	1.16683389196	1.26776074759	0.49837222931	1.80303269355
hsa-miR-493-5p	1.25421009131	0.808853717063	2.44086573246	1.57223988918727	1.6241069215	0.715480971005	0.9827	1.20597814715	3.72187277676	1.3164063787	1.57223988918727	1.57387275278	2.07124893211	1.1767	1.24696528935	0.7583	0.961843873265	2.21645041303	1.50148492146	2.52034329446	1.57223988918727	0.1627	3.73743375912	1.18735034771	1.24614149523	2.08996818569	0.843448593018	0.857248954678	1.88784229036	1.57223988918727	1.83391249417	2.3940398939	2.40671799842	1.60093061148	0.3637	0.4653	1.70845830625	2.68763685924	0.91787826609	1.8504792449	1.84877249838	1.57223988918727	1.5846858339	1.78882804879	0.759787055153	1.35416231675	0.954990041249	1.0225	1.36307763246
hsa-miR-193b-3p	4.84330879427	5.28403151389	3.50287660389	4.33422933256	3.15598925087	5.02987385712	5.09540848545	4.25633903813	5.05361030745	3.60625928073	2.38834559787	3.31652185766	5.69299639391	4.17853841826	4.92455761628	1.99884701749	6.38996705234	4.9322742589	6.20425079596	4.77986824055	3.52022702477	4.8005536081	4.49232704739	3.27165152847	2.69786739343	3.51985032676	6.98600875189	3.39741985605	2.55951535833	3.08503364123	5.42274444264	3.83483175616	4.64940932133	5.77300160517	5.18048115157	3.42023401257	3.25379818969	5.91641385782	4.77217094218	4.82608812169	4.89693518188	4.96783720779	4.22566751666	4.98600356172	3.32372652883	3.74977206988	3.398140712	3.92927021758	3.01354513011
hsa-miR-15b-5p	7.57063315528	9.09129961451	7.18692353601	7.53063532608	7.44513485834	7.39338149131	7.36408476494	6.12713522186	7.03086915621	7.12785382433	6.85593218469	8.74244785865	7.60231453226	7.3933005328	8.43435166189	8.91728631075	7.57298196086	8.11084210815	7.43480625476	6.97537360986	8.43223931745	7.65464988833	7.22451573365	8.04976467837	8.04988624061	7.63503305083	7.76536318464	7.85748447272	7.7995833286	7.74752941543	6.59002373254	7.02721831064	7.90057719789	7.69194411151	7.62693673647	7.24707995392	6.59286296163	7.64906872728	7.35066290728	7.23235273505	7.00551453944	8.07482697014	7.82432822426	8.48972939865	9.35392132951	6.31762666893	7.85241954128	7.22038171235	7.62316227012
hsa-miR-1-3p	3.45004513278	3.24136038411	5.5925119126	3.19272794027	2.18279339305	4.1449581211	4.96625143587	2.98333633399	3.91024452214	5.58346492526	1.52730007232	4.54882516701	3.90589835601	3.94546227455	2.85455232809	4.88676318209	3.1680568086	4.08762387346	1.28633611211	5.79016268413	2.14860703898	3.73329605821	5.29207447154	3.99119869292	5.00964596745	5.04917447226	4.4186468152	3.12279592907	5.5776014931	3.91034238794	6.10800644618	4.30575556249	3.78295855545	2.39787189423	3.67291428915	2.52546067586	6.03504952316	3.9917107046	3.05181906963	3.33941678103	3.65784345173	3.77728111695	6.07490252209	5.257000783	5.51681162727	5.24967593344	5.30314027656	3.55185298331	5.23103404667
hsa-miR-27b-3p	10.9235778471	11.6388530256	11.9924009059	11.1668675144	10.9765909042	11.8560911061	11.1297429459	10.6131996896	11.7141141917	11.6256686132	11.317588934	10.8652940892	11.3222435801	11.0951590551	10.5385541195	10.7564431576	12.0366176951	11.6483625052	12.4458860032	10.367991179	12.3376463155	11.3594925691	10.9392628967	11.9597316778	10.8738232287	11.2892898949	12.0237026097	11.3300083577	10.9745566353	11.5614417272	11.1099666674	11.037245484	10.8748814489	10.090491213	11.2644250969	11.8534785584	10.8113146697	10.3794649473	11.1627171025	10.5104460535	11.4622782018	11.9814545242	12.0293919837	11.8795127401	11.0193603438	11.2680771121	12.0232718392	12.7230687404	11.5610284861
hsa-miR-23b-3p	11.0544882686	11.4563050216	11.3128558156	11.5424664827	10.4475989507	11.2697724738	10.9946147087	11.4599990336	10.8753324899	11.0209302244	11.0153480852	10.5558809413	10.5579385253	11.3472190455	10.5646780973	10.521886508	11.8983725318	11.1155721087	11.9224552697	9.99083157418	12.0348883743	10.9294151733	10.2989451093	11.7955905051	10.9899988767	11.4413905483	11.6960931055	11.1901516874	10.6061189466	11.3390116168	10.4754768072	10.6344385047	10.5651259101	9.03453265186	11.5199938281	11.5751429667	10.3239516889	9.77141321159	11.0562444363	10.3465339379	11.4871174851	11.6384865027	11.6821850304	11.3360591656	10.9347438584	10.835383223	11.5396297514	11.7319286058	10.9794476966
hsa-miR-6874-3p	1.38750446623	0.808853717063	0.614097413165642	1.2371	0.7002	1.19155155087	0.315	1.5196	0.614097413165642	0.320082567635	0.614097413165642	0.1786	0.419073342976	0.2389	1.1812	0.94271250742	0.857873654729	0.1605	0.477660535611	0.3546	1.44198957979	0.308896927127	0.585190611321	1.09457148018	0.1562	0.763910370172	0.614097413165642	0.2665	0.7443	1.42455362111	0.891442382495	0.5857	0.1934	0.858654942108	1.10222753098	0.6516	0.614097413165642	0.614097413165642	0.616963977232	0.2177	0.6044	0.2772	0.1926	0.4949	0.5018	0.614097413165642	0.2097	0.49837222931	0.836889162099
hsa-miR-2110	0.2997	0.808813789439	2.15227208863	1.33741213481	0.700176942885	0.892279330093	3.01377456336	0.804835996936	1.82009145031	1.90012474614	1.74547571137	0.480627214184	0.881873560518	0.782727604831	1.37000261126	0.547049398796	0.961798497139	0.770519557977	0.835936984103	2.4484510707	1.34785758302	0.967310885029	2.54476942204	1.0946077057	1.24617232675	1.11332553814	1.51275435084	0.491362758733	1.33292194308	1.52180901419	1.43828946784	0.808252627297	1.36611062376	0.687050569336	0.3637	2.20655058303	2.24358412807	1.94092285326	1.04773989902	1.64041477112	2.0434339057	1.90846503183	1.51429316368	1.01659465085	1.62284549598	0.6983	0.555124850517	2.03376758673	2.00494425783
hsa-miR-17-3p	7.77609513776	8.08352071417	8.73725851951	7.86790728641	8.89864902948	8.33656488338	7.60559304492	8.68436858808	8.11182607875	8.18065637002	8.23034267802	7.73603688011	8.61233505429	8.00904713077	7.77164183365	7.36545226946	9.12804990382	8.25286065097	8.52996585064	8.43447214023	8.27956551139	8.71026725165	8.48771204326	8.13967472667	7.218740851	8.37548301797	7.88011651055	8.37744446924	8.20229987993	8.68703387212	8.009715185	7.95044460638	8.65831290814	7.99070820063	8.21508111471	9.29387068854	8.7321924665	8.40583853356	7.21216832786	8.56319720718	7.71439485529	8.38289684896	8.2597043399	8.36280375915	7.46953387789	7.44622648371	8.6167260462	7.75878062552	8.26187320157
hsa-miR-17-5p	6.97366035685	8.15847549204	8.93083847427	8.53994876623	8.90869519598	9.04450931354	7.603783618	9.20520747942	8.37739038657	7.17320365369	7.10804977979	8.44029392465	8.74970495241	9.08346324856	7.95413765164	7.60970554283	9.60848952654	7.73962280224	8.39632942465	8.62979359642	7.79762239844	7.88712246955	8.51295182826	7.75025269695	6.57834666965	7.65010805405	6.59759973087	8.6132979302	8.25107149377	9.01494561081	7.99281507247	8.25359605943	8.51071601586	8.51004898007	8.48009674182	8.08939514017	8.08307744368	9.55017664929	6.66276405797	8.67032205776	8.0935579826	7.63567066782	7.78376694712	8.2480392192	8.46712705981	6.86027317118	7.8727605415	8.28488902497	7.85882801278
hsa-miR-19a-3p	2.65779239359	3.05820884613	6.335151362	4.405224445	5.35698773946	4.85960436439	4.096430777	4.76229860403	4.89531417864	3.79878377503	3.50511869453	4.14881847297	5.6693242222	4.77988940808	3.10539283604	3.74929450685	6.05595580562	3.62003038968	4.74959166191	5.18538813116	3.26073784492	4.08761708008	4.88309980138	3.04239830897	2.56476306692	3.49026340115	4.22802737232	5.11619502656	3.92397960326	5.69774091104	4.90000843247	4.26881244848	5.38806927934	5.56568932365	4.87688609157	4.08624973058	4.37477004265	5.7801043235	2.62254236982	5.81716696355	4.4357474359	4.32676592296	3.83612235275	3.79600967244	4.02255737006	3.02860926871	3.6345114726	5.05237975448	4.32186615663
hsa-miR-18a-5p	2.36623909487	2.77103895424	3.62299758485	1.51918742774	2.36874314428	2.45779938793	1.30110977255	1.61066759985	3.35094005405	2.41877114812	1.74550966249	3.82580802776	2.8884696275	2.41194101682	1.77811278888	1.72468442705	3.14618775756	2.51259595175	1.50156709396	3.18285328598	1.83811032273	1.85882650911	2.7374276532	1.43466496605	0.937111539579	2.09000982493	1.21652158607	1.69243597012	2.60027152658	1.69851437359	2.14409216945	2.70224064759	2.15130289541	3.48118069133	2.40612894696	2.26481294227	2.96427540409	4.17294500944	1.16682777093	2.97107758323	1.84873947156	2.26707800507	2.4017695896	2.40510637158	3.17661412056	1.668607991	2.15104830644	2.71596539475	2.57997708569
hsa-miR-20a-5p	5.99554689193	7.3816676332	8.41618391766	8.45459884024	9.16304487101	8.43179313209	6.87532716529	8.95846597946	8.25241743693	7.06096586534	6.66170384551	7.80488013157	8.82997593402	8.19250772012	7.57222567427	7.65005689901	9.79460845801	7.52139221271	8.24404383862	8.31459062701	7.11229435803	7.84202116007	8.35807993628	7.76632573017	6.29076699149	7.51905827743	6.02400359554	8.59293286919	7.73362344314	9.38890257398	7.82748366909	7.98081407183	8.72873905337	8.2989746621	8.35432410501	8.01922590282	7.90332796221	9.00700642805	6.16223103735	8.91921723703	7.7071700996	7.03896143059	7.25834051436	7.51330492099	7.93108964222	6.20033925874	7.6639169502	7.56020002655	7.42179494877
hsa-miR-19b-3p	5.44243699526	5.90718843843	8.13475599735	6.9039940673	7.87057332735	7.93252378889	6.34922707004	7.13408940417	7.62057572025	6.60377315565	6.2974769381	6.90228443394	7.91497343569	7.3963730359	6.26003707216	6.15599210668	8.17014812056	6.59306829378	7.57401923379	7.22690984268	6.92314820597	7.59264748459	7.28127336591	6.00673370999	5.44026464606	6.12186022462	6.52064471734	7.49327015918	7.00119306134	7.98021127694	7.39549567017	6.88171423066	7.53816727968	7.73252180533	7.17339475638	6.88769926011	6.71330761714	8.25192012948	5.58907001626	7.70968343113	7.01329350852	7.09588253285	7.00120250808	6.81655333441	7.15693500663	5.38479279465	6.56770488272	7.91369852343	7.16687033834
hsa-miR-22-3p	16.2433632564	16.8494580036	15.9200920272	17.7969859255	15.9955689225	17.0049946441	17.1999479405	16.0513571911	16.4733223418	16.2274598692	16.1969180841	16.968483847	16.5931329022	16.9472218929	16.4182567372	17.1180848066	15.7442044819	16.5431847172	15.4377406515	16.6611611539	15.0352672322	14.8961747101	16.0363687714	16.3067095959	17.4198648518	17.2613392752	17.2473249524	16.5794192247	15.8707742758	16.0427677861	16.0098144205	16.5700997056	16.5848708169	16.5958698107	17.328925058	16.3590841292	16.599167151	16.5220981011	17.5243495722	16.8754370998	15.5517912402	15.9346180195	15.9465928438	16.4165090641	16.5185353128	16.0134298089	16.6327227692	15.5000965254	15.9809558869
hsa-miR-21-5p	15.6254833916	16.618057798	17.3903418704	15.5716210845	18.7141102454	15.3062413849	15.5463546383	17.7214321456	18.2234404836	17.6248595157	15.9906698286	15.1816936876	17.9634026524	15.5946349819	15.8471549731	16.1325164305	17.4383854696	18.4256770999	16.3230014799	18.0286367762	15.9746288883	16.4471588687	18.5347083954	18.5308209507	15.4924744412	16.655064997	15.6438267313	18.3187843555	17.9297164657	18.0257584922	16.8023698089	18.6611200673	18.4147181601	18.4715432848	15.9238692831	18.3341458791	15.8485720716	18.2914134173	15.6870076967	18.4794902569	17.3514912237	15.2123385357	17.1708034689	17.5276145407	15.3837583779	15.6507846952	18.0020022668	17.8866512142	16.9410458612
hsa-miR-24-1-5p	3.87012243627	4.53459228751	5.04409618727	5.21475746117	4.01813399853	5.93887313448	4.21489976291	5.07352734964	4.73002014712	3.96866220854	4.08757832623	4.30125999304	4.6005096653	4.89783639162	4.19580386286	4.2810370424	5.03047069328	4.53109946593	5.39938383916	3.26875895859	5.77003521365	5.06011400802	4.08796767288	4.18376175366	3.85717375021	3.94731582749	4.2682309257	4.28281904706	4.94054996807	4.55195967629	3.89663757602	4.21144778959	4.1522572318	3.72251226373	4.78989098169	3.91476668878	3.37007107781	4.43212239077	3.80577255146	3.89195730431	4.71834283173	4.41536472735	4.73912338951	5.04978916326	4.5522592853	4.29855870023	4.68461649651	5.92664931985	4.359209621
hsa-miR-23a-3p	12.5692802763	11.8987810711	11.9808719839	11.3357300016	11.5740915005	10.4626996847	11.2714745181	11.5904631504	11.8132205973	12.0077416548	10.8943079634	11.053303945	11.4502945565	11.2958911383	10.7147938556	10.7932695912	11.6522443573	12.0151573254	11.7183966758	11.9480757921	11.6325546907	11.2995368203	11.7214082244	11.9555738373	10.4831806658	12.4379782062	11.2126844258	11.7436171712	10.9696233054	11.2562005638	11.5468518951	11.6752989455	11.9367964684	10.8913372686	11.8594082595	12.5974352834	11.3827059279	11.5501296752	11.7935897954	11.2342061143	11.7963638642	11.4814764572	12.1642095566	11.8044392412	11.3363905013	11.4682400412	12.0825712236	11.3072840126	11.9714389079
hsa-miR-101-3p	15.6711277111	15.0309629729	14.8090052512	14.2537293717	14.8229593704	14.1697865728	13.9341498495	15.2201969857	14.4263946609	14.7729106842	14.7892422143	14.5420158665	14.7605345429	14.1586058944	13.4901896272	13.8763753842	14.6117642025	15.1217838034	15.7825102135	14.5578447938	15.3020588073	15.2484051813	14.4998213097	15.5627913641	12.9357784857	15.8612868317	14.2531366713	14.7786831658	13.858556622	15.014151694	15.271563882	14.5014727303	14.9935852417	13.9759060509	14.6381224134	15.982689632	14.565329052	13.9279462919	14.8629739051	14.1013342395	14.6500589469	15.9384931622	14.7378692001	14.6884240992	14.1100051612	14.7529683319	15.4616667469	14.5946701772	14.5919909752
hsa-miR-100-5p	11.3956017914	12.0921681808	14.5414386064	11.2815478785	13.4651277369	13.3106617154	11.9023139031	13.0328237161	12.8021030742	13.5377197265	12.7855408218	13.6785932609	13.124225441	12.5780051769	11.5710259206	12.9455302192	13.1416989474	13.8415735681	15.2239620783	13.1027963275	12.6716254351	14.5097613479	12.9741400531	13.0605502097	13.0106188639	14.5993260303	13.5095761544	12.316056636	13.0504957659	12.9359667172	14.0043087417	13.3309451787	13.6769507483	13.1414702172	13.1290829372	13.2558633931	14.5042965842	12.1879836462	13.3623552694	13.5332167878	13.9637915202	13.2857397346	13.8770686295	14.2289289441	13.973878603	13.535475209	13.8484406075	12.7366858194	14.7293668911
hsa-miR-99a-5p	9.72857559658	11.0202795934	10.3667218633	10.4161296309	9.92800261827	10.5845068489	10.1107749725	10.5873589607	10.6272064709	10.356409797	10.6222441506	10.1521600776	10.1892502611	9.81545661973	10.1386278713	9.89010402986	10.9994351407	10.5289514649	13.2455948691	9.7585915051	11.07674504	11.5505989175	9.77638539016	10.9513877775	9.89634758773	10.9230115257	10.5444275834	10.5310037134	9.30410591616	10.7656086991	11.0065654315	10.4432639424	10.5454877079	8.89730477866	11.0921088363	11.0618250924	10.9065729146	9.08264214705	10.015137959	10.4801852515	10.6728650256	11.4523021342	10.860566647	10.9989535148	10.6428003168	10.3680526244	11.0012809975	10.7957532789	10.4565110653
hsa-miR-98-5p	5.05852807158	6.3608655681	6.85709224083	6.82630584919	5.67774286613	7.18007637228	6.75335470545	5.93795295021	6.03676051104	6.01885339234	7.0477576126	6.86036371158	5.8403395452	6.83630217553	7.44420424361	5.9827692593	6.67822005567	5.24590479771	5.60338813246	5.91536332843	7.21090329488	6.48935704786	6.01173247536	5.307629298	6.75363547819	5.69925204565	7.4529778802	5.55647314179	6.09839936206	5.47303931606	6.32355722196	5.90295328898	5.32754230769	5.1106508584	6.77686840253	5.81703726288	6.64185433925	5.27148253882	6.14052142089	5.52731675614	6.70809914851	7.27430895588	6.6414189605	5.65862155443	7.35926263764	6.70964007398	5.98676648835	6.47721098047	6.16768172381
hsa-miR-96-5p	3.97976386593	4.37388880432	5.18740128592	5.15414741428	4.0727354337	6.08248358057	5.86655925163	2.87736483886	3.21455332493	3.43459135605	2.51256302333	4.34873294608	3.67790888419	4.87142993975	4.93951245925	4.47296426248	5.11176261409	3.88422931352	5.06923840471	3.9003957598	1.53040623525	4.38833075544	4.35800544882	2.47029679496	4.99933675719	3.60510208885	3.20288672179	3.31152336789	4.48781520607	3.01993460547	2.80428043886	4.44498639527	3.53775457419	4.35903303057	5.63625132342	3.1063866114	2.93937709824	4.96762640202	5.24783910848	3.29217492483	1.77752712165	3.30713583329	2.97362740454	3.73083232312	3.28321505194	2.72326412161	3.9440572298	4.21224415993	3.74926688299
hsa-miR-95-3p	1.50950596753	4.03655836201	5.960665708	4.51635486362	3.43133580519	4.44342108409	5.05361810354	2.72271639265	3.35094961575	3.27711498302	3.56370234821	4.08302975235	2.88847231604	4.16409122715	3.30363485324	3.84497134303	3.35145397655	3.64743013324	3.67503049912	3.66709937144	2.69918180868	3.88095348388	4.05936628932	3.18427089555	3.81088314406	3.11745987526	5.26046794637	3.8873696458	3.87501690814	3.29210716887	4.21162667258	3.32383165339	3.15196473047	2.60492929342	3.57222345203	3.7201644958	4.57379801538	3.70802925854	4.16172239747	3.40740979395	4.44723870627	5.80947714445	3.89272301559	3.1991663413	5.10497497137	3.41282157731	3.46092481138	4.22819094397	3.83127774876
hsa-miR-93-5p	10.699190877	11.761141805	12.2329496025	12.5016845533	12.110704985	12.2197208184	11.1803399209	12.3787475876	11.6398409968	10.4121785428	10.6444727524	11.7583814379	11.9701495133	12.3673809612	11.7185632322	11.1393797805	13.3777222909	11.0678274999	11.8636942121	11.8814468013	10.9615233694	11.8748256425	11.4785082487	10.8000873765	10.7585623948	11.4587288128	10.2009931195	12.2397546932	11.5190603908	12.5108614903	10.9942067088	11.7017510153	12.0399849323	11.6361775346	12.451635356	11.2836208108	11.5468659245	12.6033559489	11.2605098112	12.3941311105	11.3291319971	10.8358695315	11.1486008474	11.5989532858	12.1003560172	10.2793990018	11.3637626775	11.5270444807	11.4003073684
hsa-miR-92a-3p	11.8231577074	13.5471523623	13.7736073527	12.9549725165	13.8208006183	13.3017377839	12.2478788567	13.5771041643	12.9476177797	12.1084794805	12.6249585369	13.8601092813	12.9955378487	13.3233858238	13.1133455384	12.8020563291	14.0072546238	13.0850982709	14.0677727518	13.1966815652	13.3695534379	13.5970847436	13.1282448203	13.1030451487	11.7781132241	12.7897984534	11.9893075249	13.5628049028	13.6106281871	13.7071315177	12.5225959017	12.8758244843	13.190743873	12.9750200929	12.9486199159	13.3302086445	12.6651969128	13.6570046502	11.4677045425	12.8366689504	12.7826845348	12.9525836333	12.6951462676	13.2561644052	13.8539359275	11.8563454455	12.869874985	13.3559585506	12.7621185025
hsa-miR-33a-5p	3.67527653192	3.86114725054	4.31830713644	3.76068556161	4.0181469677	2.56604558663	2.14289231561	2.98337935541	4.95006947871	4.29507490582	2.25251383983	3.96623734344	3.82242551787	3.26960904764	2.26399534882	2.36434982285	4.61817146981	3.99487458524	3.43441109045	3.9789952271	5.07132891295	2.89690270212	3.64428303227	2.9123789643	2.28907978391	4.68166122971	2.87862504313	4.64063199799	3.0458692836	3.79832587668	4.14343246069	3.52551185957	3.81268246053	3.78772156868	2.55425073306	5.4721564001	2.15989970173	4.6517444313	3.74967176983	2.74441113428	3.73504059805	3.70883833742	3.49604413509	3.0288019004	2.36725507735	2.72327256662	3.11524707158	4.212205201	2.72991732564
hsa-miR-32-5p	4.04173600501	6.44421019993	6.65704585665	5.88732803983	5.48994288997	7.11914998479	5.54331095089	5.05748484446	6.04184251659	5.82702570198	6.42142027597	5.78578964753	6.16233246506	5.88668303332	5.87742848633	5.80385295897	6.06178678388	6.56106660935	6.90107406149	5.43810595439	7.17015924109	6.71114297174	6.05937930675	5.99397480714	5.09414056647	6.33227022545	6.47412417501	5.78602360596	5.88010387432	6.10316421617	5.87563135471	5.53343606203	5.88480507523	5.82570451507	6.00160864366	7.28274263799	5.71423110681	5.94990903195	5.58905814915	5.25933846075	4.95457503311	7.12028664112	6.14932018854	6.19835749521	6.38853040884	5.20165933036	6.31904406365	6.55209561746	5.84815918881
hsa-miR-935	3.6221731908	2.81021369769	1.15731170049	2.60638990924	0.5023	0.715480971005	1.97386832647	0.804799747272	0.757332586856	1.08258494576	1.24339179290515	1.12838046416	0.743438825947	1.05697375488	1.04013960663	0.9427	0.745880499599	1.52740354417	1.85448832141	0.87647207814	1.53040537282	1.21004981807	0.585190611321	0.888810822618	1.76597326417	2.71902204824	1.96809119224	0.857257513143	0.4196	1.08604714965	1.19063949921	0.808252627297	0.895728032623	0.267	1.28308066748	0.465251880443	0.951544802066	1.24339179290515	2.29665163532	0.573975682519	1.14677846517	0.8855	1.83622345623	1.28235270498	0.501753070027	0.391	1.67359540278	1.28935391755	2.05128477896
hsa-miR-20b-3p	0.9438	0.645161127789	0.797627736755	0.886218891309	0.635323126113387	1.43930363613	0.315	0.804813059025	0.635323126113387	0.635323126113387	0.5564	0.730240201466	0.2247	0.635323126113387	0.635323126113387	0.635323126113387	0.345735839526	0.667548271247	0.477710667822	1.08032435396	0.2286	0.635323126113387	0.2225	0.635323126113387	0.635323126113387	1.26064640785	0.635323126113387	0.4914	0.635323126113387	0.2475	0.635323126113387	0.5857	0.635323126113387	0.635323126113387	0.635323126113387	0.2513	0.635323126113387	0.635323126113387	0.616976994889	0.573975682519	0.2308	0.2772	0.892945284457	0.635323126113387	0.3531	0.635323126113387	0.555124850517	0.49837222931	0.478275932999
hsa-miR-431-3p	1.25419154952	0.2485	1.44496592722	1.34140001299599	1.41460982657	0.2798	0.315	1.34140001299599	2.85045431552	1.31640269194	1.34140001299599	1.29259979186	1.42513256419	1.39002945273	0.883706115614	0.2993	1.39219924939	1.5851073405	1.1225951394	2.37286072965	1.34140001299599	0.308896927127	2.05936339664	0.1915	1.09987703079	2.23967319999	0.613139093346	1.27517740692	1.33288702195	1.20793689638	0.891494312131	2.17149688802	1.72014823302	0.267	0.3637	0.2513	1.22290591885	1.75114461589	0.775229618066	0.723788160596	0.4297	0.5097	0.892932277707	0.862791042322	1.07670217267	0.698310975291	0.555124850517	0.2706	1.2875668523
hsa-miR-223-5p	0.759276771656	0.645055273083	0.797634399036	1.33742670338	0.700175371103	0.514	0.982616979225	0.641714905032	2.36219599181	1.16480339212	1.289553500991	1.57380882023	2.38226256433	1.289553500991	0.611887649582	1.99881755762	0.961819359379	0.436169766966	1.289553500991	3.84551698812	0.425883296274	0.563264451002	2.22286147259	1.35684348461	0.937172622347	1.62949156991	0.613139093346	0.857220055087	2.18415736862	1.08604714965	1.91793780306	2.08904260009	1.28346779216	1.86531764678	0.3637	1.33475449431	1.51996787836	2.02720085798	0.2362	1.91416259783	1.62362245669	0.709751109942	1.83619815547	0.6905	2.20321099377	0.951508495691	0.3927	1.51438393199	1.28768673138
hsa-miR-200b-5p	1.91483496131	4.23676342665	4.1684233733	3.98315767014061	4.10802414025	4.49906551789	0.315	4.22784512108	4.91745225582	4.05741223349	5.0850513867	3.68503931859	2.88844429972	3.53911992079	4.08337260699	3.10551584182	4.63398024637	4.75507410161	5.28305653669	2.7764395628	6.13325460541	5.45909508244	3.95467908849	3.39355975772	3.45253133398	2.00894383271	3.32222724343	3.55516415765	4.66145720509	4.73544988632	4.05345379795	2.95603391266	4.274905154	4.16005593679	3.88377099356	5.34956877921	3.31309899349	4.31696016411	3.05183615398	4.02782655418	4.76508029502	4.83494647411	4.59313581552	4.56752561604	5.069708301	0.391	4.55617092104	4.33526992028	4.14084594777
hsa-miR-2114-5p	0.2997	0.645055273083	1.98301634492	0.421519522486	0.874178533483	0.2798	0.718811866371026	0.457829175228	0.718811866371026	0.1689	0.95694135609	0.730311014122	0.2247	0.718811866371026	0.611835514869	0.718811866371026	0.6244	0.3049	0.335355331299	0.3546	0.2286	0.308896927127	0.415225756676	0.1915	0.1562	1.73419188573	0.843448593018	0.4914	0.744256827952	0.4587	0.718811866371026	0.718811866371026	0.3638	0.718811866371026	0.653925197098	0.2513	0.485737068132	0.960870366725	0.616963977232	0.4068	0.2308	0.7098	0.1926	0.718811866371026	0.636509867695	0.391	0.2097	0.49837222931	0.335713829385
hsa-miR-4449	1.72635261792	0.645055273083	0.5774	0.5936	0.583847539748765	0.583847539748765	0.583847539748765	0.247	3.38316209781	0.1689	0.583847539748765	0.337505729422	0.583847539748765	0.623190413691	1.11245719122	0.547	0.583847539748765	0.583847539748765	0.335355331299	0.3546	1.13872707668	0.5633	0.2225	0.5118	0.297128298381	1.62956958691	0.3389	0.583847539748765	0.583847539748765	0.642887341268	0.2795	0.3223	0.1934	0.492218329706	0.3637	0.651576277963	0.1807	1.40944966836	0.917940763295	0.2177	0.2308	0.2772	0.583847539748765	0.2686	0.353053984199	0.583847539748765	0.583847539748765	0.583847539748765	0.607937437934
hsa-miR-4444	2.08148474749	0.955864646985	0.577407761005	1.33742595246	1.02939666847	0.715524167934	0.573397123253	1.31838429925	0.94146934946	0.995381747733	1.74547571137	1.50841638173	1.33163044254	1.48590068104	1.11248768429	1.62052766988	1.39215208633	1.27028560947	1.12267256338	1.18808139937184	1.83814166856	0.779285422117	0.415225756676	0.88883422831	0.937146071136	1.3944046587	2.15125843058	0.491362758733	1.00910598005	1.0860378388	1.54792719922	0.585582289324	0.516384322558	1.01186423039	1.18808139937184	1.94651512609	0.95157164123	0.773873336599	1.9433789156	0.406815718842	1.2557221092	0.885467052205	0.892918347449	1.01663278127	1.25480474853	0.698310975291	1.26779621337	0.2706	1.03427354531
hsa-miR-4442	1.25418922386	0.645161127789	0.577407761005	0.74730732175	0.5023	0.591347360437468	0.591347360437468	0.804813059025	0.591347360437468	0.591347360437468	0.95694135609	0.337505729422	0.419073342976	0.623187784143	0.591347360437468	0.591347360437468	0.345735839526	0.556485196641	0.335355331299	0.591347360437468	0.425883296274	0.308896927127	0.591347360437468	0.591347360437468	0.543365600137	1.51676249425	1.37225633043	0.591347360437468	0.591347360437468	0.2475	0.591347360437468	0.3223	0.1934	0.267	0.3637	0.964506510232	0.591347360437468	0.591347360437468	0.775298610449	0.2177	0.591347360437468	1.04208622014	0.591347360437468	0.2686	0.501711559593	0.591347360437468	0.833690340538	0.591347360437468	0.335713829385
hsa-miR-4443	2.65774203058	1.21138696434	0.3174	1.1293794506	0.756268048084748	0.2798	0.315	0.951319293104	0.756268048084748	0.696876331897	0.5564	0.1786	0.756268048084748	0.623190413691	0.276565776535	0.2993	0.961842573781	1.2701789037	0.726066974282	0.3546	0.425883296274	0.308896927127	0.2225	0.360533756494	0.425506961997	1.62952808591	1.86696020507	0.756268048084748	0.5911	0.756268048084748	0.756268048084748	0.756268048084748	0.363911890057	0.267	1.28306437622	0.2513	0.1807	0.3064	1.56400553496	0.4068	0.429718763168	1.3120708977	0.362489939847	0.756268048084748	0.6366	0.698310975291	0.3927	0.756268048084748	0.836889162099
hsa-miR-4677-3p	2.36624820073	2.46213810017	3.47122532213	3.77867132808	3.31541119905	3.08575301976	4.52123420171	2.94887654628	2.65346002418	3.2205856998	2.73282001757	4.11626795301	3.31225242147	2.83239044317	3.59602144262	3.9127691999	3.96557660392	2.57089349254	3.3628535485	3.63508644886	2.45000931223	3.02941060495	3.39277686205	3.16154456857	3.46750532133	3.65923765044	3.46742286553	3.60411646023	3.54025601784	3.26429770812	3.37925105112	3.55653258517	3.6073446536	3.80879342517	3.21938936696	3.13787517306	2.93940757512	3.85680454212	3.19885193118	3.61341961903	2.8910182953	3.21135132185	2.89273352314	3.35154017488	3.51090338979	2.58039756458	3.00711638689	3.55180921628	3.18969017771
hsa-miR-4677-5p	0.547723102271	0.2485	0.509886748473124	0.74730732175	0.2729	0.509886748473124	0.7924705216	0.509886748473124	0.2988	0.581899848477	0.509886748473124	0.1786	0.743470488084	0.443802977708	0.276565776535	0.509886748473124	0.745880304183	0.556500742375	0.477660535611	0.3546	0.5994	0.308896927127	0.415225756676	0.509886748473124	0.2971	0.509886748473124	0.3389	0.2665	0.882753027557	0.2475	0.2795	0.509886748473124	0.78003860229	0.492218329706	0.3637	0.4653	0.4857	0.558988706756	0.509886748473124	0.723775542266	0.429718763168	0.709751109942	0.651945556836	0.494954741261	0.759782522045	0.509886748473124	0.509886748473124	0.509886748473124	0.726900584164
hsa-miR-4683	0.577867961017457	0.577867961017457	0.577867961017457	0.4215	0.502298197152	1.19155155087	0.5734	0.247	0.577867961017457	0.577867961017457	0.577867961017457	0.610894322121	0.2247	0.926333500862	0.397153260096	0.2993	0.577867961017457	0.667548271247	0.1774	0.639011727307	0.2286	0.876500019903	0.577867961017457	0.1915	0.543341742023	0.577867961017457	0.3389	0.577867961017457	0.4196	0.806210955189	0.7148	0.3223	0.1934	0.267	0.89540925217	0.2513	0.951532753323	0.3064	1.04764497336	0.573989681483	0.2308	1.04218824238	0.777494040122	0.494954741261	0.873330237398	0.577867961017457	0.2097	0.2706	0.577867961017457
hsa-miR-4781-3p	0.547723102271	0.2485	0.3174	0.421519522486	0.440671785442242	0.2798	0.573397123253	0.641740588336	0.757240076536	0.1689	0.440671785442242	0.337505729422	0.590364793767	0.623187784143	0.611835514869	0.2993	0.345735839526	0.304918507402	0.4776	0.87647207814	0.599420330466	0.876438507619	0.585213505125	0.440671785442242	0.1562	0.3018	0.843448593018	0.491362758733	0.225	0.458693106736	0.2795	0.440671785442242	0.440671785442242	0.267	0.3637	0.465251880443	0.737368778346	0.3064	0.439114725667	0.2177	0.429718763168	0.509626217126	0.514474037719	0.494954741261	0.1873	0.698310975291	0.392751940756	0.49837222931	0.478275932999
hsa-miR-3922-3p	0.587240051450051	0.2485	0.988647167098	0.2261	0.2729	0.2798	0.7924705216	0.6417	0.546207089646	0.4569	0.587240051450051	0.587240051450051	1.23169538792	0.2389	0.587240051450051	0.587240051450051	0.491767844463	0.556421012099	0.6072	1.41785755715	0.2286	0.6754	0.585190611321	0.587240051450051	0.2971	0.763874083225	0.3389	0.4914	0.587240051450051	0.2475	0.71482428788	0.5857	0.78003860229	1.15061765197	0.3637	0.651576277963	0.3412	0.3064	0.4391	0.983522712812	0.429718763168	0.2772	0.1926	0.4949	0.587240051450051	0.391	0.392751940756	0.2706	0.3358
hsa-miR-1251-5p	6.90302414469	9.19992578599	9.20256187736	8.73180986701	6.2113108581	8.93398366597	7.4986358808	8.57488302169	5.05363709978	5.63119501181	6.39747643146	7.36597020765	6.96640979288	10.1334293735	7.58579898168	4.42737412602	7.7950983798	7.09324881515	6.71240763521	5.92861220791	7.27461697504	6.44257799336	6.41555807073	6.38794839223	5.76545852647	7.36261680294	7.88490457309	7.41137636289	5.16755573915	5.8126352681	6.58356885084	5.47779711113	6.41752276274	5.11067254253	9.53828587348	6.91754330438	5.32524218137	6.17923231119	8.1897941655	5.9674616275	6.97403814495	8.37563098564	5.70399807947	7.57493962595	5.84028836687	6.95381879437	7.1169892379	8.00576053288	6.08933025752
hsa-miR-1249-3p	1.62200145215	1.08921450079	1.15736282613	0.7473	1.02941627226	0.514049671092	0.97575375559037	0.641740588336	0.97575375559037	0.803398466621	0.95694135609	1.21286857226	1.59573162649	1.05692227473	0.964096174086	0.758381285922	0.624397027626	1.64055147782	0.477660535611	1.2589276907	0.599420330466	0.1627	0.737164643555	1.35687513538	0.1562	1.83169909383	1.6406816322	0.857277853689	0.744309342666	0.4587	1.43836015234	1.00101784804	0.780052216625	1.78246531393	0.3637	0.964540553647	0.737368778346	1.53259454701	0.2362	0.2177	0.604487883497	0.97575375559037	0.514464983402	1.0165509478	1.48667814266	0.698310975291	0.5551	0.49837222931	0.607937437934
hsa-miR-1253	0.2997	0.460420316412	0.797627736755	0.886234064194	0.7002	0.514049671092	0.792468050133	1.20608909877	0.2988	0.1689	0.704218348202294	0.730244565462	0.881837323885	1.74035423144	0.508546345553	0.2993	1.59975592855	0.556500742375	0.835897874957	0.3546	1.02162171925	0.876418885529	0.87479265574	0.360533756494	0.297128298381	0.763874083225	0.3389	1.39131232261	0.225	0.458693106736	0.2795	0.808252627297	0.3638	0.858547697	1.10220906395	0.465251880443	0.1807	0.960870366725	0.616963977232	1.09770957553	1.14684305802	0.709751109942	0.362489939847	0.6905	0.978559488728	0.704218348202294	0.2097	0.4984	0.938911487105
hsa-miR-5001-5p	0.759296722634	0.2485	0.510668783341012	0.747322897821	0.502298197152	0.2798	0.510668783341012	0.95135204208	0.2988	0.320082567635	0.510668783341012	0.510668783341012	0.590341120654	0.782719022038	0.276565776535	0.510668783341012	0.624426571473	0.510668783341012	0.510668783341012	0.87647207814	0.2286	0.779359817785	0.415225756676	0.360533756494	0.425506961997	0.763910370172	0.510668783341012	0.510668783341012	0.591039535711	0.510668783341012	0.510668783341012	0.3223	0.510668783341012	0.267	0.653925197098	1.09881906585	0.510668783341012	0.3064	1.37899156556	0.2177	0.429718763168	0.509626217126	0.892932277707	0.4949	0.1873	0.698310975291	0.392751940756	0.49837222931	0.478275932999
hsa-miR-5000-3p	1.38748943798	0.808853717063	1.89031457054	0.886212241668	0.874178533483	1.54885048973	1.43732288402	0.247	1.10467997747	0.803398466621	1.5273431377	2.05771626687	1.23164168374	1.05695092897	1.53684025291	1.38610112202	1.46477070707	0.66747513531	1.6888020358	1.41785072211	0.894136074627	1.95083643762	1.32226536473	0.888815855158	0.848272564719	1.51668878762	2.15123724023	1.39135860467	1.23287641693	0.952890996529	1.31975144982	1.17110930643	1.65599347001	0.267	1.95124226694	0.964593691748	1.58556840856	0.773883067033	0.91787826609	1.20354562117	1.1468502236	1.98767796114	1.27986064402	1.50666792232	2.11363491328	0.391	0.833652422619	1.16210680398	1.50307875076
hsa-miR-129-5p	1.91481117684	4.23678896218	0.797627736755	2.75872803228	6.47042752165	1.32079356626	0.315	0.457829175228	3.17835865198	4.07880929452	1.80234877632611	1.03872033523	2.2351670049	2.83239819133	1.80234877632611	1.10604048503	0.4918	0.667548271247	1.28631031688	2.02328880656	1.02161760004	1.76058387783	4.60536683073	1.18740063029	0.848336612221	1.39445823523	2.06255385612	4.8067113615	2.517564601	0.80619423356	1.19063949921	2.08905158288	1.58880440813	6.32738501075	1.28305730414	3.22853821542	1.45123460126	0.558988706756	1.1668466145	0.859473914229	0.604504505758	1.43021455881	0.777464858866	1.01658138211	0.501753070027	2.4217919934	0.701099622532	1.80234877632611	0.478275932999
hsa-miR-148a-3p	13.7561445945	14.532106766	14.424354711	16.0612107093	14.796747829	16.4578935666	15.8040393974	15.6585337663	14.4182278713	13.6957674208	15.3863370174	16.2303883347	17.1866350863	16.1327524887	14.5489614851	16.2543210295	12.7041154698	15.5605005813	18.2120983983	14.4712266664	14.168010824	17.6058634545	15.449670659	14.2695389705	16.2589908402	15.7086918512	15.2539254752	14.2259669288	14.3416190131	14.2853534063	15.4928037277	14.6587617114	15.1736871426	17.3254631931	16.5898838158	14.2760341766	15.0340766458	17.2439355077	17.0621411778	16.013381184	13.8213742953	15.459868938	13.5966813001	15.4724649528	15.656832443	13.1794155677	13.7344233196	14.4519340651	14.762295483
hsa-miR-30c-5p	8.76897479328	10.6996987681	10.2566438803	11.4563009982	9.77252361538	12.0311269911	10.9537065551	10.3004667268	9.58856996664	9.07594614953	9.66347655293	10.8538448211	10.2712322934	11.5241231967	10.9850731535	10.6132873017	10.7801953245	9.34903844299	9.72773693059	9.47993542228	10.4046716384	10.4166635291	9.29705118714	9.89276357447	10.4288337826	9.8460086932	10.5795788323	10.0912491069	10.3019678413	11.0216990712	10.2085853025	9.7098878657	10.3684902874	9.89487128318	11.3943950131	9.1437055671	10.0219068338	10.4063807385	9.71977146394	10.0715565131	10.3918223792	10.5352469671	10.0651015314	10.5512878837	11.613613756	9.29382451879	10.014765269	10.4766457665	10.3119991655
hsa-miR-30d-5p	12.3680836881	14.1723188531	13.6637113991	14.7845646941	13.8470555024	14.2041600748	13.541597952	14.8180247476	13.0914472586	13.4877125395	14.0283969218	13.5615526539	13.7993540266	14.284507198	14.4341743449	13.8977867383	13.8849430516	13.1971317075	13.303377064	12.7837265713	15.098841898	13.8264084181	13.0567478966	13.7825737838	14.0556910666	14.9857459932	14.3265784496	14.1038246061	13.7857341645	14.7841800063	13.6978825163	13.3708671331	13.8101449645	12.7550202108	14.5903895375	14.1142198138	13.6795362461	13.0375496675	13.1787063946	13.604404391	14.2717091062	14.5370231284	13.9988343634	13.5862468495	14.1686622692	12.9610538013	13.9129294451	13.7114570464	13.9957777059
hsa-miR-944	0.2997	0.645055273083	1.79120607343	0.931129900650785	0.7002	0.2798	0.931129900650785	1.69624371293	0.9414	0.1689	0.5564	0.6109	0.8819	0.2389	0.1449	0.7583	0.931129900650785	1.79531078514	2.26106698593	1.41788164349	1.1387	0.7795	1.11581205956	0.1915	0.931129900650785	0.551257951221	0.613139093346	0.4914	1.51435736912	0.8062	1.8338921771	2.32363375563	0.654195101182	0.267	0.931129900650785	1.79660546606	0.3412	2.02724290863	0.931129900650785	0.723797461466	0.4297	0.931129900650785	0.8929	0.6905	0.636552612673	1.1669	0.555124850517	0.2706	1.5030676505
hsa-miR-155-5p	7.6256226655	7.23096613832	6.36132315711	7.04222118419	6.80731831209	6.75481466457	6.15047083235	8.95625433919	8.14740614596	7.30713786133	6.06368926234	6.73570528194	9.87985679027	6.77595634048	7.18401839791	9.10049881392	6.31096492291	8.99800464459	5.60726298376	9.53352257574	6.17843769397	7.35654409602	7.98727332535	5.85932022715	7.37494178537	8.17754960896	5.88871118066	7.14587322009	7.84795374195	6.6356912202	7.97945972775	7.52565951098	8.03204187092	10.320349029	6.5877166419	7.00135548681	6.31437985611	10.8015329122	6.31504123093	10.062579541	6.57005048123	5.48033186498	7.56618381335	8.12761389793	6.27426017984	6.93559482922	6.96093930017	7.06232737905	7.1615492745
hsa-miR-6755-5p	2.98672194514	1.32396044772	1.15730650832	1.43118968266	1.02939791955	1.83511583467	1.15059754129	1.20609917819	0.941387924449	0.320082567635	0.95694135609	0.610827817257	1.42516557602	0.782727604831	2.26401382374	1.25291003385	1.1496076111	0.770643622528	0.726058218208	1.25890627062	1.69246104453	0.563264451002	0.73724619052	0.888828885549	1.02084175341	0.3018	1.37225633043	0.685857817755	1.12531586058	0.952885787589	0.513539557733	1.17103628696	0.5163	1.15054499944	2.05443274278	1.22162496234	0.848433374498	0.3064	0.775229618066	0.983517083857	0.429718763168	1.53940673404	1.09937271351	0.862748621099	1.68635663215	1.51993807427	0.833690340538	1.02259809943	0.836797037727
hsa-miR-4536-3p	0.547723102271	0.808813789439	1.15730650832	0.421519522486	0.2729	0.892169480439	0.7924705216	0.4578	0.623482553198102	0.456914404803	0.5564	0.1786	0.2247	1.38997609843	0.397153260096	0.75842395225	0.491800233048	0.436186664743	0.335355331299	0.639011727307	1.44200580894	0.87640865537	0.2225	0.648715390019	0.42548107299	0.3018	0.613139093346	0.623482553198102	0.591041601392	0.458693106736	0.714858693353	0.3223	0.1934	0.492218329706	0.653925197098	0.964540553647	0.341265522907	0.3064	0.2362	0.573975682519	0.4297	0.709751109942	0.651953788167	0.2686	1.07673731642	0.623482553198102	0.2097	0.695039038783	0.3358
hsa-miR-1228-3p	1.38747253239	0.645055273083	0.512883059385985	0.2261	1.02943554887	0.514049671092	0.512883059385985	0.512883059385985	0.512883059385985	0.456930259796	0.512883059385985	0.840580642671	0.5904	0.443802977708	0.2765	0.2993	0.624397027626	0.770588292486	0.512883059385985	1.25890627062	0.512883059385985	0.512883059385985	0.5851	0.3605	0.512883059385985	0.512883059385985	0.512883059385985	0.512883059385985	0.419597673665	0.512883059385985	0.2795	0.3223	0.3638	0.6871	0.512883059385985	0.512883059385985	0.1807	0.773883067033	0.512883059385985	0.573975682519	0.4297	0.512883059385985	0.512883059385985	0.512883059385985	0.512883059385985	0.512883059385985	0.512883059385985	1.16214783319	0.1776
hsa-miR-6516-5p	2.48998170824	0.808908285925	0.797634399036	0.522472913673761	0.2729	0.715524167934	0.315	0.247	0.2988	0.456914404803	0.5564	0.1786	0.2247	0.443802977708	0.798716607963	0.75842395225	0.522472913673761	0.522472913673761	0.1774	0.3546	0.7543	0.441726522084	0.415225756676	0.522472913673761	0.1562	1.11332553814	0.613139093346	0.685857817755	0.522472913673761	0.458693106736	0.513539557733	0.5857	0.516384322558	0.492218329706	0.3637	0.2513	0.1807	0.3064	0.2362	0.2177	0.2308	0.509626217126	0.999826147477	0.522472913673761	0.501753070027	0.391	0.2097	0.695039038783	0.478275932999
hsa-miR-424-3p	4.38241214814	3.18289977146	5.60713905509	4.80604996148	2.81544752995	1.91914355262	3.36082778103	3.04989396281	1.50619546265	0.995381156918	5.1817965474	2.76536083678	2.28586053606	4.37912078658	3.47792326577	3.18083102791	3.35150362623	4.31787157466	1.20670165181	3.04349450534	5.53385761772	0.6754	3.22282328089	4.39312231813	2.72303414859	4.48583398774	3.32225274492	3.39738918432	3.98676332771	3.75895164529	3.15523697569	2.52533265599	3.28528664617	2.15598873133	3.21940762617	2.90111207533	2.24356408243	2.32850058862	4.11803988311	3.29218966482	4.26400673233	4.2160005606	4.41141895871	4.36752953561	4.53509663461	2.85322476655	3.73963015662	4.68685420763	3.76326454699
hsa-miR-423-5p	4.42960329035	5.80420995968	7.19662541345	6.33517360825	5.4423801006	6.76619318465	7.10491623505	5.2035295544	6.21267479521	5.70865197291	6.69482743368	6.32570898474	5.70241602529	5.54657370855	6.49952116949	6.58454461471	5.38849133165	5.25031393623	5.73321168422	7.08307196413	6.75907494299	6.98168783064	6.41552776941	5.09641964096	6.26316417308	5.64664059956	6.10394384362	5.62333661044	6.55989065693	5.47913678788	6.39493951859	5.51774250852	5.72183535732	5.81530198664	5.94234659772	5.80235280259	6.72429221161	6.21641905253	5.54575073764	5.75328388097	7.18308565215	7.1506890889	6.34201998223	5.47840230378	7.47510267208	5.78576406317	5.55429783104	6.34797023449	6.36637301291
hsa-miR-135a-5p	3.97975281629	9.60973817064	10.5869587929	9.7953991184	8.86040485535	11.3468773921	8.92161424125	10.7229493733	9.354119558	7.7746281382	8.86996070355	8.88073850305	9.6618126296	11.1537653425	9.80770039993	8.56094377909	10.2225505418	8.81751822702	9.14789933426	7.47754319159	9.89331227459	9.4817959289	8.76646412505	8.14032404401	8.20720660155	7.73296076183	8.66089960262	9.35265088589	9.30328098565	9.36244972786	9.46259510923	7.55671020877	8.66595847356	7.72974677692	10.2366350718	8.263008058	8.83319778504	8.79592555962	8.32162004702	9.1584278195	10.0669089857	10.2403854323	8.87041445634	9.3028601765	9.70186980361	8.46513801797	8.89363111537	10.6287425043	8.31924468338
hsa-miR-132-3p	6.62452706767	5.78959352992	6.90234283445	6.78914247977	6.07980409915	5.93382933759	6.35788435473	7.72399706682	6.61608160973	6.6293516119	6.68164623502	5.85641849286	6.75079872438	6.43521688963	5.97760978356	6.00881381979	7.57918773678	6.26475734613	5.51531412724	6.51663371976	8.68845521854	5.83001805593	5.6870243958	5.64694376486	6.35670681472	6.41724420286	6.06446194131	6.82805475376	6.36091795624	6.90938059704	6.71856928644	6.13140116738	6.57990658664	4.78854863029	5.83770533162	6.96005569018	6.23483471163	6.34796920696	7.08565574081	7.06690957656	8.75444863887	6.45018001961	7.88046011071	6.89801000552	6.30495488289	6.21860864251	6.41736479481	7.92723056962	6.66349216513
hsa-miR-133a-3p	2.98672307247	3.12190505672	5.03326073522	3.34504977823	3.31537450794	4.17942951142	3.72262298783	2.94892513855	3.99596914826	5.07319564235	1.52726057727	3.96622462102	3.76989353341	4.23479559839	1.94570873179	3.89058463674	3.12390490371	4.64401868275	1.56671182724	4.67361739327	2.49463743175	2.80128281898	4.67289844877	4.8201865035	4.23545907205	5.47608359553	3.63054063071	3.60408306071	5.14704968107	4.74553681728	4.84742547491	4.55658113213	3.57292655575	1.94363121084	3.85548695901	2.52546171326	3.90773494047	5.22657021982	3.17060466009	3.33936892156	2.31899306406	3.2759495361	5.62267685668	6.31042949394	5.25397973433	4.22836986804	5.47029083874	2.66991334976	5.08830846803
hsa-miR-128-3p	7.33305112244	7.60699954516	7.43278632842	7.89791666906	7.05785659813	7.08095924172	7.16014592361	6.68832511542	5.9642180592	7.0034814722	7.10804215716	6.9961504083	6.93691673585	6.84764376717	6.88714942907	6.40783936876	7.90753795947	7.32791655778	7.05093125299	6.87962604402	6.90468795363	6.72422420746	6.61767107303	6.94652346465	6.95984296019	8.00403426	7.49379737899	7.0184739352	6.61556902309	6.74798623366	6.61223952709	6.99364118302	6.94821680363	6.33468876453	7.4395397263	7.26860090194	6.70595548866	6.06146049093	7.60383098159	6.91751318018	6.63950180124	7.97754965384	7.14353449913	6.82438681073	7.42711493279	6.39970454227	7.2385693616	6.37330981935	7.4306246212
hsa-miR-130a-3p	6.66776088756	7.68151320863	8.25470861564	7.22841989981	7.26155978942	7.96259475448	6.91088838561	7.93351521923	6.67577002376	6.00772484647	7.42094886007	6.7830683654	7.6515317648	8.29283777088	6.45156697379	5.90161803834	8.66957636617	7.30768849271	7.62462548842	6.48107641332	7.39728867978	7.49187847152	6.8270784651	6.42415947457	5.68756710249	5.85232944086	7.16701510302	7.21448283271	7.41052842037	7.55279627154	7.34519313744	6.76364926752	7.22070236449	7.59061025515	7.79653038283	6.54079146922	6.95275809325	7.88255237157	6.13322717535	7.50235925513	7.56246268525	7.32857095694	7.24343561063	7.75105424871	7.52813398901	6.16324784312	6.90551952763	8.3629477532	7.66658732027
hsa-miR-125b-5p	9.88328603172	12.1023997122	13.3230105542	11.7207632996	12.7021057618	12.0785961967	11.0371032081	12.472620347	10.9751870598	11.5090628485	11.3020638352	11.1885004777	10.9309854478	12.1440659256	10.6195028576	10.8561850046	12.4970040516	12.3913884606	13.4739925188	10.780331109	12.243956177	12.4342432482	11.9050274221	12.0670694751	11.1278817269	11.6814972493	10.6313278592	12.3216081645	12.269738928	11.8508471701	11.0849964062	11.3970972506	12.0603891521	11.9417212224	12.074302728	12.3429696985	11.1102807472	11.6268196828	10.6602105201	11.5672278549	12.878656816	12.1513747503	12.1163437725	12.4475402768	11.7201554862	10.6059564321	12.1807900443	12.3074184391	11.9086927654
hsa-miR-30b-5p	8.6570646188	10.7463750865	9.44239921982	9.90214987508	9.24461537054	10.7723571013	8.8600129407	9.63598240759	9.78948342826	9.17752444169	8.79248503514	9.26242374932	9.51871886165	10.0371152268	9.34940090397	8.55744383747	8.66229820403	9.42382163736	9.34998342124	8.49594027675	10.3409406036	9.19597353952	8.62495973222	9.13416465037	8.04925575554	10.3029644171	9.54311577573	9.03929305916	9.95102627252	10.1838255788	9.41686416915	9.08090005019	9.6154747089	9.39764595516	9.53048656143	9.66952400731	8.71078481516	9.44837878755	8.8130304025	9.21488788641	9.65841264843	9.99585163043	9.73889404791	9.90841391158	10.3097867065	8.22512512496	9.84720871213	10.2650888132	9.27944996078
hsa-miR-92b-3p	5.32266333451	6.55790174469	7.55488064373	5.85808642961	7.50259381646	6.5091861293	6.24636729345	6.67780346389	6.7760830604	6.71028785862	6.36490126262	5.23925658102	6.56548497246	5.55212031722	6.28176773618	5.78581613016	8.15786722286	6.3995531595	7.77435130515	7.31283881545	5.30858088367	7.26206381254	7.0967772166	7.36072901365	5.00449980127	7.14981266092	5.76772055028	6.97494266081	6.48569960024	6.88216505457	6.00133661511	6.70943773196	6.66593179833	7.03492457602	6.47132796268	7.28630733448	5.92844868647	6.56541080098	6.26250476304	6.24970379773	7.02680313637	6.87677375482	6.74490772108	6.86801428321	7.21329536006	6.12512780868	7.01948910316	6.70251559961	7.46099993218
hsa-miR-199b-3p	10.8710402734	9.50542768562	9.84692875499	8.38749570901	9.86337127007	9.05965666882	9.17159858069	9.80838792202	11.7591675049	10.365562993	7.50560530499	10.3533484947	11.1283101462	9.19185154441	7.99715002607	9.4982567065	10.296302347	10.677315425	7.75175940389	11.1064634829	6.40286166225	4.8729026241	10.5546148625	7.74266586566	7.35796130947	11.139049863	9.0548635114	8.73370381214	7.45006761	7.96302755955	11.2140758095	11.0747203823	10.9575340928	8.71033596757	10.0956036968	9.45038078837	10.8793866907	11.0342124698	9.87512815174	10.4100763708	9.99393698868	8.28735436936	10.500588788	10.8732891509	9.49172098244	10.0230073771	10.477045615	9.36118033381	9.90416456189
hsa-miR-183-3p	1.25419387519	0.955779302393	0.3174	0.593598742511	0.591214062859523	0.715480971005	0.5734	0.4578	0.2988	0.696876331897	0.591214062859523	0.840584685344	0.2247	0.623190413691	0.1449	0.547049398796	0.491767844463	0.1605	0.1774	0.876482025602	0.591214062859523	0.309	0.591214062859523	0.1915	0.848303181208	0.591214062859523	0.3389	0.857257513143	0.591214062859523	0.591214062859523	0.591214062859523	0.3223	0.516384322558	0.4923	1.1022	0.2513	0.591214062859523	1.53258015125	1.64825278089	0.2177	0.591214062859523	0.2772	0.651953788167	0.6905	0.353053984199	0.591214062859523	0.833631590751	0.2706	0.335713829385
hsa-miR-219a-1-3p	0.943756566856	0.955779302393	2.23007736224	2.07839133527	2.24748934454	1.74587957877	1.67636741973	1.853512854	1.61860352953	2.12216641181	2.25246846073	3.06709185026	1.33168789582	2.2575144189	1.3097236647	1.82198126963	2.52074115427	1.19805113688	1.8014171807	1.41788164349	1.61368099637	2.84989910266	0.874699793243	1.70964947917	2.77215214941	2.23964140107	2.65433114234	1.78026606583	2.01376086662	1.32031861611	1.64964796202	1.70192682623	1.58884071368	1.01200117908	1.95116500609	0.964540553647	2.28370096365	1.5326002979	2.78027181857	1.56299216892	2.04340795465	2.5010269574	1.5847121056	2.56332379714	3.4752928962	1.16683327785	1.80857790954	1.88042690252	1.80308365796
hsa-miR-218-1-3p	0.943756566856	0.460420316412	1.6847626356	0.2261	1.71836079637	1.43938981825	0.573397123253	1.61064552508	1.91110647397	1.31638394252	0.957	1.12838046416	1.12421283893	1.41646774650966	0.1449	1.41646774650966	0.624397027626	1.52736181172	0.835875281593	0.87647207814	0.425883296274	0.308896927127	1.11583512038	0.511823457351	1.41646774650966	1.11333367766	1.41646774650966	1.59881489405	1.6755160863	0.2475	1.74471587148	1.32311412603	2.00433424292	0.492218329706	0.3637	1.87354133953	2.1161938093	1.53255993678	0.4391	0.723775542266	1.98141919468	0.88551033603	2.19233284016	2.34829583734	1.48674129259	0.951508495691	2.24925259649	1.51441235764	1.74784776194
hsa-miR-214-5p	3.89273466037	2.64671088193	3.40570789846	1.60212380647	3.28491976131	2.76077836032	2.22048116909	2.84022391929	5.35879692152	3.67797510432	0.957	3.44426769349	4.64976446186	3.00416057661	2.16550540794	2.8527914706	3.59719831103	3.6609254157	2.04950882219	4.41556428758	0.4259	3.33564573391094	4.14343702447	1.18735034771	1.55764823071	3.1927952928	2.65427788876	2.39536157779	1.82046949511	1.52173559158	4.29256540292	4.35954694243	4.03097308195	1.94362226892	3.38693547938	2.20658012294	3.82869256448	4.85415456118	2.98861604989	3.59411641776	3.32479326619	2.32917177267	3.93372736592	4.03083167615	3.13169050823	3.08255327929	3.55995422246	2.84584873221	3.48806731983
hsa-miR-222-5p	6.86352824127	5.75484918806	5.87251869566	3.24533736336	5.17771036608	2.93240256612	5.27887419827	5.53511040539	5.12192875453	5.41305425354	4.58862445584	3.2380266072	4.50734259601	5.21704609338	2.69900098502	4.90905806351	6.02929696115	5.30289930306	4.09513245726	4.86513773277	5.77457975273	3.15075425825	5.17710197209	5.39776711599	0.753639215515	4.75809291515	3.98431717129	5.88841537972	4.7635935931	5.13941809458	4.42763946983	4.77020855386	4.85643115747	4.83042400052	5.8663824722	6.23663738068	4.31797579317	4.47880349099	1.37899924165	4.01336709433	5.18528150363	2.87887374856	4.96044617239	6.24577252741	2.44276272071	4.49059101907	5.39178812718	5.44288627188	4.65015609008
hsa-miR-221-5p	3.87013450881	4.56926135658	4.83609895398	1.51921005579	4.15930439108	1.19154303718	3.58268075597	3.65256614247	4.15348544609	5.81750411696	4.79836296213	2.45446536781	2.78643871367	2.86848964516	3.54475253695	5.36143388914	4.55309632177	4.20272916944	2.09437662122	3.22641817827	7.59599385483	3.68053742036	4.75537478102	4.45978708984	1.55766894543	2.8175618313	3.98430394604	4.38442062991	5.83815095229	3.7983821162	3.46552040028	3.13115835351	3.81266908516	4.10995658536	4.56371614387	5.23758441579	2.28366685585	3.38752347356	4.00247265213407	2.8128212155	4.41240299055	3.88464020562	6.17807859425	4.57992475277	2.96235614987	4.67769065952	5.23282376181	3.94872687586	4.54069358313
hsa-miR-212-5p	0.2997	0.2485	0.3174	0.2261	0.2729	0.715480971005	0.5734	0.804813059025	0.5461	0.568916002270608	0.568916002270608	0.337505729422	0.568916002270608	0.2389	0.568916002270608	0.2993	0.961821880127	0.436186664743	0.335355331299	0.568916002270608	1.44202959563	0.568916002270608	0.2225	0.511793061516	0.543383042103	0.568916002270608	0.568916002270608	0.2665	0.882790560456	1.20792869452	0.2795	0.808252627297	0.363911890057	0.568916002270608	0.568916002270608	0.816565977862	0.341265522907	0.773873336599	0.568916002270608	0.859493865737	1.62369464101	0.568916002270608	0.777464858866	0.2686	0.1873	0.568916002270608	0.2097	1.61497690743	0.335713829385
hsa-miR-301a-5p	1.62199649888	3.93386874658	3.50288842843	2.68457851885	1.96918806674	4.05496480445	1.88141504247	3.04987450945	2.36217769201	0.5819	1.93497139388	2.10268436448	2.2351670049	3.96220261153	1.778087545	1.10604048503	2.30053752311	1.84340579593	1.43329264742	2.37289857381	2.6208123481	1.13360620097	1.80776724472	1.82978443177	0.543365600137	2.719023282	0.613139093346	2.08632946948	1.00914345759	2.55227117545	2.45646538401	2.17157093776	2.24156961621	2.08861520573	3.82660231981	2.37479351686	0.848421819721	2.83847693942	3.02060009146	1.85050825439	2.160014545	1.31210177575	0.651945556836	2.40514285193	1.07668428821	1.80342194503	2.24922674156	3.03925227342	1.36312937905
hsa-miR-651-5p	0.7593	2.55735721842	2.7355691593	3.9308620423	2.11506899925	2.1453	3.09843874601	2.06143170679	2.07767312817	1.74844005106	1.5273	1.36821893679	2.18257954358	2.1445	1.42779905939	2.15631255532	1.3922	1.4672	2.57800726695	2.58873954836	2.14856624031	2.07861751274	2.00041522711	2.47031215136	1.61267412943	3.65926469191	2.15117269182	2.60236904454	1.74976997491	3.37250935198	2.61590914826	1.7019	2.78254786994	2.15604218107	2.62305147855	2.0824	2.20234640244	1.75116533281	1.87501825162	2.94076115331	1.62360026257	1.82470973746	1.5846815218	1.7007	2.40551651372	1.16683389196	1.35860333039	1.51435621028	2.22304594157
hsa-miR-652-3p	4.67098597518	5.39127011633	4.56322042606	5.60000521245	3.94197110294	5.31223245079	5.10566364287	4.09230894831	5.4220700305	4.12061977873	4.126985262	6.35159983006	4.66899276051	4.73176689373	4.63665845586	4.50263589846	4.33814243751	4.84046359989	5.22868015178	5.08240028091	4.19701300212	6.14689390126	3.82491311663	4.57594426645	5.25399762416	6.5804596683	5.94556277658	3.82672778389	4.58233563427	3.9281542935	4.74759156478	4.21141792311	4.67389467199	4.10996788252	4.97218942811	5.09220204092	5.23612085868	4.75647325891	5.84258825872	5.02682284595	4.03890987569	5.73111405459	4.98668390384	4.38175677564	6.40037598225	3.68139506451	4.74474332719	4.36448749174	5.34242564757
hsa-miR-653-5p	4.74738769155	3.89797006664	4.43781744426	4.405243528	2.48065261236	2.40048530283	3.36084466493	4.61621076712	3.28440258321	3.74638868785	2.38833081432	2.70836401106	3.75195726263	3.09815617795	2.57659205	3.6989650095	5.74240827541	3.1123987073	3.01148385425	3.22644677207	1.44200510767	3.94946681352	2.41543528801	2.57711666866	1.90463202003	4.40894942735	3.02659543255	3.3974270552	1.51431915599	2.84314519642	4.05345291614	4.60193383474	3.53777082885	3.70016056752	3.57219021431	2.08242290298	3.35130118488	3.51248009637	2.8531254496	3.70639769789	3.63787242784	2.20213258188	2.97362660346	4.42363806439	2.47913560833	3.23349954319	2.97878881117	2.41478835904	2.09622378554
hsa-miR-411-5p	1.1072830131	1.50036184476913	2.15233222308	1.50036184476913	0.2729	0.2798	0.315	0.641714905032	3.69643895332	1.90012361825	1.50036184476913	1.91372504323	2.0712330756	0.2389	0.883766997807	0.547049398796	0.624426358893	1.64059202993	1.43328855065	2.9425649735	1.50036184476913	0.441726522084	2.93906729092	0.1915	1.1748729447	2.3752521113	1.64069350724	0.857257513143	2.07283547392	1.50036184476913	2.84776101578	2.3236471557	2.0043288581	0.267	1.50036184476913	1.09883268433	3.05972735562	1.27486394792	0.616963977232	0.7238	1.45139349698	0.2772	1.44029682705	1.70073557919	0.978626932861	1.9266726	1.17086215525	0.868049694936	1.63059642423
hsa-miR-378c	3.97975122522	1.61703265316	1.7912	2.07842739026	0.874178533483	1.83504863107	2.49480683765	1.92624500599	2.70527912499	2.51598639982	1.7455	2.45449549396	2.28585997668	2.08455286768	1.90563124726	2.42756926698	2.37771106323	2.0211608731	0.8358	3.30984466395	2.14860061879	1.13361360301	2.0593	0.7737	1.76606277874	2.61331048402	1.86702047056	2.01569537511	1.8877802677	1.42455009193	2.21219712142	2.24961217411	2.10395096096	2.15601640484	1.9512	2.0160818462	2.2023	1.84919971427	1.87507675795	1.9142108018	2.0434364026	3.10885509473	2.65169327004	1.87179929134	2.11357984648	1.66866945474	1.93192021327	2.23677151787	2.41255112428
hsa-miR-3199	2.36622430516	0.955864646985	1.30829627352	0.593598742511	0.502298197152	0.514049671092	0.315	1.08433169037	0.757240076536	0.803422265721	1.5273431377	1.50841892639	0.881798638613	0.2389	0.798681223097	0.942750056285	1.05879837644	1.33895804836	0.1774	0.639011727307	1.34782784904	0.441726522084	0.415225756676	0.1915	0.75367491368	1.11333367766	1.3722101331	0.6859	0.744256827952	1.08602891381	1.31982153474	0.585582289324	1.19592362753	0.267	1.10224599778	0.4653	1.13806157253	0.558988706756	0.616976994889	0.723788160596	1.14691481324	1.04208622014	1.27987694909	1.28232562303	1.07664643966	0.951508495691	1.17086188268	0.695039038783	1.12377101128
hsa-miR-3200-3p	2.36627538831	3.35173501795	2.44093971486	4.70646508347	2.24747159358	3.5483879674	2.96952210213	2.3526877995	2.42533720666	1.38659608845	1.74550966249	2.92409674352	2.67658339854	3.68763988707	3.33421794199	1.99881726414	2.82631595805	1.40451761804	2.26112108152	1.69118795906	3.3115614139	0.876447498275	2.22285298721	1.82969617093	2.18412893409	3.07823493695	2.31371158991	2.98167536934	1.33287957387	2.843113948	2.21219075931	1.70188352361	2.55496658194	1.50084866989	3.6401076316	2.37481192544	1.30313578691	1.84916397715	2.39751337796	1.64041088861	2.6729149691	2.32921839906	1.58468684533	2.28909443512	2.51460145419	1.52	1.60104004892	2.35784330832	2.09619242137
hsa-miR-98-3p	0.2997	2.77104950523	2.7355906079	1.95755636723	1.02941627226	2.51296368217	2.61465229257	0.804799747272	1.10467997747	0.902581873421	0.957	1.75375944971	1.1242415056	1.88800535173	2.05983167982	1.72475906022	1.5338392876	1.27016134382	1.43323520069	0.8765	2.20337384855	1.59929238469	1.80773246157	0.3605	1.09988812196	1.62956958691	1.8670172124	1.9414	0.225	1.0860418733	1.7447194329	1.32317146492	1.3661	0.4923	1.71969593741	1.43967752583	0.848386966231	0.7739	1.56392279851	0.859493865737	1.45129301787	2.13415397132	1.19242111728	1.28234630273	1.9678733408	1.80343461274	1.44403610606	1.95911198301	0.608
hsa-miR-4797-3p	1.50946135516	1.08930365908	0.744363500408652	0.74730732175	0.502298197152	0.2798	0.792468050133	1.69626541555	0.2988	0.320082567635	0.957	0.610894322121	1.00807815078	0.623190413691	0.61185636516	0.94271250742	0.345735839526	0.436169766966	0.726109176985	0.744363500408652	2.14857824838	0.67543431516	0.415225756676	1.50856659938	0.297128298381	0.949175135722	0.744363500408652	0.491362758733	0.225	1.32030666303	0.5135	0.3223	1.19585056959	0.6869792123	0.653925197098	0.964506510232	0.1807	0.744363500408652	0.439114725667	0.744363500408652	0.429718763168	1.0421250512	1.09934936775	0.2686	0.501753070027	0.744363500408652	0.392751940756	0.695039038783	0.478197865828
hsa-miR-1180-3p	3.77600931326	6.20055904611	6.45329599406	6.70489508865	5.49665525707	7.00362991972	6.04249789968	5.60321320403	4.15345887149	4.33999855404	5.62862351416	5.83661220772	5.44766917897	7.11828162504	6.03217264982	5.40132797899	5.81356162686	5.22784591258	5.43469091736	4.31818219176	6.57899650593	5.96026028255	4.39281320698	5.13187355232	6.45023950752	5.86965787057	6.10947981823	5.56889352634	5.24023966468	5.14707355281	4.51114517246	4.75692560181	5.46504882506	4.79912110629	6.59622667183	5.15522489361	5.13018604048	4.71809637417	6.70767884122	5.4161747868	5.55885996124	6.41833807472	5.42585518285	5.80835784681	6.74618257909	4.88952352676	4.74474376684	5.06132610897	5.15882151191
hsa-miR-1179	0.2997	3.26981483364	0.988647167098	3.72411842952	0.2729	4.38552370917	4.50582543775	0.641714905032	0.2988	0.581872099561	2.25246752498	3.91673407067	1.42514188183	3.84056039954	3.01401843554	3.41705199992	0.345735839526	1.40447890485	0.835835810219	2.07949807098834	0.4259	3.33274959187	0.585190611321	0.360533756494	4.82992466458	3.49031918639	3.11739530525	0.857277853689	1.00914345759	1.42456122341	2.61590170955	0.3223	1.95178991743	2.07949807098834	3.64014539529	0.816565977862	3.14921334159	0.773883067033	3.92880798003	1.78380082294	1.14678647503	3.58697860893	2.65173799477	1.95027160351	3.15438472675	2.07949807098834	0.701057677082	0.2706	2.41252101441
hsa-miR-548o-3p	0.581747976201433	0.4603	0.3174	0.4215	0.2729	0.581747976201433	0.581747976201433	0.581747976201433	0.581747976201433	0.581914387723	0.5564	0.6109	1.00815329669	0.4438	0.708300594602	0.2993	0.6244	1.12207336527	0.335355331299	0.87647207814	0.2286	0.4417	0.2225	0.6487	0.1562	0.3018	0.3389	0.2665	1.00914500356	0.6429	0.5135	0.3223	0.1934	0.267	0.89540925217	0.465251880443	0.617	0.559	0.4391	0.4068	0.6044	0.7098	0.1926	0.2686	0.6366	0.581747976201433	0.8336	0.4984	0.4783
hsa-miR-1262	0.2997	0.808853717063	0.720390385816387	0.74730732175	1.02939791955	0.720390385816387	0.315	0.804813059025	1.10459647835	1.08258124601	0.5564	0.337505729422	0.590341120654	0.782716667758	0.508490339314	0.547049398796	0.1832	0.667534564599	0.335355331299	0.87647207814	0.4259	0.1627	1.32229804387	0.720390385816387	0.1562	0.5513	0.843481917382	0.720390385816387	1.33292070789	0.952890681526	1.1906817028	0.808252627297	0.363911890057	0.267	0.3637	1.43970093149	0.848404546333	0.960870366725	0.720390385816387	0.859462428563	1.02920224758	0.7098	0.777464858866	1.15560428247	1.07668500753	1.16684120969	0.555171260814	0.695063270522	0.478197865828
hsa-miR-4999-5p	3.64898195352	1.61695702964	2.44086753187	1.01292209605	1.89031421618	1.91918971902	2.36412787823	0.804813059025	1.62055985115802	1.16479358421	1.74551273268	0.480627214184	2.28586720601	2.14458848271	2.13115473901	1.62050114408	2.37774062712	1.93507846813	0.335355331299	1.9207916813	2.8782808209	1.41774865984	1.66340486448	2.09236977159	0.2971	1.62055985115802	1.04198979319	2.01563855326	2.07276619299	1.52179883153	1.83393362695	1.5863154009	0.654271737454	2.39776383999	2.24101201679	1.43971706953	2.20232487747	1.53255446203	1.80335555634	1.62055985115802	1.02913677609	1.43020679381	1.58468990337	1.62055985115802	1.33632982168	1.16683389196	1.06700981655	1.28935391755	2.18199957986
hsa-miR-502-5p	0.2997	0.808908285925	0.797634399036	1.12939140267	1.02941627226	1.65074039001	0.792468050133	0.247	0.2988	1.08255379392	1.27010133068	1.12837715259	1.1242415056	1.57580730795	0.397213759561	1.25277444115	1.59980201523	0.3049	0.833365039072633	0.3546	0.754293249909	0.1627	0.73724619052	0.511823457351	1.24614009354	0.763874083225	0.6131	1.0103978962	0.833365039072633	1.0860378388	0.513539557733	0.585582289324	0.78003860229	0.492218329706	1.10221951448	0.651533987154	0.341265522907	1.64600470711	0.833365039072633	1.48114234134	0.760290632684	0.709751109942	0.999770553142	0.690516633718	0.3531	0.391	0.833365039072633	0.695063270522	0.726966289906
hsa-miR-501-5p	0.2997	2.06871591087	1.44501206463	2.52365147446	1.71841431727	2.9722604071	1.15062246786	1.61062427042	1.61867129128	1.38662785934	1.5273431377	2.01120585778	1.88633012208	2.5951022456	1.9056821788	1.91307997459	2.65084175773	0.66747513531	0.835850650308	2.20865144461	1.4420182587	0.1627	1.58537351441	1.09451161638	1.55765951779	2.55738756869	1.96808581387	1.94133497465	1.12531586058	1.85602538506	0.891463871454	1.17111473508	1.84065946396	1.943672128	2.8693519038	1.79654830269	1.13798234403	1.75113584429	1.16682777093	1.56297934896	0.901038651108	2.20213643339	1.36232687377	1.2823209888	2.28757699629	0.951517704277	1.98996692972	1.79725599457	1.74784502607
hsa-miR-500a-3p	6.46020408251	8.32920954484	6.64289113209	8.01799785593	7.69027507358	9.17368804609	7.23219229321	7.70475673325	7.26683655614	6.27860190905	6.28882250302	7.9941917345	7.52790772629	8.730356203	8.09067647181	8.37012172926	8.10776842897	6.72886960364	6.25205984102	7.83351650672	7.01605082963	5.60786360518	7.01543066961	6.77768436691	8.58553948731	8.31776915599	6.81670651571	7.99921857004	7.40626275937	7.69506870926	6.73306140637	7.26183397114	7.71107641929	7.65460994033	8.69890281082	7.02687269366	7.47931585011	8.02955950106	6.33743530594	7.44690291925	6.71761083654	7.52390772315	7.10364917783	7.51327085381	8.44316818566	6.49737374258	7.33680130003	7.15710434496	6.75209781155
hsa-miR-499a-5p	0.2997	0.460420316412	0.5774	0.421519522486	1.02943554887	1.04959060601	0.315	0.804790120749	0.941352650391	0.9954	0.757686049597942	0.1786	0.7435	0.443802977708	0.883766997807	1.62041109442	0.345735839526	0.4361	0.726	0.757686049597942	1.34781052511	1.05280530548	0.5851	0.5118	1.02078575111	1.39440502172	1.51270324763	0.4914	0.591041601392	0.806210955189	1.31980143981	0.757686049597942	0.5163	0.267	0.653925197098	1.09882481367	0.8484	0.3064	0.9179	0.4068	0.2308	1.04211577846	0.65196201945	0.2686	1.6229	0.757686049597942	0.555124850517	0.695063270522	0.757686049597942
hsa-miR-505-3p	5.55297664442	4.92210744729	5.39573014975	5.22133668314	4.33336085389	4.70247047583	4.2888244895	4.58284125071	4.83843143776	4.4830600642	3.56370128399	4.71729660667	4.86530933829	4.96594964384	4.29227025083	4.50261653579	4.95687153965	4.84047846883	5.18786258669	5.5624274593	5.19822365673	4.93615735252	4.6443418649	4.19500018087	4.20001860038	5.88111076952	4.38248183258	4.32725585258	5.24023844145	4.15727214844	4.39867924597	4.30579084959	4.67390746792	4.50827993169	4.47348007424	4.98363297132	3.71600023552	5.60184025709	4.67505281762	4.51268175651	4.45864684333	4.75797841017	4.70004609941	4.89965789685	5.09916975692	4.10333240872	4.3280362621	5.6106322036	4.75890841025
hsa-miR-504-5p	0.2997	0.840362210844688	1.15730131613	0.2261	0.840362210844688	1.04959060601	0.573397123253	0.804813059025	0.840362210844688	1.38660375929	0.840362210844688	1.12837318607	0.881846747703	0.2389	0.1449	1.38612873575	0.1832	0.866872494233	0.3353	1.25889863946	0.2286	0.1627	0.2225	0.888810822618	0.543365600137	1.73417499198	0.840362210844688	0.840362210844688	1.00914345759	0.840362210844688	0.714858693353	1.17110930643	0.654271737454	1.15056590484	0.840362210844688	0.465251880443	0.616994914459	0.773883067033	0.7753	0.406815718842	0.840362210844688	0.2772	0.777472404315	1.01659465085	0.759747809885	1.5199323452	0.833631590751	0.840362210844688	0.608008791215
hsa-miR-503-5p	4.96567465745	3.21243189609	7.55674152294	6.66438037612	4.27248931617	2.34081121799	5.03225768951	4.18405960726	3.1412371364	1.63759811636	5.25476657507	2.05762309178	4.39620917137	5.29854496797	3.22429866717	1.82198000654	4.76903754861	4.8581910978	1.9058069244	5.52797380133	4.51136113681	1.35178659951	5.19686714296	4.07862342122	1.9480452682	5.14715353565	3.02655257177	5.47984605653	4.3983085227	4.88908052799	5.28719219357	3.90886338168	5.02474209867	3.6774146061	4.35718086665	2.37481123715	3.10514157878	5.60184539813	3.85980649323	6.06195549799	6.04158966894	3.77729085648	3.02521111835	4.65212255202	2.67974273883	3.028616459	4.24712605629	5.5291959278	3.8179697338
hsa-miR-506-3p	0.759276771656	0.80287581662862	0.3174	0.4215	0.2729	0.80287581662862	0.5734	0.80287581662862	0.7572	1.31640385754	0.80287581662862	0.4807	0.2247	0.80287581662862	0.80287581662862	0.547049398796	0.345735839526	1.04194389852	1.85456650597	2.44845402325	0.2286	0.80287581662862	0.737164643555	0.7737	0.80287581662862	1.83163833577	0.80287581662862	0.491362758733	0.80287581662862	0.4587	0.714858693353	2.00160981119	1.10260642969	0.858654942108	0.3637	2.82574766827	0.80287581662862	0.559	0.2362	0.573975682519	0.760290632684	0.80287581662862	0.362489939847	0.690516633718	0.1873	0.391	0.3927	0.2706	0.938997316485
hsa-miR-182-5p	13.26344514	13.5465263637	13.8373657214	14.2302956563	12.8108896934	14.5392587501	14.8461683211	12.5128736681	12.5758597441	12.9063901185	13.1421827048	14.9854865988	12.277714667	14.6146544824	15.2285834495	15.1230800561	14.5160840793	13.2582650081	14.3019989278	13.0012091137	11.2981164234	15.20810527	13.3678405667	11.2062940121	16.0716241843	12.9108743995	13.3695474362	12.298148784	14.5853116253	11.7115657807	11.8540018406	13.2921317104	12.397037321	13.3394694759	14.5490467749	12.4640840858	13.0075748372	13.959798871	15.0689877891	11.9637180209	11.1492358537	12.9102189556	12.9876315419	13.6062202411	14.3141717414	12.4113253094	13.4799716631	13.1786775904	14.2453448074
hsa-miR-181c-5p	6.73492464337	8.15374298002	8.59853178516	7.52268822708	7.91604997642	7.52996976759	5.86055007207	8.19481601299	7.06597274215	6.93775908415	7.95467387915	5.95168645024	7.60732317939	7.83113039136	6.88456160841	5.71793278139	8.90859525087	8.36622059868	9.95194124218	6.16541584531	7.81859893796	9.01733273969	7.5891918891	7.79800247996	3.63622067859	7.33578938263	7.39969432124	7.6486718191	7.40190294726	8.50281455081	7.42985138211	7.02168255247	8.02172317095	7.38307492967	8.02492028459	8.38378061342	7.07200618267	7.15248575619	5.93355650052	7.40453564874	8.2538107143	8.4333287723	7.7828426126	7.85800065609	6.30749862395	6.55582792709	7.91266576565	8.13839982833	7.9225870022
hsa-miR-34a-5p	7.2697106398	9.73943127244	9.33547120142	9.39335410711	10.1316485343	9.58927178011	8.04608312575	8.30366711837	9.11645334168	8.79497543071	7.30980331439	7.72617903835	8.41059151608	9.13427491148	9.2684145399	9.52425044449	8.01263160613	8.32076858022	9.0247264641	8.55163558679	8.81978798936	8.48545045806	9.14473905821	9.27730946598	7.15651600585	9.34520932002	7.80862064793	9.89952119793	8.58557790916	9.11180839537	7.17213311912	9.41201128893	9.41603364341	9.45433098004	9.76671779436	10.362307537	5.19993281132	9.85783744328	7.81683614407	7.94241088646	7.45530225804	6.79658573985	8.02907889657	8.89942751699	4.99641503454	7.1115007084	8.83406730067	8.34563253171	8.35143829875
hsa-miR-10b-5p	15.1038674537	16.711378407	14.7154512754	14.1357419444	13.7544400088	13.8450853915	12.4816276198	14.8026833678	14.9578221377	14.1546630471	12.4445470643	14.9092343852	14.3350154974	14.6479054028	15.7360653687	13.922686019	15.2464718842	12.9696521857	13.9131505838	15.3502732258	13.8721157729	14.2753970612	14.0228840488	13.6079609026	14.476170466	13.3953450438	14.0369019495	14.4395555726	15.7349748331	14.899587259	13.6230610167	13.5644721085	13.7330458123	13.9459916415	13.2937447258	13.2455839119	14.3830135801	13.5977572644	13.2126562639	12.9534435434	13.7594952655	14.5657996322	13.8995548044	14.5006416174	14.4526129468	14.8347068778	13.84529576	12.775248125	13.4786119038
hsa-miR-181b-5p	8.83607674714	9.99802588021	11.3757020844	10.1863102653	10.6925536363	10.0204488456	9.30058426797	10.2923278011	9.27002668529	9.57129438504	10.243659478	8.26105088241	9.62258806456	10.2837599087	9.83032083895	9.18519694936	11.4297673886	10.3800268233	9.495937607	8.8951186786	10.029892665	10.6099716705	10.5464238728	10.9443761169	9.72446314123	10.1114399726	8.23860202671	10.1099144278	11.1271646767	11.4752189645	9.76647522099	9.65271540533	9.83682572513	9.47755918786	10.4211287579	10.476596171	8.76931741677	10.2783672943	9.54463220571	9.89051819807	10.1403843114	10.528846276	10.2705531689	10.8313374327	9.75001388151	9.09302676576	9.98503371459	10.0356659022	9.85437079845
hsa-miR-181a-5p	11.8395121535	12.618023944	13.3076661677	12.3297116568	13.242791659	12.4475172511	11.6678528304	12.9327450449	11.8497176492	11.6572736022	12.1058951264	10.4470386688	12.2513290794	12.2940297514	11.8366973573	11.563776243	13.4226846858	12.5910470309	11.7875726059	11.6690705282	12.1709505918	12.3534094929	12.6180416401	13.4134282505	11.6999979537	13.0756630677	10.3955926201	12.7476662438	12.8605496779	13.7470522827	11.8577376926	12.1697857956	12.1931850866	11.9306763573	12.9524091882	12.9278305529	11.6998793131	12.419588997	11.8942180809	12.2985607483	12.2188042665	12.4789815909	12.3011171854	13.0458600652	11.6636566391	11.5757609332	12.0761272379	12.2387470616	11.7955486909
hsa-miR-139-5p	8.29824991419	8.08746951414	5.80424261644	8.73868156658	5.38600029014	7.99072235588	8.39570514912	7.42331142868	5.90450977437	6.65440969109	6.33998965375	7.55680129307	6.6282682489	8.19516221996	7.77303711865	7.28877346188	6.4061373048	5.84194460721	6.19399198123	7.02563743257	5.73792453697	4.16644759516	4.66344703332	6.72442479467	7.94466105866	7.63330390163	7.37225400234	7.08894778367	6.28173795471	7.21402184722	6.74750349262	6.43670903148	7.19974753287	5.09360301049	8.67276958194	5.57938486182	7.39265850452	5.34890692533	7.9399920691	7.16686047859	6.6344693167	5.65422197439	7.2583254616	7.33823324832	7.81421205162	6.87560853987	7.1443929978	7.55387500933	6.99222891187
hsa-miR-10a-5p	13.7009143564	12.6922855248	11.7144947925	11.4510911604	10.907994867	10.7891896708	11.152205868	13.4415225832	13.705690486	12.589972874	11.5581175616	13.8644321232	12.4985763174	11.8962191289	13.5972308611	11.4882186882	13.1096477494	11.2323735014	11.9812354557	12.8397947726	11.2516488009	10.932606064	10.7612444739	9.94540298606	13.1099533961	11.2655079698	12.5052605433	11.7496258522	12.6974457752	11.6774749126	12.4116378725	12.2113928638	11.9248963479	11.2255327215	10.9810418768	10.3029436801	13.5704428739	11.7572312526	11.9543844131	12.3300450593	11.8816719052	11.5626103093	12.4894926613	11.6116620938	12.6596608365	12.3853871063	11.6678844325	11.3984432266	11.7141770945
hsa-miR-7-5p	6.58341445159	2.68940956221	2.07006125239	3.21927102984	0.874156702576	4.81641671675	4.19580656329	0.641740588336	1.1046691941	1.99306315622	5.08508856022	4.73882353053	1.33162354287	3.51662265283	2.67531009942	5.23465748825	0.857873835549	1.27028515683	0.335355331299	0.3546	2.30714588133	4.58775564735	1.11586681655	2.48377153606831	8.00756086484	3.85753930078	4.96269208602	1.27517100089	1.74972221467	0.952885787589	3.83315858475	0.808151744224	1.6561229463	0.6869792123	3.57225045098	0.2513	4.98578003111	1.40945593169	4.21795433694	2.24678542617	1.91668338733	4.61563096556	4.96703029581	1.39892640517	4.99009633359	2.50324305474	1.17089217005	0.868084321053	3.52136884328
hsa-miR-1226-3p	4.31708095092	2.41208305877	1.15735351221	0.8862	1.29730537006	1.5489	0.792468050133	1.0842	0.7572	0.456930259796	0.957	1.1283994544	0.5904	1.88797961892	1.90566617609	0.9427	1.39219409652	0.556485196641	0.726016014014	0.639011727307	2.14859249761	1.0529	1.11581205956	0.511793061516	0.4255	1.11326662306	0.613139093346	0.6859	0.591041601392	0.6429	0.2795	1.3232	1.10264444102	0.4923	2.3259177002	1.43973534492	1.05286514219697	1.27487082366	0.775229618066	0.723775542266	0.7603	0.709815336316	0.514474037719	0.2686	1.16852253155	0.698310975291	0.954996175774	1.02259287598	0.727
hsa-miR-153-3p	1.62198212956	1.93319759206	1.98299829951	1.01292209605	1.52312938637	1.32077089072	1.15059946947	0.804813059025	2.15421172745	0.456930259796	0.957	2.61828091938	1.74832879838	2.022005868	1.48332149026	0.942750056285	1.2350744518	1.64055772882	1.03321429919	1.56090037372	1.13875729341	3.50954298801	1.11578824458	1.82976249954	2.25499147742	1.51679018139	1.32437463962846	1.01043158105	2.12960421629	0.458693106736	2.14405614315	1.17103628696	1.58886850532	0.687050569336	0.6539	2.01607262308	1.5855581893	0.7739	2.62257433814	0.723788160596	0.604504505758	0.885523913762	1.27987694909	2.16301069811	1.68634518046	2.04017715835	1.06700981655	1.02259809943	0.836797037727
hsa-miR-301b-3p	0.2997	0.9558	1.15735351221	2.86338109122	0.779060289661466	2.40046329527	0.7925	0.247	0.5461	0.1689	0.5564	0.730244565462	0.590364793767	2.97140080204	0.798692073638	0.2993	0.491800233048	0.866808197377	0.607180646231	0.779060289661466	0.599405519674	0.675387254077	0.2225	0.3605	1.50050736002	1.26064640785	0.843448593018	0.2665	0.779060289661466	0.2475	0.2795	0.3223	0.516283654652	0.779060289661466	2.32589828772	0.779060289661466	0.616940790616	0.960878914256	1.94333491507	0.4068	0.779060289661466	1.18342863126	0.1926	0.2686	1.55635723889	0.391	0.833613815021	0.2706	0.607866081124
hsa-miR-505-5p	2.42947183994	3.1828822864	2.68131501025	3.72409596601	2.85750066027	2.40045172816	2.96953583105	2.76296814328	1.91112430432	1.69407031323	2.10245959003	3.68505586192	2.33492395072	3.06747500538	2.76774070029	2.48809415716	2.98277892096	2.48254956834	3.32573228498	3.42664866666	2.44996349558	3.75898135102	2.00039265921	2.35502420192	2.64606964328	3.26444732375	2.45972863268	2.60233372142	3.51919464555	2.72556649441	2.1440303326	2.52533058668	3.24218642329	2.15599831452	2.97835209133	2.0160584532	1.30311931465	3.97008274445	2.07099766988	2.74441247465	2.92437467771	3.07295496178	2.44025828971	3.26205780491	3.54552575025	2.04020058119	2.4275726308	3.07498411984	2.26301064883
hsa-miR-152-3p	9.27835322431	8.81127656431	7.88733560793	9.40713834071	6.75542697523	8.9645923659	9.48338081224	6.93715636151	8.6253077969	8.39275871111	8.66109684716	9.50050569195	8.07498980471	8.2022578462	9.34333124772	9.61056000154	6.4038714253	7.79341379599	7.90446932492	7.85453460974	9.00961773925	7.48612128234	7.77415953438	8.24328712158	9.90717884544	10.9394677209	10.2019700158	6.71555716195	7.42047308281	6.73537806707	8.47768277116	8.17075673063	7.9574526066	6.8259084212	8.81546679202	8.3147879074	9.18460176334	6.99549687782	10.2823869757	7.19919039107	7.36254631393	8.90114760497	8.62996008407	8.12970588633	10.0101328445	8.35702284306	8.28895791144	7.01940235987	8.56965295025
hsa-miR-501-3p	3.97973384766	5.90718873472	4.16839972344	3.02248938528	5.01069115763	2.51293408659	4.59591810862	5.29551156522	4.27846128926	3.46734322925	3.38027065751	5.63327476665	5.30115680026	6.01272346068	5.80296001764	5.48537759623	5.4479082131	3.97341101785	3.20808870749	5.57937182425	4.09926074161	3.49435720489	4.15700275095	3.76890161358	6.0381508429	5.25659799438	4.8076670124	5.48640376549	5.15394416391	4.43200428009	3.54692364038	4.58694758448	4.86354800984	5.18509942603	6.48988019831	4.44246190184	4.01876809202	5.48470710411	3.85980094556	4.89085758168	3.97672873683	4.71208596458	4.21462232251	4.64033114383	3.57938970775	3.68142763203	4.56575679074	3.98674364492	4.17266878363
hsa-miR-500a-5p	1.6219830479	2.25056417497	2.44091484266	3.13817750974	2.72745219039	3.89814965894	1.30110977255	1.69627889748	2.22694433512	1.69406006231	2.10245954149	2.52228558567	2.55773762302	3.49370395875	2.35616919305	2.48811340665	3.51419455183	1.69401330898	1.43331849659	2.77644956166	1.83813078798	0.441726522084	1.80777857736	1.94057952	2.61948348264	2.71906739613	1.37218456989	2.21797477115	2.01372082947	2.12716492714	1.54787586714	2.17155023161	2.51934644281	2.55588689099	3.17427721329	1.43976364778	2.07111097996	2.9308625819	1.8750468447	2.55743475106	1.91657668415	2.65455757608	2.54986358119	1.70072760376	3.28322593793	1.16684120969	1.98994433093	2.35781273819	1.43478383849
hsa-miR-138-5p	6.37445525371	3.72421734375	7.12723919543	3.72409343531	5.68944320051	7.04395608002	3.58271691001	4.16920243304	4.63973165598	4.46693861804	6.51350618937	4.99284055554	5.43085363333	6.31314868554	3.10542014372	4.64233751282	3.12390647152	5.53660073172	4.90884522002	4.77988432147	2.09160301666	6.30775215058	5.22930655681	5.24958080859	4.79468063307	5.35008518328	6.14767531253	4.65230948049	5.09101754308	5.98027308829	6.32355465948	5.4366844247	5.8671715976	5.76762745282	5.41178945532	4.253894681	6.15064696081	6.13130089822	4.73410243641	5.24079328115	4.49240026494	4.98725799755	5.92355572168	5.20188841881	6.32004511916	4.54930832064	6.47686630421	4.44865446933	7.31902093778
hsa-miR-142-5p	4.60407695306	5.43582658987	4.12837275898	3.19275415234	4.54118116523	3.74538183905	3.2541386028	5.60320918996	6.13924988474	4.70538896085	2.92384241317	6.50602811222	7.51862840137	3.21471574323	3.96150289105	5.66649947543	2.85363387004	6.42345582375	2.37466120491	8.55909557901	3.56279068314	3.83338242124	6.32542521631	3.9520444399	3.55431277491	6.9740352994	4.63395898731	4.4661606094	5.33981081885	3.39839395044	6.22392823635	5.34191717921	5.58628885079	7.73941419695	3.60656657353	5.54450814429	4.46465931161	7.07105978831	2.66360833758	7.54829271219	3.91171046606	2.32919749561	4.53209964973	5.18576893777	5.5211931966	3.28045616061	4.56574367324	4.62792271128	4.61974732276
hsa-miR-141-3p	4.75971362196	10.3526328153	10.8597943813	11.0658024219	10.4628206817	11.4943479959	10.4677288763	9.55230808806	9.93289568638	9.31834156902	9.85160299338	9.44565734463	9.57267708658	11.2617555657	9.70629247052	9.59087030133	10.8735934555	10.2351569764	11.2186349193	9.4725718977	9.91938058218	10.829589848	10.2531686513	9.96766107663	9.47031085026	9.36725357035	10.1879681932	10.8209931023	9.90399785369	10.9614425698	9.66496676708	10.1844760117	10.6751628669	10.3169222591	11.1752877874	10.6941921878	9.32716528145	11.1203172994	10.4699401872	10.3913190778	9.54404087855	10.2745844578	9.46836132207	10.5847485192	9.1237231563	7.74104819492	10.320483021	10.220110088	9.83549598419
hsa-miR-374b-3p	1.25417739207	1.70276319615	2.15230402514	1.51918585176	1.0295	1.32079356626	1.88137011373	0.9512	1.38442517171	1.57882713564	1.27014853199	1.29267356407	1.42520211745	1.05692227473	1.73293552106	1.9131	1.3158	1.8899377016	2.13789811995	0.639	2.20338053669	2.69887869288	2.00036348499	0.995339517867	1.5576405913	1.62954540646	1.86700314176	0.857257513143	2.07286813549	1.52173559158	1.4383	0.808252627297	1.44423411592	1.69449149529	0.8954	1.43970631697	1.51996034128	1.64601801443	0.917940763295	1.48119709114	1.91662074681	1.90850149966	1.19241655383	1.87184878179	1.80560361276	0.6983	0.5551	2.03369967657	2.05126136197
hsa-miR-760	0.759296722634	1.32397009641	0.988653003169	0.421519522486	0.683395556769863	0.715480971005	0.683395556769863	0.804813059025	0.94146934946	0.1689	0.95694135609	0.1786	0.683395556769863	0.782714313474	0.708329856052	0.683395556769863	0.345735839526	0.304918507402	0.477660535611	0.639011727307	0.89412850019	0.1627	0.2225	0.360533756494	0.652341020097	0.949175135722	1.04200309767	0.491362758733	0.419597673665	0.458693106736	0.683395556769863	0.3223	0.363911890057	0.683395556769863	0.653925197098	0.465251880443	0.3412	0.3064	0.439114725667	0.683395556769863	0.429718763168	1.04217606185	0.777457313378	0.862748621099	0.353053984199	0.6983	0.555171260814	0.683395556769863	1.0342899154
hsa-miR-145-5p	13.015729149	11.4302013683	10.2919254987	11.3364876953	8.74258312908	11.7126921861	10.9043892882	10.4419522083	10.321926837	10.6602456105	10.222206465	11.4258093436	10.7548260219	11.8211249004	10.2857781833	10.5077908571	10.6653346092	10.3496360771	10.1881971327	10.9221587933	9.77954115541	7.79543986976	9.22853005729	9.69547846329	10.106588095	11.1843371251	9.77488251333	9.35849402223	9.58467874215	9.783478577	10.8289387031	10.1885360347	10.3949602518	9.04622078914	11.6959778826	8.15733722077	9.9022873969	10.5499113209	11.4783569512	9.99392081206	10.0750635016	10.5522490733	11.2669450958	12.191546504	11.1750582134	11.1189814008	11.0985051988	10.8999093905	10.7824080543
hsa-miR-374b-5p	6.11091358364	5.83777619315	7.50882789719	6.64741678792	5.90029233761	6.92450519985	6.26020936328	4.96561342062	6.75472851092	6.16835058274	5.92526312503	6.93062820144	6.46449196413	6.16895964788	6.29926736712	6.5243983192	6.11068050645	6.74322818257	7.51745995691	6.38817675031	7.24065338687	8.36628652286	6.39851722164	5.74561478129	6.14695374743	6.61167864221	6.82014866882	6.03848289543	6.99163967141	6.21281850287	7.00927970431	6.57193169369	6.26439088994	6.03700753759	5.8232150878	6.28324266015	6.53387021704	6.42943711506	6.12956290804	6.28323246415	6.54350183108	6.89744429417	6.79215636884	6.52754198768	7.3965847868	5.37401829441	5.96527088727	7.34639719928	6.4573679048
hsa-miR-181a-2-3p	11.0833299727	13.2458575676	13.0802059276	12.115404371	12.7812201718	11.5146390431	12.1690228881	12.1558402772	11.7687319199	11.9408474411	12.1752371383	10.0453735614	11.3105323656	12.5236135419	12.4917355449	12.1803698832	11.5774828658	12.835408935	11.937458265	9.92993648764	12.591401557	12.0388665908	12.5334387207	13.5381745181	10.580094078	13.4280668531	10.6688835949	12.1867907341	13.0129388178	13.2426141714	12.0033739214	12.0741629474	11.7873831334	11.4420431832	11.9652821259	12.573689382	10.7740913946	12.1183675214	10.0930944538	10.8050924126	12.1366187373	12.4306097058	12.1021655736	13.5389433069	11.5133965714	10.9478467314	12.3626584605	12.8093861947	12.1912708599
hsa-miR-181c-3p	6.35016885153	7.86014559452	7.48919372423	7.0861461786	7.14324253763	6.87545867237	5.68689834877	7.31416368128	6.54678255857	6.68262529012	7.09321209507	5.82319357771	6.72569374637	7.24873804588	7.10654507081	5.38551017991	7.93013639593	7.4308680535	8.78135717362	5.66896756058	7.88507627289	7.88269531814	6.89736880086	7.16769602695	3.46752051744	7.14742570356	6.89261630822	6.86872210478	6.69525771828	7.34266105588	6.35402740446	6.51385619291	6.90399049158	6.24852724086	7.54517539542	7.81246792943	6.27762149914	5.77388432251	5.41351723395	6.13729409708	7.17095225095	7.71199376914	6.66190778061	6.96804466	5.43135538368	5.73607488701	7.06232396292	7.29049634252	7.16024390462
hsa-miR-10b-3p	4.10116167496	4.80089695577	3.37179405051	2.82934340392	2.72740390921	2.56607921403	1.56176470472	3.01701574762	3.53404768222	3.23970797037	1.52730007232	2.9973485126	3.36037566885	1.8880462817	3.80674600144	2.07974022098	4.5278957261	2.17949965339	2.6092722641	4.25641576468	2.84417704358	2.89693579676	3.11596072719	2.76964374825	3.18874908855	3.03789656438	3.66106764646	3.01827273322	4.60250412803	3.7185508868	2.61593416752	2.80915403188	2.19714151386	2.28198720587	1.4437	3.16874120779	3.12734608115	1.53259454701	1.94336509441	2.55743847291	2.85691367597	3.30713382248	3.0991621193	2.56332178148	3.0615849094	3.2804610008	3.16634597757	1.40623805224	2.54797313915
hsa-miR-34a-3p	0.943777007037	2.06864750342	2.07012383878	0.886218891309	1.16954428655	2.27856463498	0.5734	0.804813059025	0.941352650391	0.90261561131	0.95694135609	0.1786	1.33166566472	1.95657764732	0.883723384784	0.7583	0.491767844463	1.40450939409	1.62907921936	1.41779085324	1.83812770024	0.779413222796	1.58533953472	1.0946077057	0.42548107299	0.949175135722	1.37223323195	1.14883825556	1.23283597819	1.42454102649	0.891463871454	1.80893175143	1.65598588266	2.65231971482	1.71971193127	1.79653338441	1.20695610383855	2.45835165658	0.439114725667	1.09768096435	1.02913677609	0.2772	0.5145	1.39886789616	0.1873	0.698310975291	2.04567913339	1.28937430931	1.12382091533
hsa-miR-7-2-3p	5.64901927063	4.16308167233	1.30829159727	3.58826892918	0.2729	4.17944467779	3.39467498871	0.804799747272	2.04882630160119	0.320082567635	3.31350175196	3.72872485111	1.00809587245	4.13481566759	2.23189784859	3.38562879465	2.04882630160119	1.79537100197	0.477660535611	2.04882630160119	0.4259	2.67210739116	2.04882630160119	0.773761763812	4.30390258607	3.94729456003	3.11743721305	0.2665	1.23279722443	1.0860378388	2.56470571333	0.585582289324	2.00432052813	2.04882630160119	3.85547328107	0.816528257273	2.60166858808	2.04882630160119	4.54919944426	0.573989681483	1.0291898641	3.79940441519	2.99965796437	2.34828998135	4.14065155999	0.698310975291	0.555124850517	0.868049694936	2.44760554523
hsa-miR-10a-3p	1.10731693762	0.808853717063	0.638088725068493	0.2261	0.638088725068493	0.638088725068493	0.638088725068493	1.08431279234	1.25134492647	0.995403693838	0.95694135609	1.12844204688	0.419073342976	0.443802977708	0.708281092595	0.2993	0.857873654729	0.436169766966	0.3353	0.876482025602	1.02163838054	0.1627	0.415225756676	0.638088725068493	0.638088725068493	0.638088725068493	0.638088725068493	0.4914	0.225	0.638088725068493	0.2795	0.638088725068493	0.1934	0.4923	0.3637	0.465251880443	0.4857	0.638088725068493	0.616963977232	0.723788160596	0.604487883497	0.509626217126	0.651953788167	0.494954741261	0.636509867695	0.638088725068493	0.955044367831	0.49837222931	0.335713829385
hsa-miR-139-3p	6.6905008135	5.57881489468	4.47020856925	5.60002193282	2.53349880628	4.92204683908	6.91962356793	4.19883485335	4.65296919732	5.79508772458	5.25475099948	5.63707553419	4.11678032316	4.52164591299	6.05297103458	5.69891065095	3.581010439	3.89566246225	3.50263489916	5.7755537959	5.38175084224	2.8258105947	3.36971287477	4.39309926449	6.62582835886	5.61955904823	6.1901221258	3.71973331292	4.63226586909	4.09542108799	5.64856591715	4.08942611636	3.84185177757	2.39789278315	5.29019402594	4.36465572176	6.68926800909	2.25884658597	6.05050400178	4.33777011389	5.19900601664	4.6646527496	6.1950531774	4.65216413293	6.16139519976	5.50836064777	4.72781428819	5.60449223825	6.0697775365
hsa-miR-7-1-3p	2.80797236424	5.22002017857	4.81102173913	3.94674038956	4.94389508718	4.702454716	3.7749802527	4.27036069323	3.86538890067	3.79878191039	4.08756502096	4.42150257102	4.81440042467	5.05460063995	4.17904995829	5.16223168442	4.83215846234	5.24137584667	5.71895684035	4.0042616334	4.84015918519	5.96574869803	4.58543072913	3.92529803005	4.95747583177	4.50077189042	6.24154129284	4.82753932468	4.80769628044	4.52870917395	4.38397317428	4.2308209485	5.01197595845	4.66682882458	4.59823606526	4.42974727175	2.96427824658	5.52970969086	5.09103723142	4.4058477049	4.40058659588	4.70039172939	3.9604439469	5.96776494917	5.69730042538	3.02854272222	4.56572027772	4.22816856824	3.99439876977
hsa-miR-30c-2-3p	6.31713140182	7.43746172033	5.98890853804	7.86155393974	6.57184172673	8.14161267067	7.95397255232	6.66722384902	6.81196394151	7.04203147208	7.71397364473	8.20929343924	6.58086439206	7.71593809678	8.90944378565	8.77500815838	6.72882779212	6.08886684942	5.68998120986	5.53667601858	8.19083878638	7.84646196489	5.69166773267	7.48820902966	8.85889656094	7.07461577462	8.63623184114	7.0585690432	6.9916765753	7.31583340816	7.03306257533	6.3285145581	6.30681979314	5.38786613207	7.75306638037	7.00139890986	8.36287192913	4.50908621801	6.93647893911	6.01547597867	7.05338242458	7.67508718177	7.79774584988	7.41466589931	8.94611734706	7.40441172399	6.99668554857	7.0443891979	8.05713455494
hsa-miR-30d-3p	2.60393925639	4.20777944447	3.43881870239	3.77864870088	3.45892739935	3.46696229014	2.96950617576	4.28422580027	2.59980147107	3.27713260563	4.0875797052	3.75709514858	3.47419933206	4.48730385215	3.37882482216	3.38558665364	3.29289618504	3.68749697569	3.3811058019	2.44845441651	4.48942661247	3.38317869411	3.24838518215	3.50600466204	2.81968707923	4.79482637614	3.83172643534	3.18851277629	3.26432262755	4.24529481176	3.28745313067	2.70229014467	3.6573758466	2.39789153697	3.82658075222	4.14947104419	3.38856119787	3.09965569617	3.17059202575	3.38509394758	3.59706742586	3.79944889815	3.42109563825	4.20098848934	2.93647153061	2.72324268017	3.65260229537	3.90964987296	3.21025821907
hsa-miR-140-5p	6.6075017584	6.04904802669	5.48561908355	5.11938620876	4.30326404608	6.39277409099	5.87259806312	5.34939055253	6.27399568148	5.34418919635	4.37619703746	6.06395749866	6.04935708803	5.48408540734	5.37000574003	6.06950795791	5.52624093456	5.24582876393	4.57847137082	5.85415066992	4.86584661238	4.66455933929	4.87492689167	4.8128898118	5.6387366401	6.31129320895	4.60280790262	4.58070938225	5.38124777541	4.6943319639	5.98190286451	5.4283433591	5.41743504817	5.66728984149	5.93560486352	4.22483309174	5.48414685551	6.1165976705	5.56759712168	5.61143774342	4.88851525833	5.2981525767	5.2090879268	6.09847854923	6.03591745175	6.02527870728	5.63367744797	5.26856763466	5.49266390196
hsa-miR-589-5p	5.43472869187	5.62902214271	5.9777139386	5.47347736895	5.71823393386	5.05799488504	5.03227233683	4.87671661363	5.3986804188	5.26250804547	5.54385646846	5.84650661217	5.92285632183	5.07783654468	5.87486334755	6.18372410506	5.27705414225	5.62178059831	5.82931200135	6.30926759734	5.84087221263	5.64616652515	5.36388979432	5.45025721955	5.77748432366	7.48945249693	6.86670281055	5.62925191827	5.5044601097	5.62296769509	5.42279733989	5.84756327592	5.64121417583	5.84110171821	5.3215598138	6.43057553	5.24121159787	6.11664884742	7.07802540434	5.60183169819	5.08562236758	6.18206645228	5.40167289876	5.53038464944	6.04502844472	4.60575819104	5.5875115428	5.40823892103	5.37003509317
hsa-miR-582-3p	6.71607752938	6.25835621446	6.66404062098	5.13341979253	3.4313328396	5.06724087035	5.39219046415	5.70481967788	6.05187222522	5.50670186257	5.30713177811	5.9516444326	5.78850208861	6.2221126276	6.13980918733	5.97746536288	4.74013370998	6.28883839223	8.46947956729	6.86937843462	4.47836418676	9.10879478063	5.58043066267	4.65934463493	5.8678762584	6.74598826736	4.99897253416	5.14128571693	5.58270661496	4.76551475666	6.06718247917	5.35075312587	5.28569786669	5.68452907633	5.9423261257	5.11614995256	5.82021194051	6.82833244859	5.58371596473	5.30164289345	5.1852657457	4.70037012032	5.53211250652	6.16168768507	5.54282609663	5.91047826989	5.46514687064	5.60451583061	5.57828835515
hsa-miR-92b-5p	0.547723102271	0.75544596494775	1.8902959227	0.2261	0.874158095793	0.892241114244	1.67636741973	0.75544596494775	1.2512410431	0.456930259796	0.957	0.75544596494775	0.75544596494775	0.2389	0.508490339314	0.2993	1.39218189767	0.866847420936	0.477710667822	1.9208557469	0.75544596494775	0.876467119975	1.41546946909	0.3605	0.75544596494775	0.75544596494775	0.75544596494775	0.2665	0.882753027557	0.4587	1.04881622028	0.3223	0.516384322558	0.492218329706	0.3637	0.816528257273	1.30312930895	1.12640590419	0.2362	0.75544596494775	1.45134463653	0.509626217126	1.19243278177	1.01658138211	1.16857550093	0.951508495691	0.392751940756	1.16213504529	1.56829139386
hsa-miR-887-3p	2.8080257616	2.19244475292	2.93447350093	2.72215814492	2.18272738131	2.21347561833	2.61462867439	1.85360822243	3.91022081167	0.902570110543	2.1024041248	2.05770563436	2.33489665388	2.71862422111	1.73304375758	1.10604048503	3.29286714348	2.25253932047	2.57800973081	2.023272975	1.34782262704	2.37279342666	1.66336728102	1.09459204388	1.02082461777	2.16677609435	2.09941937249684	2.01565360519	2.07279523289	2.30155968873	1.91791365156	1.32321787868	1.95181026191	1.7824159125	1.84011554361	1.22165065612	1.51997314913	2.93087463445	1.87503182186	3.31597164888	1.451351122	1.64086697552	1.51434871454	2.51245861131	1.07674892858	1.80341172848	2.15099675063	1.88050617457	2.33966544987
hsa-miR-143-3p	18.6247574173	15.8388525417	16.1034478696	15.6640854904	13.3470251741	15.4795640681	16.9411792233	14.584068565	16.1435976902	18.0172325627	17.3823578625	16.8105669568	15.4969373917	14.9690062823	16.4659148689	16.9301813405	15.0194101107	15.3460825111	14.4987726046	16.8663935682	16.1991751612	13.9182283581	15.3149317675	14.990601333	16.3537413636	17.2310634124	17.2056816521	14.1133896142	14.891526298	14.2942610031	17.2910175254	15.8924237443	15.2384355492	13.7052033171	15.5756556074	14.6865386984	17.1181911641	14.1512856013	17.5389682519	14.6620884522	15.7601794803	17.285097356	17.4117188334	16.1218909978	16.5579011106	18.6397294039	16.5945059521	15.9471406583	17.1215953376
hsa-miR-142-3p	9.12808401232	10.1427324923	9.22468627569	9.20590391535	10.2103075761	8.54766218177	8.35969072294	11.4977450083	11.0311351936	8.81340214359	7.64443835362	11.0407162365	12.9559017965	9.1667421798	8.56158046454	10.0216323144	8.29294539794	11.2818539187	8.04476873899	13.8605764748	7.55707276885	8.76512789796	11.5029694551	8.85478473747	7.67129997364	11.8925341665	8.77692689334	10.2516161086	9.90039517407	8.46051128951	11.2485912695	11.1953265113	10.9621095582	12.5374230483	9.30578508994	10.1640936822	8.60301124487	13.3298099092	7.06855638745	12.5756012844	9.30823275483	6.63986694406	8.27109390668	10.4219255984	8.76940901319	7.80064843073	9.39117970657	10.1118965723	8.7446269658
hsa-miR-503-3p	2.42945197534	1.21136719	3.37181496427	3.70549659781	1.29732483873	1.04965483494	1.56179530432	2.72272127321	0.941387924449	0.1689	2.25246846073	1.69621793504	1.12423715632	3.12821090176	1.42776771178	1.25283214001	2.0406188273	1.79529846384	0.1774	1.69115284059	2.09162459764	1.63805857431989	0.737164643555	1.50848923765	1.31407400803	2.61326951181	0.3389	2.33863151518	2.33656594123	2.12716231238	1.43832460641	1.32325103073	1.95179590656	1.2769613745	1.44373790856	0.816528257273	0.617015193074	2.02722865747	1.27679937346	2.090077199	1.62364671176	1.31202859061	1.09932496324	2.56332149868	1.86171096882	1.5199323452	1.74267338511	1.95908363037	1.20811541764
hsa-miR-758-5p	1.38748756082	0.2485	1.56983669861	1.50329751257919	1.16956207556	1.50329751257919	1.30104666861	0.6417	3.41459890157	1.51757218801	1.50329751257919	1.57383329172	1.42513565556	0.782716667758	0.6119	1.25291003385	1.23507569532	1.58513368364	1.95529929713	1.9208509519	1.50329751257919	0.779402281113	2.17036248933	0.360533756494	1.61266245046	2.66714735048	1.64069350724	0.857257513143	1.95215095035	0.2475	0.5135	1.70187938051	1.84067117588	0.6871	0.89540925217	0.465251880443	2.02449365231	1.75114884065	0.775286945762	0.983522712812	1.02907538297	1.50329751257919	2.1465351123	1.78879427119	1.96780490326	1.51997214778	0.392751940756	0.49837222931	1.90752555601
hsa-miR-144-3p	5.69478739566	4.62525609882	1.68472626902	2.68457036058	1.71837934784	4.09164760064	3.61183960945	2.72274193399	5.01306634099	3.01427483078	3.3135414338	7.87294486219	4.396284865	2.71862961547	3.66974055242	4.84107945958	2.770213093	3.87270521102	1.9058352869	3.49955687632	4.32613502779	0.563178033711	3.68226324476	4.72277816995	2.28914492955	4.79484289882	3.2835557564	1.1488799598	4.23975959815	2.35532984556	4.91029602265	2.52529954709	3.70577397045	2.94674696113	3.34684321477	3.58945971342	5.49701626228	2.73963976857	3.9118963649	3.66989989888	2.85688595986	3.33766619394	5.01879615463	3.13344917063	6.41686716295	3.18489642694	3.48133632892	3.60172709453	4.78654996055
hsa-miR-128-1-5p	2.80799548689	2.95712536597	2.68127677313	3.19271071729	2.0439846944	3.19084522551	2.72521075346	2.59480000499	1.91108492103	2.12218597438	2.51254307319	3.02096587006	2.33492323317	3.18644732066	2.72225181602	2.98469257338	3.05504615111	2.02121468557	2.22121553566	2.44849845206	3.28636639609	2.72520549093	1.9390427849	1.8297460332	2.9954303575	3.7368012254	2.31371158991	2.01565743945	2.60024869257	2.50550890344	2.14406450679	2.39403974108	2.51931466793	2.82783059172	2.48212831735	2.47697422833	2.83536190919	2.32848469682	2.44545890407	1.64040808662	2.10290780151	3.27592511726	2.23669621469	3.56610745706	3.81079486359	2.78972064279	2.04569085107	2.76054832389	3.23049953133
hsa-miR-655-3p	1.10729868799	0.787000760304402	0.9887	0.787000760304402	0.5023	0.2798	0.787000760304402	0.4578	1.82006492634	0.320082567635	0.787000760304402	0.480632402486	1.51300466928	0.2389	0.2765	0.2993	0.4918	1.27019693904	0.477660535611	0.3546	0.2286	0.1627	0.585190611321	0.1915	0.787000760304402	0.787000760304402	0.613139093346	0.787000760304402	0.787000760304402	0.787000760304402	1.19062979514	0.585582289324	1.00288914058	0.787000760304402	0.787000760304402	0.787000760304402	0.737318987234	1.2749	0.4391	0.4068	0.4297	0.787000760304402	0.89286544228	1.15551832629	0.3531	0.787000760304402	0.3927	0.787000760304402	0.3358
hsa-miR-421	0.759296722634	1.32394812445	2.98017985638	1.68058865387	1.16957843246	1.54894704462	0.982619145504	1.08421193645	1.72286125938	1.24258573237	1.93501233148	1.57377422134	1.23169135081	1.38997609843	2.74517678494	1.99884205453	1.72324598956	1.04194552209	1.74626872185	1.92090144919	1.61370000444	2.82579733133	1.58528291457	1.43466189627	2.28909530573	1.62954800022	2.06257057994	1.49883398882	2.12953960928	0.952895575447	1.54787709641	0.8083	1.19593719751	1.50082846326	2.05435821881	1.22162496234	2.24361894036	1.12639274511	0.917952588499	1.91421268254	1.70261315894	1.90846175026	1.71597449634	1.70076660853	2.61591260708	1.668655113	1.17086716467	1.70898725778	2.18196840902
hsa-miR-660-5p	4.74736199149	6.09340155053	5.01148399049	6.61533416181	6.88060058036	7.25068186233	6.06367239372	5.93798111973	6.33697956972	5.18088152623	4.89281009549	5.30323634837	6.88643927633	6.43528776994	5.49356224817	5.83331850474	7.12984964705	4.85229189071	4.57058496724	6.31939620978	4.72310072332	3.07099190029	5.96244728845	5.59280322124	5.05996523229	6.99261224391	4.66438365159	6.54733801005	4.40979488818	6.63842487011	5.59216788889	5.87244026183	6.69418781712	6.34910954944	7.54957044689	6.229326707	6.12878238779	5.7230968703	4.79081042898	6.58193342187	5.33534048613	5.8890075224	5.60588858688	5.19385953417	5.59342857259	4.8116555354	5.72190900104	5.74990390778	5.16410536809
hsa-miR-4458	0.94377412306	1.86053276176	0.3174	1.60216636901	0.502298197152	1.54902344303	0.573397123253	0.457829175228	0.757240076536	0.456914404803	0.95694135609	0.730244565462	0.590341120654	0.623190413691	1.98481183457	0.75842395225	0.745853341122	1.04197056182	0.1774	0.3546	0.754279946693	0.779359817785	0.2225	0.1915	0.543365600137	0.551257951221	1.04206117642	0.857248954678	0.225	0.955363897883597	0.955363897883597	0.3223	0.363911890057	0.6869792123	0.3637	2.20648198651	0.485737068132	0.7739	0.917940763295	0.406815718842	3.10980196242	1.31205946957	1.09934333118	0.494954741261	1.07661857235	0.698310975291	0.701141566763	1.02259809943	1.03427354531
hsa-miR-4668-3p	0.759276771656	1.21142760152	0.5774	1.12936262209	1.16963691742	1.5488690029	0.5734	2.18505235092	1.82005673812	0.4569	1.03453389907911	1.12843873546	1.51303573044	1.2873	0.397153260096	0.758381285922	0.961859699584	0.866829853381	0.835803424113	2.58874771605	1.61369415009	0.563240071729	1.11575271429	0.995317777846	1.03453389907911	0.763910370172	1.03453389907911	1.49887241246	0.744256827952	1.42457789797	1.19060505485	0.8083	1.00285926764	1.78242963091	1.28305638019	1.2216666349	1.04774942213	3.05931249575	0.2362	1.30213520442	0.6044	0.2772	0.362489939847	1.01654325034	0.75982176637	0.391	0.701057677082	1.40627269426	0.83689546537
hsa-miR-4791	1.72635136335	0.808908285925	0.724226005815538	0.421519522486	0.724226005815538	0.2798	0.315	0.4578	1.2512410431	0.902570110543	0.5564	0.610832557832	0.881846747703	0.443802977708	0.1449	0.2993	0.3457	0.770588292486	0.835803424113	0.724226005815538	0.425883296274	0.67543431516	0.585213505125	0.511793061516	0.1562	1.26064640785	0.724226005815538	0.2665	0.724226005815538	0.2475	0.714858693353	0.724226005815538	0.724226005815538	0.267	0.89540925217	0.816528257273	0.617049036271	0.960870366725	1.47440133333	0.724226005815538	0.724226005815538	1.18338237837	0.514474037719	0.2686	0.1873	0.391	0.3927	1.02254767957	0.726986546167
hsa-miR-3912-3p	1.72635803785	1.21135675805	1.56989588167	1.51918585176	1.41463768028	1.43937610213	2.06085930784	1.08423854554	1.9968	1.74841447668	1.2702	2.14618883682	0.743438825947	0.623187784143	1.63828931817	2.1563010174	1.05875700733	1.64056593008	0.937861461617	2.02330681189	2.69915685402	1.28274283183	2.2228354807	1.18736603822	2.32244054418	2.1668081011	2.38854919999	1.1488799598	0.744309342666	0.8062	2.71321320929	1.70190132763	1.00288914058	1.01200117908	1.84002908392	1.79649860018	2.46886547838	0.7739	2.58028932276	1.3944728177	2.10288629394	1.82466649143	1.5846815218	1.15552996426	2.47913399509	1.6686	0.833631590751	2.23677151787	1.50306051377
hsa-miR-3913-5p	3.59486766789	1.70278773743	2.68123422499	2.3425521091	2.89833631897	2.14533978821	1.67631876887	2.72280539279	3.21459761475	3.03629587933	2.38830910992	2.1026272078	1.81895454914	2.31088445866	2.47062824065	2.07979135437	3.91466514966	2.87848189193	3.66024555112	2.88923669623	3.15353787148	3.13119818112	2.70091563809	3.29271584982	2.61949872045	3.29893769919	2.23474640702	2.90554793633	3.28939985325	3.17749101053	1.9179363362	2.90869649088	3.00507679207	2.39785003372	2.81164888232	4.03690025843	2.83534650026	2.39485503081	3.52287677736	2.67247098269	3.19420040146	2.44598755301	2.68420331622	3.16669414435	2.44276737992	1.92663355766	3.1664227944	3.30317911431	3.05960670303
hsa-miR-301a-3p	2.65775684613	5.19063643321	4.18799130829	4.18071861185	3.01443846644	5.03932870705	3.66827279071	4.24212440558	3.3831206244	2.31455240233	2.92388314807	3.7429994941	3.90589312625	5.13811054465	4.22053374239	2.48810675711	4.05058497483	2.83153222378	2.37465308159	3.56893985062	4.47835124251	2.58862632016	3.08794078669	2.644191816	2.25495778456	3.07824887733	2.06254882491	3.57984407736	3.01604136471	3.79833713388	3.52031464137	3.35944122143	3.2852489178	3.70008876926	5.30070750154	2.70458594639	2.6016627319	3.68165674842	3.22650474298	3.55465726829	3.0505358242	3.68523856495	2.32161472899	3.35155481746	3.82497125925	3.02859919748	2.54829555551	3.41901000302	2.51523206608
hsa-miR-99b-5p	16.0028041598	16.6628334794	16.2004153315	15.7627081976	15.094729731	16.1999516296	15.4070716614	15.9936607547	14.5427123326	14.691182092	15.2508287068	15.4961948259	14.5607226946	16.6746944187	16.2623466544	15.1421943759	15.5797722216	15.4615243495	15.8170194872	14.7308463924	16.1630697215	15.6008451898	15.02102432	15.075753398	15.688281716	15.5171332433	15.3969843294	15.4897108149	15.7791071177	15.1932748019	14.8013877826	14.8865100418	15.0877115443	14.5343271243	16.2613723186	15.194869069	14.7188592142	15.2012346755	15.4275440513	14.3727569906	15.4009202276	15.7908838705	14.9203588579	16.0250631934	16.0564079999	15.5231674228	15.3717237045	15.5740454118	14.9705756063
hsa-miR-200a-3p	4.44495315109	8.73125355765	9.22228291085	1.60215889736	1.16957843246	9.21423259108	1.43729321182	9.05982085343	8.21041670162	7.76314197321	9.40264832462	6.53093300165	8.22475629267	8.71436862539	7.87908742443	6.35597090526	9.94844396943	8.95214429059	9.67606366107	7.65557554727	9.10935827683	9.15156094774	8.29742179532	7.50297167086	6.49481453172	5.52064088536	7.65789007065	8.72127521561	8.09598664191	9.88689259478	8.64798348267	8.16827013826	9.34015834914	8.68773864812	9.26264361667	9.36260402568	7.37306654322	9.2394443636	6.59004157823	9.15268361986	9.20220500884	9.14145141374	8.14569909901	8.88703612872	7.88449032976	1.16683389196	8.73475413252	8.98191573407	8.32396832497
hsa-miR-106b-5p	7.42313814168	8.16890034953	8.25582347462	6.88543991547	7.47246976609	7.98102969629	6.62369970345	6.80853952765	7.73098039758	7.52998798872	7.15166749585	8.50353021983	7.68029375622	6.95620978932	7.53901666449	7.19433170782	8.16261702534	7.44944374176	7.70912998811	7.51759014848	7.69014854367	8.37721968879	7.51228019695	6.78506375732	6.53803693217	7.82016537846	7.05370357637	7.11032596041	7.94305641006	7.16779029101	7.06103125273	7.16195106393	7.48492531271	7.86427695617	7.22405738091	8.02022169345	7.77481625581	8.19013746243	7.5140178564	7.24482388258	6.86450036435	7.76358060704	7.6780497092	7.30504362116	8.60552128439	6.84469216007	7.58734427166	7.90629823423	8.05993887359
hsa-miR-29c-3p	10.3879483246	12.3314738476	12.0837332726	11.6321841113	11.9609049577	13.3107652968	11.5289194891	11.6186780528	12.1297347103	12.044103294	12.3009709321	11.8679615084	13.3739828591	11.8352064571	11.8255956208	12.4159688528	11.5016020877	12.7417506696	12.5692271691	11.8158171833	12.3000474438	12.4483238386	11.8667681714	12.7851440097	11.5066197612	12.3913682403	12.7613213288	11.1271877058	11.7315727968	11.620953725	12.2916454787	11.9740848706	12.0847989878	13.8688693021	12.2691421052	12.968543145	11.7062565477	11.6231612678	12.066785612	12.0874537504	11.3533573699	13.3426318667	12.2948805405	12.1317570993	12.1169451232	12.0528606997	12.7670443964	12.2767470502	12.1700214286
hsa-miR-34c-5p	0.943777007037	2.00247927089	2.30379010227	0.2261	1.71837218057	1.19155155087	1.56176470472	2.24311633351	2.48587315771	1.74839907941	1.27010133068	2.26967379756	2.85523999885	1.48587983979	1.77814020825	2.36437437495	1.66282628452	2.8315793878	3.55175096489	2.29309035673	0.2286	1.21013175689	1.93901830813	0.5118	0.6523	4.07225398258	1.64072617204	1.01043158105	2.0728116833	0.80619423356	2.39918071743	3.04623924919	2.55500681594	2.34104605111	2.75144265162	1.33480458759	1.97637658897	3.51248925526	1.56393212208	2.09011255762	1.84870880087	1.31208398336	2.61858146094	2.09551039307	2.44280976926	0.391	1.52469729873	1.4061907095	2.51527869033
hsa-miR-34b-5p	0.781105836899168	0.955864646985	1.44501631808	0.781105836899168	0.2729	0.514049671092	0.5734	0.804799747272	0.941352650391	0.456914404803	0.781105836899168	0.781105836899168	1.33165876522	0.2389	0.1449	0.2993	0.491800233048	0.956961414818	1.20678967786	0.87647207814	0.2286	0.781105836899168	0.585190611321	0.781105836899168	0.781105836899168	2.16681718349	0.3389	0.857277853689	1.00915277936	0.781105836899168	0.71482428788	1.17115157319	0.780056706193	1.01196066351	0.3637	0.781105836899168	0.1807	1.84919971427	0.2362	0.859496176387	0.2308	0.781105836899168	0.999851160559	1.15559223258	0.1873	0.391	0.955025217101	0.868049694936	0.1776
hsa-miR-6803-3p	1.38748756082	1.32399803457	0.577407761005	0.421519522486	0.7002	1.54889593004	0.792468050133	0.804813059025	0.546207089646	0.1689	0.660509122240666	0.730301423464	0.881837323885	1.28729200646	0.276565776535	0.2993	0.345735839526	0.304918507402	0.477660535611	0.87647207814	1.02161760004	0.660509122240666	0.4152	0.360533756494	1.02078031591	1.39445153682	0.3389	0.2665	1.00915277936	0.660509122240666	0.660509122240666	0.808252627297	0.1934	0.492218329706	0.895430565415	0.465251880443	0.3412	1.27486394792	1.16683772238	0.406815718842	0.760384435111	0.660509122240666	0.65196201945	0.2686	0.873390570835	0.660509122240666	0.833652422619	0.4984	0.1776
hsa-miR-6802-3p	2.08148966044	0.645055273083	0.988647167098	0.74730732175	0.700176942885	2.40051948564	0.573397123253	0.951319293104	0.757332586856	0.827144859189249	0.5564	0.1786	0.4191	1.88804517691	0.964096174086	1.10610436102	0.624397027626	0.304918507402	0.477710667822	1.41779085324	1.44200580894	0.308896927127	0.874750665669	0.88883422831	0.753654291898	0.949166015288	0.827144859189249	0.827144859189249	0.744254970401	0.458693106736	0.5135	1.32311412603	0.516283654652	0.827144859189249	1.10222753098	0.2513	0.1807	0.960870366725	1.37900525287	0.2177	0.429718763168	0.709751109942	0.892932277707	1.70076728602	1.07666047121	1.35416231675	0.955008875894	0.695039038783	0.335713829385
hsa-miR-196a-5p	2.00056687075	0.955852193822	1.44504677223	0.886219917945	1.37885743801481	1.32074034219	0.315	4.93957523591	4.15348935247	1.45356544409	2.10244860988	1.29267356407	2.38227432399	1.37885743801481	0.397153260096	0.547049398796	2.08727822657	0.556421012099	0.726	3.95326961897	0.5994	4.10775749674	1.41543785689	1.37885743801481	1.09990007541	1.39435617322	0.843448593018	0.4914	0.591041601392	0.458693106736	0.7148	1.37885743801481	1.10253937711	2.01793577854	0.3637	0.2513	0.341265522907	1.27487091675	0.917952588499	1.39441364597	0.901025117177	1.0421	1.19243296783	0.2686	1.37885743801481	1.668655113	0.392751940756	0.2706	2.30184848285
hsa-miR-197-3p	7.87730330865	8.7943060393	7.90225002428	8.84947961067	7.9023446076	9.02092909091	8.44902957825	7.84374727125	7.96549352928	6.91118573967	6.68171459234	7.96102948352	8.38613748959	8.44965369706	7.85892598485	7.95085909922	8.16128193958	7.52139960321	8.39856110689	8.41221648067	8.06790954557	7.34388301224	7.77970418585	7.60430987617	7.24400634158	8.45795082266	7.68227601616	8.06519913076	7.63290299313	8.53952597542	7.90165379432	7.88320242082	7.91174163397	8.05063408028	8.23990540356	8.3009698488	7.52812961507	9.1806042551	7.88030183762	7.44011510099	7.88393208642	7.89264671388	7.58780018765	8.28444406804	8.58378334218	6.63025084095	7.33118033291	8.40830423808	7.29276022441
hsa-miR-744-5p	5.0485053106	6.48110966093	6.56251026588	5.93610791864	6.04835512421	5.61906131739	5.66625443294	5.1664788867	5.01306225156	5.80150993342	5.91408613552	5.43214453003	4.67854710302	5.643309943	6.12021470157	4.98454178859	5.66747014465	5.23238725249	5.47769704344	5.45655720921	6.3492078396	5.78384583996	5.51883297751	5.99715279257	5.94752989913	7.39882907683	6.96783454849	6.04736148975	5.72303382524	5.3393477987	5.08400829924	5.79648324275	5.24806503422	4.23985944555	6.4525634598	7.29679759456	4.38399247117	5.46939395148	6.17648618347	4.3607982707	6.00701662221	6.65814658106	5.99962367812	5.70465994696	5.80138228123	4.96334763798	5.7927871788	5.80943200395	5.74615605708
hsa-miR-744-3p	3.80010021226	4.72090188427	4.89690708737	4.11159644277	3.45891106127	4.34048553815	3.69573413343	3.88917031795	3.44541219401	3.54615376756	3.31352024122	4.27200848413	3.15729054831	4.40384816809	3.5447271082	2.98472501455	3.66036213102	4.21189526484	4.34770090628	3.60237091851	5.41114755191	3.41584489121	4.17045829392	4.31295317723	3.45250552673	5.94245897835	4.38249939469	4.12402787106	3.51922253448	4.23102487272	3.64875816207	3.93269355551	3.3677268457	3.42762809783	4.23078397431	5.12402623969	2.63303353021	3.94811814796	4.96528268064	2.4324334998	4.19739932525	4.3267526627	3.05030474687	4.88972522577	4.21792278115	3.18488986613	4.28237913782	4.74345148004	3.69199218464
hsa-miR-193b-5p	1.91481355413	1.86041429016	1.98301518418	1.68056226946	1.0295	1.3207	3.05671503242	1.92626804014	1.38442517171	1.08259152197	1.67943508379477	2.22971151204	1.74829561597	2.14454724387	2.32612680906	0.758381285922	2.8263981646	1.69398817805	3.10221797739	2.02330231945	1.613730515	3.07101614424	1.22272046003	0.888792449168	1.24617232675	0.949166015288	4.26819342586	0.685890362158	0.744309342666	1.67943508379477	2.14407622399	1.17107312708	1.36610874573	1.39324793153	1.84007722301	1.43974991085	0.737354801299	1.64598627645	1.56397868212	1.56300517755	2.98883348497	2.50103862745	1.65176883206	1.60697488048	1.25488745778	1.80337645444	0.555124850517	0.868105813862	0.607937437934
hsa-miR-877-5p	3.59489035796	2.51056388466	2.30379068539	2.43589598231	1.16956207556	2.51296406306	2.2940937627	2.18510390202	1.50624784431	1.16482181636	1.52730007232	1.29259683658	1.51303573044	2.41194283026	2.02276434264	1.38613793353	1.14964081483	0.556485196641	0.607226473932	2.1189006204	1.83815506609	0.1627	1.58537338807	0.995392486073	1.0208367978	0.551257951221	1.64071837988	1.0103978962	1.00914345759	0.642887341268	1.1906817028	1.32317984032	1.00285926764	0.267	2.55432675792	1.33476926824	1.97644305538	2.73967556248	0.775298610449	1.97527335317	2.10291698079	1.53937922466	1.83621167111	0.690564433879	0.978630596349	1.16684914149	1.06697726786	2.03368950237	1.50305727984
hsa-miR-148a-5p	4.65781538833	4.64707022026	4.22644339342	5.72557184071	4.66477601189	5.619058036	5.14602499556	5.85661513206	4.44009875329	5.22945076142	6.28011262818	5.70063256505	7.03477331152	5.21007309575	4.30006034017	6.15599462721	2.88040038257	5.76910824762	7.57598439016	5.21815642138	5.13620058379	7.06513169717	5.34624288798	5.21137780046	5.77149330714	7.01873986148	6.3201239459	3.9069981868	4.27791088123	4.01418447972	5.26330100063	4.75693863496	4.95973811236	6.52187703012	6.02721225921	5.84117235552	5.50973655967	5.84693182937	7.89218699525	5.78345377674	4.32773205142	6.4812687812	5.09915258069	5.44487290645	5.69345056383	3.9663894047	4.2471369832	4.59130445422	6.06130518275
hsa-miR-551b-3p	2.42949787573	3.05826598832	6.10695258496	2.3899	4.86364004851	0.514	6.02631919285	6.18747033533	5.06353967073	3.75968629373	3.44407000776	0.1786	4.47493835785	3.49368974526	0.276565776535	4.1329579189362	5.60863027587	5.62526904222	3.01148536805	2.94255949255	5.82785779873	2.30468797961	5.50830286172	6.06908640823	4.1329579189362	4.11165868713	4.1329579189362	6.15394672243	3.75386683369	5.6976966133	3.5203048573	4.44497078079	4.66573593017	3.19117563821	0.6539	6.49892990185	0.9515	5.14209454437	0.4391	4.63124461931	4.7372278766	1.7357	4.18095229688	5.51752754283	0.636552612673	2.24358970919	5.76398267454	6.0840787443	2.64183678074
hsa-miR-570-3p	0.510194024896691	0.510194024896691	0.5774	0.510194024896691	0.2729	0.510194024896691	0.315	0.510194024896691	0.2988	0.1689	0.510194024896691	1.03872922942	0.510194024896691	0.2389	0.6119	0.7583	0.510194024896691	0.510194024896691	0.60717113804	0.510194024896691	1.1387	0.309	0.874699793243	0.3605	0.510194024896691	0.3018	0.843448593018	0.2665	0.510194024896691	0.4587	0.891463871454	0.3223	0.510194024896691	0.510194024896691	0.653925197098	0.510194024896691	0.1807	0.3064	0.6169	0.406815718842	0.4297	0.510194024896691	0.510194024896691	0.4949	0.759830562794	0.510194024896691	0.2097	0.8681	0.510194024896691
hsa-miR-574-3p	5.72656645656	6.17825919236	6.69861427989	5.56942007557	6.893231838	6.67551999741	5.19487960647	5.91583688955	6.34516445108	5.95092532649	5.42246371408	6.53703121697	5.93482849178	6.87884158519	4.81506389615	5.95625421918	5.91090742237	6.03814201087	5.7081541078	6.43538991248	6.64733415392	6.43861004536	6.54994077899	6.50978780842	6.75060034673	6.54493461814	5.68103230116	6.05616796092	6.85526615633	5.95435359566	6.1257765115	6.54124170352	6.65163616577	6.3705334495	6.67122154718	6.67578825634	5.99940331879	7.19973677259	6.07733054111	5.84196345321	6.67912720379	5.79304227789	6.61430614597	7.3742574899	7.35322200278	5.54731600794	6.37721722096	6.44338931042	6.32919837462
hsa-miR-545-5p	0.2997	0.460420316412	1.15731170049	0.74730732175	0.2729	0.2798	0.315	0.247	0.5461	0.3201	0.494257032161127	0.730248929446	0.419073342976	0.782727604831	0.508533607883	0.2993	0.961798497139	1.2702270655	0.1774	0.494257032161127	0.425883296274	0.441726522084	0.2225	0.360533756494	0.652318897761	0.5513	0.494257032161127	0.2665	0.225	0.494257032161127	0.2795	0.585582289324	0.494257032161127	0.492218329706	1.10224599778	0.2513	0.485677788985	0.559	0.494257032161127	0.406815718842	0.429718763168	0.885467052205	0.514474037719	0.494954741261	0.494257032161127	0.494257032161127	0.392751940756	0.695063270522	0.494257032161127
hsa-miR-455-3p	6.27045469196	5.76483961917	6.81672332273	4.63928010042	5.40741056465	5.96379946826	5.4657546475	6.69872033401	5.9482033457	5.70176578836	6.18992632932	8.18599800234	6.10696614415	6.08341239475	4.51524709125	5.36141034695	6.6138944895	7.36133583333	7.3083187312	7.61510004014	4.48943108412	7.45994223292	7.21803757379	6.76826991032	6.42164933658	9.67297814576	6.54542316254	5.05584510116	6.76410338702	5.12401437595	6.89473331725	6.8847374189	6.04381052814	6.80241975102	5.47821598412	5.61903070631	5.40458372523	7.7476664727	6.70028646815	6.20893513829	6.0491678509	5.8786058149	6.69805265635	7.80220302514	7.62757337954	6.36742623425	7.18376300954	7.9037981864	7.67406273069
hsa-miR-532-3p	5.58800322038	7.09871674977	4.82363265855	5.43441940336	5.66597671002	6.92958419651	5.32352497255	4.44127757518	5.02330202558	4.25807293161	3.726417444	6.22257659222	5.08182951627	6.8179787117	5.27876083056	5.06620670233	5.98372651572	4.81661266088	4.63272442949	5.41943065207	5.51226703555	2.55972381967	4.79055435007	5.47804515518	5.22780367629	7.43616715063	4.84798739713	5.80712212232	4.60254151458	5.18462102629	4.53795722161	4.95623730978	5.40281767016	5.0587917549	6.77310665649	6.45580949818	4.197254811	5.58769206047	5.54024038205	4.50235945977	4.87154120531	6.3337230237	5.14060113397	5.70464286901	6.07799691044	4.32120353141	5.88733003167	5.63478667123	4.93608460477
hsa-let-7i-5p	8.72321769627	10.1311561298	10.7847152049	10.8363382962	11.3423063317	11.453952302	11.3830033119	11.9859155178	10.2658914051	10.9422662536	10.865473596	10.654265145	10.7083916583	12.0467891297	10.997614802	10.9931724392	10.8838691015	10.448782453	7.17883785382	10.6475040598	11.6555442994	7.66229408648	11.1063912851	10.9174975933	10.5965309547	9.95620673329	11.7004453743	10.6993214555	11.380234946	11.2743913663	10.8668934334	10.7590822583	10.9341488357	10.3269492073	10.2390470265	11.1886460818	11.0068507616	10.8078155797	9.98910803137	11.2685308481	11.2964016677	10.9588019878	10.6760205039	10.9209589112	11.0136218713	10.5691350739	10.0464648533	10.6377544344	11.1000048545
hsa-let-7g-5p	7.88015686579	9.14257304758	11.2208411927	10.1951036519	9.57870506968	10.3246108201	11.1515804415	9.04307577968	10.3883141137	9.96251335526	10.7741904621	10.4090969685	9.80025491039	9.39376676482	9.96035400412	10.1154267353	9.49529109013	8.88945623628	9.12478432152	11.1575083348	10.1764742784	10.1429773232	10.877510101	8.79197259863	9.77314291489	9.69420638163	10.5173642745	9.66576434301	9.9907826668	9.62742869672	11.2527499559	9.85735661441	9.52252576312	9.54074694335	9.59389239147	9.97764736352	11.1309822749	10.5569456453	9.3803257264	9.4450536912	11.3641733718	10.756660647	10.189931308	9.11814333994	10.6356924426	9.91690727888	9.37322284954	10.8418952907	10.1039340385
hsa-miR-2116-3p	0.547723102271	0.645055273083	0.3174	0.2261	0.700176942885	0.2798	0.573397123253	1.08432072328	0.546207089646	0.3201	0.569281467846308	0.337505729422	0.743470488084	0.569281467846308	1.04014794594	0.2993	0.345735839526	0.436169766966	0.607226473932	0.87647207814	1.02162732761	0.1627	0.569281467846308	0.88883422831	0.569281467846308	0.763874083225	1.04198979319	0.2665	0.5911	0.458693106736	0.569281467846308	0.3223	0.363911890057	0.569281467846308	0.3637	0.651533987154	0.569281467846308	0.3064	0.439114725667	0.569281467846308	0.2308	0.2772	0.651953788167	0.494954741261	0.1873	0.569281467846308	0.555124850517	0.49837222931	0.1776
hsa-miR-548q	0.2997	1.0892447234	0.577407761005	0.2261	0.526278981157129	1.19157409319	0.7924705216	0.641714905032	0.526278981157129	0.1689	0.5564	0.94297263591	0.526278981157129	0.2389	0.3972	0.547	0.345735839526	0.1605	0.607226473932	0.526278981157129	0.754293249909	0.526278981157129	0.526278981157129	0.1915	0.526278981157129	0.526278981157129	0.526278981157129	0.2665	0.225	0.458693106736	0.513539557733	0.3223	0.516283654652	0.526278981157129	0.6539	0.465251880443	0.526278981157129	0.558988706756	0.616963977232	0.526278981157129	0.429718763168	0.2772	0.1926	0.526278981157129	1.48673723237	0.526278981157129	0.2097	0.49837222931	0.607866081124
hsa-miR-639	2.42942645507	1.21151016421	0.3174	1.75500410038	1.02939666847	0.955913405860181	0.573397123253	1.77715458003	0.757332586856	0.803398466621	0.957	0.3375	0.955913405860181	1.05696860463	0.1449	0.955913405860181	1.39218841115	1.33899536197	1.62914739773	0.955913405860181	2.09162186476	0.563178033711	0.955913405860181	0.888828885549	0.848322493519	1.51676864817	2.23480750763	0.955913405860181	0.419597673665	0.2475	0.2795	0.808151744224	0.516384322558	0.267	0.3637	2.01605510242	0.955913405860181	0.3064	2.58031411692	0.2177	1.0291898641	0.709751109942	1.51430950629	0.690564433879	0.3531	0.955913405860181	1.35860174958	1.02259809943	0.607937437934
hsa-miR-6514-3p	1.5095	0.2485	1.3084	0.549015603552924	0.5023	0.514	0.549015603552924	0.247	0.549015603552924	0.1689	0.549015603552924	0.1786	0.2247	0.623187784143	0.397153260096	0.7583	0.857917008654	0.549015603552924	0.1774	0.3546	1.44200091694	0.5633	0.549015603552924	0.5118	0.2971	0.549015603552924	0.549015603552924	0.2665	0.5911	0.2475	0.2795	0.549015603552924	0.1934	0.549015603552924	0.653925197098	1.09882964383	0.549015603552924	0.559	0.549015603552924	0.549015603552924	1.02907538297	0.88551033603	0.3625	0.6905	0.978574507435	1.16683389196	0.555124850517	0.695	0.726958194492
hsa-miR-6514-5p	1.25416090877	0.460420316412	1.56984076538	0.421519522486	0.502298197152	0.2798	0.645968269253437	1.51960244278	0.546207089646	0.1689	0.5564	0.730311014122	0.590341120654	0.926346457945	1.18128924456	0.2993	1.7812313891	0.304918507402	0.4776	0.639011727307	1.44202133664	0.1627	0.585213505125	0.5118	0.297128298381	0.645968269253437	1.21655910537	0.491362758733	1.12532446114	0.4587	0.2795	0.5857	0.516283654652	1.01196066351	0.653925197098	0.2513	0.341265522907	0.645968269253437	0.917952588499	0.574	1.70270190031	0.2772	0.651953788167	0.494954741261	0.636509867695	0.645968269253437	0.645968269253437	1.40625685706	0.335713829385
hsa-miR-33b-5p	1.10730126293	1.78370596715	3.02449571404	1.68060689724	2.18271580762	1.0496248731	0.5734	1.51961570261	1.91114379027	1.57881668789	1.27014853199	0.943025464609	1.23167464102	1.74034634786	0.5085	0.547	1.83698325313	2.80748619118	1.68879431099	2.71658343597	2.30718661419	1.21004279799	2.73738316066	1.70970659836	0.425506961997	1.3944	0.843448593018	2.21797930959	1.67552195985	0.952905786459	1.31980143981	2.17159429961	1.58878826702	2.01794257676	0.895430565415	3.93288464751	0.485737068132	2.78992265574	1.37895985204	1.30219449017	1.14682023039	1.8246510084	1.19247542148	0.862706198629	0.978630596349	0.698310975291	1.87156220903	1.16210680398	1.50306406459
hsa-miR-3065-5p	0.943756566856	4.23681281452	5.80428484494	5.42873593946	2.24746402648	5.9980580261	1.1507	3.51797761685	1.82002064012	2.51597102549	2.92388169399	2.34649608897	2.67662320656	4.10493118113	5.3059472115	0.942640971422	4.61021459658	3.8726588132	2.93949465036	2.88927713468	6.26477245495	3.49436560353	3.22285046609	1.8862269421	0.753669368122	0.3018	1.04198979319	1.59888280126	1.95212941912	2.72556649441	1.19063949921	3.46136308662	1.51833294268	2.08862079999	5.90833113685	2.32086665738	0.951485512688	3.45133917306	2.81800448317685	2.03380775389	1.6236930238	4.37171894696	2.47771605138	3.32231752477	2.44277119457	2.04021324581	3.67045339105	3.82819972424	3.87056597012
hsa-let-7f-2-3p	0.5477	0.955815362999	1.79122129952	0.886234064194	1.02941752333	1.0496	0.7924705216	0.951229178993	1.10456497736	0.456930259796	1.93497981266	1.44012825995	1.00815329669	1.38999421927	0.708251830156	0.547	1.5997918448	1.04199170857	0.9379	1.92090144919	1.7670984434	1.76054958422	2.00038072476	1.5786742575	0.5434	1.39437961326	1.2164958546	1.34692068989541	1.51437239108	0.806205068988	1.43826658465	1.34692068989541	1.00290080631	0.687050569336	0.8954	1.53757036933	0.341265522907	1.40947764585	1.4744594611	0.859496176387	0.900975594098	1.18342599429	1.5142811945	0.862733859207	0.978574507435	0.951508495691	1.17082065919	1.51435647892	1.20804803368
hsa-miR-675-3p	1.62199450496	2.84834902579	2.07016745757	0.7473	1.02943554887	1.99851945749	0.315	1.5196	4.6128370689	1.51756800731	2.37360837043432	3.60916810998	1.88622045922	1.17667310361	0.3972	1.10612672142	4.51089852319	2.62697305027	3.18754323735	6.01196042045	0.2286	2.84991397082	3.05932920428	1.35688763328	0.652357193103	2.49915811758	0.3389	2.33864934791	2.42993438067	2.12716141538	2.75948417367	3.08930187622	2.68932107125	1.6945	0.8954	0.964593691748	2.15991307623	3.51249247531	3.22653509734	1.97524824021	2.59219143042	0.2772	2.40172861868	1.7887795221	3.66073070699	1.5199841015	0.555124850517	1.1621	3.4190388788
hsa-miR-2277-5p	0.736530099944774	0.2485	1.44504251887	1.43115137709	0.7002	0.892169480439	0.573397123253	0.4578	1.38446613814	0.4569	0.5564	0.730305787275	0.743470488084	0.6232	0.1449	0.736530099944774	1.05879236921	0.1605	0.1774	0.639	0.599420330466	0.736530099944774	0.2225	0.511793061516	0.736530099944774	0.949166015288	0.3389	1.1489	1.00915210558	0.642887341268	0.5135	1.32317146492	1.51835313062	0.858654942108	1.10221951448	0.651576277963	0.3412	1.75117027522	0.2362	0.859496176387	1.25560309458	0.2772	0.3625	1.0165509478	0.1873	0.736530099944774	0.833593326941	1.02256699015	0.607959436293
hsa-miR-550a-3-5p	1.10729868799	0.645161127789	1.44497018081	0.421519522486	0.502298197152	0.715480971005	0.745344032597678	0.457829175228	0.745344032597678	0.1689	0.5564	1.69628511448	0.2247	0.4438	0.1449	1.10610436102	1.05875700733	0.866859957639	1.28631031688	0.639011727307	0.2286	1.41778697225	0.415225756676	0.888810822618	0.543389457856	0.949143221849	0.745344032597678	0.4914	1.0091512334	0.2475	0.2795	0.745344032597678	1.00294547611	0.4923	0.653925197098	0.465251880443	0.617049036271	0.3064	0.616963977232	0.745344032597678	0.745344032597678	0.509626217126	0.5145	1.01659465085	2.58290478556	0.745344032597678	1.06695983971	0.868084321053	1.28760591172
hsa-miR-20b-5p	3.89272103273	4.08528572239	3.30155400481	5.00206976692	1.9692	4.38549248868	4.03334567179	4.21338430787	3.81909505767	2.1221846736	3.01065619345	5.63708801816	4.07417026296	4.3152604558	3.3934435879	4.54600347236	3.18960495289	2.68083773311	2.57798990852	4.41555279189	1.83812195968	1.4178	2.58533455523	2.47032561569	2.67219701365	5.24778793482	1.21653062986	3.15601695937	3.10368066448	3.92817692775	3.69715135261	2.64563539378	3.48330509763	3.09149492934	4.6320336806	1.33475307896	3.93312497468	3.94807944866	3.84200418939	4.25405023422	2.59223437402	1.64090057909	3.44016543492	3.43582344812	4.99009343561	2.24358970919	3.30982565024	3.50014934142	3.43660059341
hsa-miR-452-5p	6.03163057474	5.90718227116	6.62861605094	6.11272299106	5.5230127545	5.48762498304	5.8665843831	6.27706778575	5.34248873848	6.03258217458	6.91336561277	5.58653191424	5.21871851991	5.18173069295	6.86641689818	6.32729332725	7.53878533596	5.0497041473	6.41793382474	5.49272756827	7.40755246686	4.96402906642	5.24841888741	5.5008772164	6.39249212176	4.87711135847	5.70319818585	5.90805916091	6.29112050982	6.34157434598	5.46527996271	5.296659474	5.18693006152	4.44236365891	5.30077555713	5.92037899769	5.96590190398	4.84229404604	5.26793247733	5.40509334684	6.43194669934	6.07728131042	6.26103379072	6.23406666741	6.88970425389	6.08601980093	5.47533469679	7.46066724474	5.74265558355
hsa-miR-452-3p	2.80800306541	2.81020624893	2.88723448375	1.75497650693	0.874178533483	1.4393427774	1.78255281261	2.35265645348	1.38442517171	1.24257964731	1.2702	1.44007864298	1.81895595705	2.08460079846	2.41453258981	1.25288589743	2.58725561134	1.27023441274	3.14551818211	1.08033299064	3.43117883991	1.13357440106	1.50292143727	1.50849795627	1.24614078788	1.11333367766	1.37220766915	1.27517740692	2.82305405893	2.24574371102	1.64964709769	1.90841231838	1.58885709853	1.27694680863	1.28307359547	1.62910700215	1.37906338797	1.40946219499	1.72785195166	1.39438610496	1.84877951495	1.73566929095	1.58472993671	2.22746527172	2.47915346515	1.51993855504	1.52468095969	3.7856409545	1.6904628653
hsa-miR-409-3p	1.82366282748	0.808813789439	3.02447044874	2.10915268956985	2.58444513014	0.2798	0.7924705216	0.804835996936	3.97502732641	2.1221867095	2.10915268956985	1.96331052568	2.75075005018	2.83246732094	1.68643512738	1.10613788932	2.04055705349	2.87849919625	1.85456808467	3.18281843825	2.10915268956985	0.563178033711	3.36971753562	0.88883422831	1.71672047489	3.0782523396	1.21652158607	2.15363780972	2.01370283932	0.952900892573	1.9179363362	3.24981412054	2.78254645361	1.60095292608	0.653925197098	1.43970093149	1.87515011878	3.65477272891	1.6482591501	2.63514029872	1.6236930238	1.18344808321	2.54989875633	2.34834347021	1.55638405399	1.35416231675	2.38509392708	1.61502466075	2.33970313141
hsa-miR-3928-3p	2.0814923143	0.2485	0.988647167098	0.421519522486	0.2729	0.514049671092	0.7924705216	1.08421193645	0.757240076536	0.581899848477	0.5564	1.29264087178	0.590364793767	1.05695092897	0.397213759561	0.2993	1.14960539801	0.866859957639	1.20671568109	1.41785755715	0.599405519674	0.967376190222	0.4152	0.773767550157	0.543365600137	1.83164625801	1.04198979319	0.685890362158	0.225	0.458693106736	0.2795	0.8083	0.363911890057	1.01196066351	0.653925197098	0.465251880443	0.485677788985	1.64598602105	1.37900783212	0.723797461466	0.760290632684	0.709751109942	0.892945284457	1.15551832629	0.873358487329	0.6983	0.555171260814	0.4984	1.20803932102
hsa-miR-676-3p	1.50950256103	2.4121397609	1.6847690976	3.43828063246	1.64226973159682	2.80566844589	3.21678504109	2.45439545451	1.72283844378	0.803409925833	2.10245959003	2.26970712357	2.12800726262	3.687616645	2.72227977765	1.3861067283	2.41486492952	1.79526997831	1.85450263869	0.8765	1.83811350728	1.48088408148	0.2225	1.64226973159682	1.3789256513	2.23967244448	0.843448593018	0.685890362158	0.419597673665	0.2475	0.71482428788	0.3223	0.779954748895	0.492218329706	3.64012045544	1.09882964383	1.37905809958	1.64226973159682	2.49175304255	1.85048288933	0.760384435111	3.61214624775	1.44029682705	0.494954741261	2.20318375806	2.33545574233	1.2677527298	0.868105813862	0.726966289906
hsa-miR-676-5p	0.547723102271	1.42844302609	0.988653003169	1.43117998666	0.802985982553102	0.514049671092	1.15059946947	1.42250186456	0.5461	0.320082567635	0.95694135609	1.36825174004	0.590341120654	1.48591411646	0.88367275509	0.75842395225	0.491800233048	0.436186664743	0.1774	0.3546	0.425883296274	0.563350863117	0.2225	0.1915	0.848308374679	1.73414799469	0.613139093346	0.802985982553102	0.802985982553102	0.802985982553102	0.2795	0.3223	0.654271737454	0.267	1.28308066748	0.465251880443	0.485737068132	0.802985982553102	1.37900783212	0.2177	0.2308	1.64084372335	0.1926	0.2686	1.16854272769	0.951517704277	0.802985982553102	0.4984	0.1776
hsa-miR-3926	1.82368486217	0.645161127789	1.44497443438	0.421519522486	0.700175371103	1.04965483494	0.573397123253	0.951319293104	1.50627168983	0.902603970029	1.52726057727	0.610827817257	0.419073342976	1.17673445117	0.508546345553	0.547049398796	0.961842742029	1.04186776801	0.835936984103	1.08032435396	0.599405519674	1.35179524167	0.585213505125	0.648743033757	1.03972560265772	0.949143221849	0.3389	0.857277853689	1.67547037008	0.6428812742	0.513539557733	1.70186077964	1.10268687929	0.687050569336	0.895430565415	1.03972560265772	1.04782595186	0.773883067033	1.03972560265772	0.406815718842	0.901038651108	0.2772	1.09934936775	1.6070630651	1.07667430644	1.16684914149	0.392751940756	1.289292772	1.56822839694
hsa-miR-6761-5p	1.50948702642	0.808908285925	0.797627736755	0.2261	0.655200613486392	0.655200613486392	0.573397123253	0.804835996936	1.72283350703	0.320082567635	0.655200613486392	0.480627214184	0.419073342976	0.623190413691	0.964070142225	0.547	0.655200613486392	0.556421012099	0.835889760734	0.639	1.13874330431	0.441726522084	0.2225	0.655200613486392	0.848308374679	1.26072531709	1.21652158607	0.2665	0.225	0.2475	0.2795	0.3223	0.655200613486392	0.492218329706	0.3637	0.816565977862	0.1807	0.558988706756	0.775229618066	0.406815718842	0.429718763168	1.18339078617	0.514474037719	0.690516633718	0.759747809885	0.951508495691	0.2097	0.655200613486392	0.478197865828
hsa-miR-3920	1.50950596753	0.808813789439	0.577407761005	1.12937296497	0.502298197152	0.8922	0.9827	0.247	0.546207089646	0.1689	0.545721905797959	0.1786	0.8819	0.6232	0.5085	1.1061	0.745856073504	0.1605	0.726	0.3546	0.545721905797959	0.309	0.545721905797959	0.545721905797959	0.937138196594	0.949166015288	0.545721905797959	0.545721905797959	0.4196	0.2475	0.545721905797959	0.545721905797959	0.1934	0.545721905797959	1.58827576388	0.465251880443	0.3412	1.1264	0.545721905797959	0.545721905797959	0.545721905797959	0.709815336316	0.1926	0.2686	1.07672106325	0.391	0.392751940756	0.2706	0.4783
hsa-miR-3917	2.42944656939	0.808908285925	0.3174	0.593598742511	0.874156702576	1.04972336525	0.315	1.31838429925	0.546207089646	1.08260329399	0.5564	0.610832557832	0.881798638613	0.2389	1.11248768429	0.547049398796	1.53381305321	0.556500742375	0.93794816792	1.08032435396	0.599405519674	2.23314189829	0.415225756676	0.648743033757	0.297128298381	1.26069960173	1.7583200305	1.01930901462402	1.59712176603	0.2475	0.2795	0.808151744224	0.1934	0.267	0.653925197098	0.651533987154	0.848479474784	1.64598096024	1.4744366432	0.2177	0.429718763168	2.26706385663	1.09930351608	0.862791042322	0.1873	0.951508495691	1.26779621337	0.49837222931	1.28764798943
hsa-miR-130b-3p	3.06840601707	3.59550058523	3.06750881303	5.25379621891	1.6241069215	5.06722884826	2.36417251108	2.45444932038	2.7552849211	2.41873683868	3.31355663286	4.29155025608	3.23683478407	4.73179005927	2.78996860242	3.8679088133	2.41488582095	2.48257933382	2.2212139945	3.18283022483	1.61369975083	3.07099690056	2.62488850202	1.70967728593	5.01471043745	3.68557757525	3.80459214626	1.94139603162	2.92278236286	2.5523	2.97086534275	2.85977639789	2.89806632094	3.96725248485	4.09212559895	2.66184910629	4.11073486817	4.03401639398	4.90658646718	3.29223234801	2.3188850798	3.68524913617	2.65172836555	2.56331686998	4.87892836842	3.18488345727	2.46899520778	2.10462030325	3.08214581719
hsa-miR-296-5p	2.30016934837	2.9571481223	4.14852422345	2.8966565389	3.79823651933	3.95898503087	2.43092680267	2.68134362856	3.2844028632	2.3848802353	2.83151707298	3.49573652612	3.1843254168	3.60466536087	2.99507531019	1.3861067283	3.23183219012	3.24357785	3.58359292466	3.04352973349	4.00980876187	3.11142892786	2.87490505055	2.93936729989	1.37893209386	4.16874982372	3.4324567158	3.67455148121	3.21267756948	3.23597784878	3.12023824261	3.46130424804	3.19772357583	3.02092397343	3.07963293282	4.05353959047	1.64835482424	3.68162535083	3.74965996799	2.6724759637	3.46732271984	4.3717592165	3.44022961403	3.79600714331	3.88037399098	2.5032707567	3.03491522081	4.50216615867	3.48805648809
hsa-miR-30e-3p	12.236478665	13.978055226	13.0512003397	13.301475879	11.9276921072	13.2399142401	13.0681749787	12.2631710971	12.6129456251	12.440482387	12.9452258379	14.237837457	12.2045448064	13.4300066431	14.0328770506	14.3361697055	12.3647276051	13.2178345967	13.5616875269	12.6490804511	14.242893631	13.9817592512	12.2263973422	13.1067337648	14.5789126313	13.620981592	14.3068843432	12.4495104306	13.5846614962	12.7951682887	13.0228568363	12.2164197845	12.541601865	12.2095355528	13.2177336864	12.5017237735	13.422762349	12.1274126872	13.2969638665	12.2172439509	12.4597454092	13.7032707214	12.78873223	13.5059975124	14.4313415157	12.5420561624	12.6774395475	12.8160725678	13.1827270767
hsa-miR-30e-5p	12.6341865998	13.2816761044	13.7683370823	14.5359912086	12.9180416157	13.7669760882	13.8055298669	13.186461781	13.0146362402	12.6141745731	12.9710729587	13.6179635243	13.4706779725	14.29464015	13.0580373872	13.2164759635	13.6947026437	13.1141278944	13.7375326764	13.4083394959	13.2679701324	13.3800655498	12.9575706515	13.0373421076	13.3043704023	14.2107693328	14.1032045993	13.5350112173	12.7413168643	14.0207907086	13.6149112905	12.8921053687	13.4714816436	13.3070430279	14.1503038011	13.2568216346	13.09435474	13.8338826649	13.6212963974	13.5706192348	13.0751816654	14.1734313076	13.1237078519	13.3871102643	13.3764988854	12.325183991	12.9690710032	13.4235092252	13.4675205462
hsa-miR-6808-3p	2.3002	1.2114	0.988710468924	0.4215	0.2729	0.8922	0.5734	1.31827233118	0.650770160431625	0.320082567635	0.650770160431625	0.4807	0.650770160431625	0.2389	0.5085	0.650770160431625	1.0588	0.4361	0.3353	1.259	0.894146700873	0.650770160431625	0.4152	1.0945	0.425506961997	0.949166015288	0.6131	0.4914	0.4196	0.4587	0.5135	0.650770160431625	0.3638	1.012	0.8954	1.5376	0.650770160431625	0.3064	0.4391	0.4068	0.4297	0.5097	0.1926	0.2686	1.0767	0.650770160431625	0.3927	0.4984	1.12383995837
hsa-miR-6806-3p	2.30015405323	0.955779302393	0.7977	1.01290479309	0.5023	1.54892768593	0.573397123253	1.08421193645	1.38442517171	1.16480448455	1.74551273268	2.58696674553	1.23171825205	1.7403	1.11243254399	1.10612672142	1.46469888726	0.957081653951	1.12260824716	1.08034859656	1.53040537282	1.54128582176	0.874773925414	1.35684011092	2.38698588482	0.949166015288	1.64070996761	0.491362758733	1.42647362552	0.4587	0.8914	0.808252627297	1.28346212004	0.267	1.10222753098	0.4653	1.30308807089	0.960870366725	1.27675836576	0.723797461466	0.900975594098	2.38871847135	1.58465836404	1.50663132591	2.51459383346	1.5199323452	1.44405015504	1.28927672098	1.95705141581
hsa-miR-199a-3p	10.8747596898	9.50729286939	9.8477136401	8.39842291012	9.86754342196	9.06830702749	9.17283891788	9.82065653494	11.7614615422	10.3678587045	7.50558075765	10.3595886731	11.1348272283	9.2006867015	8.00843538496	9.50605966324	10.3060521398	10.6782637299	7.75526145561	11.1102799082	6.40580194055	4.87289761849	10.5581419166	7.74553184908	7.37595692492	11.1411358594	9.05633081957	8.73645435327	7.45976263547	7.97594701718	11.2177020911	11.07740011	10.9623191381	8.71314362131	10.0978665986	9.45115633712	10.8841984894	11.0390630761	9.87786752888	10.4185034649	9.9973653046	8.28932962696	10.5049793048	10.8766349759	9.49893153019	10.025585917	10.4787797831	9.36389079619	9.90850575296
hsa-miR-199a-5p	8.83244588917	8.13744755932	8.41201139138	7.5425270516	9.02802854268	8.28900953518	7.54273505755	9.29794155683	9.77668260353	8.31553904524	6.00146289856	8.75266810288	10.0771354854	8.39207543841	6.74093254975	8.26702082536	9.79726106839	9.32777811666	6.78265864956	9.68431348262	4.58542338813	3.62575653589	9.08623117589	6.44309166409	6.34458791971	9.44923136356	6.97993215081	7.88128698401	6.44713424498	7.3917155591	9.45642652772	9.64867872526	10.2177718521	7.7840139724	9.24504745042	7.53746952538	9.12898538193	10.3007469619	8.11776520274	9.48889634252	8.76197979066	6.46755114756	9.10400166462	10.0796616999	8.03087730827	8.30115230533	9.312072822	7.85063155262	8.34796366152
hsa-miR-1301-3p	3.59489051767	4.83928514529	3.70697201942	4.1115719782	2.48063838504	4.56574992451	2.87671132804	3.47020404357	2.29617756839	2.54694967755	3.17006679574	2.84689919923	3.40700626477	4.39152760396	4.1706361705	2.98468590369	3.25244827959	4.01597972194	2.91473199403	3.22644304026	3.64429419393	3.49435786904	2.87497452166	3.04239990416	2.99542662068	2.49920936274	3.63054698787	2.94410130148	3.43161981697	2.91647335886	2.84777038578	3.39421979536	3.40730513926	3.87027764487	4.33691119255	3.39435998568	2.24355095778	4.1539031868	2.70357888406	3.61347426835	3.27395698824	3.90521394797	3.16956708653	3.38018330921	4.09456870543	2.91408621608	3.37653791853	3.62604549103	3.76327864841
hsa-miR-1296-5p	3.91496468472	3.12190938398	3.59389854153	2.89663781732	2.85745380436	3.81288297448	2.61459317056	2.24313958288	2.89574910502	2.48426583888	1.27010133068	2.52224097362	2.55778733967	2.75754743715	2.16551469925	2.22909446512	2.61938428741	2.57091599832	3.14548736025	2.88926598348	2.77349603901	1.41782089724	3.03019959788	1.99301024778	1.71663340871	3.51985352572	2.82569072253	2.82526905716	1.95213512723	2.8430996242	2.45649591858	2.32367304624	2.15131161942	2.28195791825	2.48214545789	3.04117502381	1.58557088078	2.39487744125	2.92244355757	2.09008668582	2.95693962752	3.53516431759	2.99963472357	3.73083311624	3.52829347964	2.65359402997	2.46895157579	3.4736218454	2.54799299589
hsa-miR-320c	0.94377412306	1.42840806424	1.44501206463	0.2261	0.502298197152	0.715524167934	1.15059946947	0.457829175228	0.941387924449	0.320082567635	1.27010133068	0.480632402486	0.845166888556401	0.623187784143	1.04013292368	0.547049398796	0.961796144603	0.556485196641	1.28635573625	0.639011727307	0.894140574386	1.81043780132	0.73724619052	0.888852290948	1.24619557845	1.73419159888	0.843481917382	0.491362758733	0.744256827952	1.08604714965	0.71482428788	0.3223	0.78003860229	1.01192119942	1.10222753098	0.816528257273	0.737350122798	0.845166888556401	0.4391	1.56293611002	0.429718763168	1.04208622014	0.651945556836	0.494954741261	0.978593211189	0.391	0.555124850517	0.695039038783	0.607866081124
hsa-miR-320b	3.72651075208	3.24140235223	1.68473648663	1.33740039438	1.29735862831	2.80570293684	1.43733335669	2.29890806246	1.99673175709	1.69406650971	2.10244860988	2.99734168633	2.38230410366	2.20214766692	1.58845744277	1.25288983656	1.23509171404	2.59923690595	2.78380966311	2.44846900615	1.53038559632	2.96470680297	1.93898832233	1.99297347674	1.09995857982	2.90982097466	2.31372490025	1.59881489405	2.38401003158	1.99799445301	2.2772329355	1.46075686656	2.44530315983	2.28198720587	1.71969989437	1.33476926824	0.737350122798	2.93088567103	2.13078152217	1.97521012559	2.36822748216	2.99841817957	2.19236650434	2.79363182911	2.8279402022	1.35415535074	2.7629617587	2.57322028913	2.67180918785
hsa-miR-4473	0.805940600545308	1.32392000822	1.44505057051	0.747291745509	0.2729	1.19148482456	0.805940600545308	0.457829175228	0.757240076536	0.1689	1.27014853199	1.7537225858	0.2247	1.28725868233	0.964032804839	0.2993	0.745826182134	0.436169766966	1.28630749056	0.3546	0.425883296274	0.675331805622	0.585190611321	0.995317777846	0.848350339116	1.39437961326	1.37217645105	0.2665	0.744309342666	1.08605646043	1.19062979514	0.585582289324	1.10260642969	0.4923	0.89540925217	0.964593691748	0.341265522907	0.558988706756	1.47444523011	0.573975682519	0.429718763168	1.31204167665	0.514474037719	1.15552996426	0.978604334395	0.805940600545308	0.701077163435	0.695	0.608008791215
hsa-miR-6854-5p	0.759296722634	1.78376157741	1.44500868781	1.3374052582	1.52315611028	0.2798	0.573397123253	2.50279200871	2.29613694835	0.581899848477	1.27014853199	0.1786	1.42520858379	1.39000978692	1.04021077623	0.547	1.53383849401	0.770611442068	1.14534527778136	1.25889863946	1.76714337829	0.563240071729	1.41536754536	1.27464766314	0.937130559117	0.949166015288	1.21655910537	1.49883398882	1.82044643618	1.32031837193	0.2795	2.08908124537	0.895728032623	0.4923	0.895430565415	1.43971706953	0.848437706288	1.53258015125	0.439114725667	0.406815718842	1.14683164425	0.709751109942	0.1926	1.15556965375	0.3531	0.698310975291	1.74264284107	1.51444725022	0.938928975818
hsa-miR-412-5p	3.41919151966	1.09566574745147	0.988710468924	1.09566574745147	1.80692075441	0.892241114244	1.09566574745147	0.951319293104	3.06395841237	0.456930259796	1.09566574745147	1.12842692184	0.2247	0.443802977708	0.1449	0.75842395225	0.3457	0.667520170432	0.1774	2.29310460133	1.09566574745147	1.09566574745147	0.2225	1.09566574745147	1.81368794785	0.3018	1.09566574745147	0.857248954678	1.33291573038	0.642887341268	0.513539557733	1.09566574745147	0.895638075029	1.15059674732	1.09566574745147	0.964559649587	1.52001537472	1.09566574745147	0.2362	1.09566574745147	0.2308	0.2772	2.27979411895	1.28232562303	1.25492512222	1.16683389196	1.09566574745147	0.49837222931	0.939003189057
hsa-miR-153-5p	3.8472	4.34749131745	4.00114345777	4.03899330204	2.9381	2.2785	3.4601471969	4.1692	4.1157	3.1004	2.6269	5.35993755572	3.53838012235	3.6876	3.8497115324	3.2868	2.48628942938	3.94059909614	4.05023946348	3.75909921506	1.442	6.20174836725	2.8417	3.61023160675	3.92391013255	3.63242584372	1.867	3.84728135911	4.91658472528	1.9979	4.48385171052	3.4938	3.2639	3.0566	3.1277	4.14947442268	4.19723250108	3.3875582857	5.16442765906	2.517	2.462	1.82466649143	2.7469	4.60437785518	3.8391	4.10336831063	3.2399	2.4695	2.7858
hsa-miR-370-5p	0.547723102271	0.2485	0.797627736755	0.2261	0.502298197152	0.514049671092	1.02359407007587	0.641740588336	2.22692423647	0.995384088621	1.02359407007587	0.480632402486	1.42514188183	0.443802977708	0.508533607883	0.758381285922	0.491767844463	1.12207336527	1.20673472896	1.08034859656	1.02359407007587	1.02359407007587	1.4154057737	0.1915	0.652335071016	2.09000793991	0.3389	0.4914	0.419597673665	0.2475	0.513539557733	1.58639487338	0.780052216625	0.492218329706	0.3637	0.465251880443	1.51999503081	1.27485862107	0.439114725667	0.573975682519	0.7603	0.2772	1.36233596086	1.39886362157	0.978600769932	0.698310975291	0.392751940756	0.49837222931	0.836876694985
hsa-miR-6509-5p	1.10731436271	0.808813789439	0.3174	0.593581415096	0.656342607264832	0.2798	0.315	0.641714905032	0.546207089646	0.902570110543	0.5564	0.610827817257	1.33172428288	0.443802977708	0.508434330901	0.547049398796	0.3457	1.27017270575	0.835803424113	1.2589276907	0.2286	0.87639756716	0.415225756676	0.360533756494	0.543383042103	0.3018	0.656342607264832	0.656342607264832	0.744309342666	0.642887341268	0.5135	0.656342607264832	0.779954748895	0.656342607264832	0.3637	0.465251880443	0.4857	0.656342607264832	0.2362	1.20359927115	0.429718763168	1.18343703879	0.514464983402	0.690516633718	0.353053984199	1.16683389196	0.2097	0.2706	0.726900584164
hsa-miR-664b-3p	4.08165451694	3.95150701719	3.43880706585	3.05228982266	3.15594891022	3.85609680869	2.67099194239	3.31638952842	3.72184788041	2.31458166849	3.91827402198	3.19715040206	3.28758836438	3.60467685809	4.01904279679	2.80602475691	3.46195671341	3.34736523856	3.08008680356	2.99390674108	3.93083773875	2.9198408178	2.22281519428	3.16156422508	3.05622890133	3.85755475501	3.20286933405	3.69731069836	3.01602582553	2.95179721979	2.7131863427	2.17157857979	2.65687973727	2.90820353522	3.76708659922	2.93744553014	2.75209100426	3.13895507752	3.54504576038	2.55741663657	3.42136627003	3.42566757633	3.86469043639	4.16852783018	4.05903075369	2.42181169716	2.34121953878	3.84895082709	2.98999414181
hsa-miR-664b-5p	1.38747253239	1.08930365908	0.988647167098	0.886234064194	1.02941752333	1.04972336525	1.43729321182	0.95135204208	0.94146934946	0.995371830013	0.803323862862342	0.730240201466	0.881817981379	0.782714313474	0.883723384784	1.10607401482	0.491767844463	0.556485196641	0.803323862862342	1.25890627062	0.2286	0.87650805846	0.415225756676	0.360533756494	0.937146071136	1.39442809795	0.803323862862342	0.2665	0.744256827952	0.458693106736	0.2795	0.5857	0.1934	0.858547697	1.28306437622	0.2513	0.737350122798	1.40946674641	0.616963977232	0.573975682519	1.02920224758	0.2772	0.651953788167	0.2686	0.873249910993	0.391	0.833652078287	0.2706	0.3358
hsa-miR-643	0.759276771656	0.460420316412	0.577407761005	0.421519522486	0.2729	0.41364536855201	0.41364536855201	0.247	0.41364536855201	0.41364536855201	0.5564	0.337505729422	0.5904	0.2389	0.2765	0.41364536855201	0.1832	0.41364536855201	0.60717113804	0.3546	0.41364536855201	0.309	0.415225756676	0.41364536855201	0.1562	0.3018	0.41364536855201	0.2665	0.4196	0.806199651284	0.513539557733	0.3223	0.516283654652	0.492218329706	0.41364536855201	0.651576277963	0.1807	0.41364536855201	0.616963977232	0.41364536855201	0.4297	0.41364536855201	0.1926	0.2686	0.6366	0.41364536855201	0.41364536855201	0.2706	0.478275932999
hsa-miR-642a-5p	1.622	0.6451	1.3084	1.4311	1.3855975366179	1.04965223712	2.14284124549	2.06143170679	0.5461	0.581899848477	1.3855975366179	1.5739	2.95273743947	2.31082543347	1.36995057255	1.38602840778	0.1832	1.04191745748	0.726084797143	2.2931	1.3855975366179	1.76054808251	1.4154	1.2746	0.4255	1.11332553814	1.3722	0.4914	1.42650320602	0.6429	0.513539557733	1.1711	0.3638	2.45250516649	1.10221951448	1.4397	0.737354801299	4.19177462509	1.6482	1.71387207779	0.7603	1.3855975366179	0.3625	1.0165509478	0.759830562794	0.391	0.2097	1.16213030338	0.1776
hsa-miR-3193	2.36625825466	1.21142824745	1.15730650832	0.4215	0.502298197152	1.04965223712	1.15059946947	0.457829175228	0.2988	0.3201	0.5564	1.44009569396	0.590341120654	1.28731146405	0.508434330901	1.10607401482	0.1832	0.436186664743	1.62904484464	0.639011727307	0.2286	1.21000452085	0.585213505125	0.360533756494	1.55767876661	1.73413794935	0.843448593018	0.4914	1.23283540119	0.6428812742	0.2795	0.3223	0.363911890057	0.492218329706	1.44369489212	0.964593691748	1.30307671689	0.960885241301	1.80336582594	0.573975682519	0.884533944809985	1.04211577846	0.999832615147	0.2686	1.48669660908	0.391	0.833652078287	0.49837222931	0.726920841348
hsa-miR-181b-3p	5.66881371033	5.53271349403	4.93225628119	2.18995066418	4.1424243986	5.139073202	3.0984429293	4.32511167976	4.13469243758	4.13082914914	3.72647009607	4.64315592384	4.28838727823	5.27858350209	3.73988622687	4.60182165749	4.93788134922	5.09512488267	3.88123856261	5.00940414487	4.94839892825	4.64400856753	4.24839388388	3.96519108816	4.57697483819	6.47118980589	2.87860055888	4.68679918224	4.00208349126	3.87394990458	3.72073960515	3.70239644634	4.35802358627	4.02242751528	5.50581334547	4.66438444213	3.84214691061	4.03397558279	6.19058438959	3.89195869279	3.24785056254	5.92964060169	4.15801826913	4.76498821327	5.09919252018	4.4293828255	4.21104441086	4.6868322435	4.24421403161
hsa-miR-345-3p	1.37126505950739	2.00253182054	0.5774	3.11007738183	0.2729	2.27853857584	2.67096679322	1.37126505950739	0.757240076536	0.803407980286	0.957	2.7370905406	1.37126505950739	2.31088018344	2.02278676167	2.48804850002	0.491767844463	0.957033031533	0.726016014014	0.3546	1.442	1.21013175689	0.2225	0.995358644075	1.02082179511	3.49030498705	3.80465592269	0.685890362158	0.591041601392	0.952890996529	1.31982406087	0.8083	0.654195101182	0.4923	0.89540925217	1.09886066072	0.951532753323	1.27485862107	2.70357012264	1.37126505950739	0.6044	2.06276654964	1.27985754156	1.78879323801	2.64821895609	0.6983	0.392751940756	1.70899803527	1.50307553821
hsa-miR-548aw	0.547723102271	0.2485	0.597013758149462	0.597013758149462	0.700175371103	0.715480971005	0.573397123253	0.641740588336	0.546207089646	0.320082567635	0.95694135609	0.337505729422	0.597013758149462	0.597013758149462	0.611887649582	0.2993	1.14958708198	0.556485196641	0.477710667822	0.597013758149462	1.34783666524	0.563264451002	0.2225	0.1915	0.543341742023	0.763874083225	0.597013758149462	0.491362758733	0.225	0.4587	1.1906817028	1.00092958308	0.363911890057	1.1504932497	0.3637	0.2513	0.485737068132	0.3064	0.2362	0.4068	0.2308	0.2772	0.777464858866	0.2686	0.501711559593	0.951517704277	0.597013758149462	1.40629550226	0.607866081124
hsa-miR-5684	0.547723102271	0.808853717063	0.988641331004	0.8192038842562	1.41460982657	0.715480971005	0.8192038842562	1.61065103168	0.94146934946	0.320082567635	0.5564	0.8192038842562	0.590364793767	1.28731146405	0.883706115614	0.547049398796	0.491800233048	1.40455201126	0.726151378453	0.3546	2.20341517569	1.05295481262	1.11585096855	0.773767550157	0.753659837514	0.763910370172	0.613139093346	0.491362758733	1.00915277936	1.0860378388	0.513539557733	1.32318472588	1.00295714138	0.492218329706	0.8192038842562	1.33476926824	1.30307694054	0.8192038842562	0.439114725667	0.4068	0.760290632684	1.31209167359	0.651953788167	1.15556965375	0.1873	0.391	0.833613815021	0.49837222931	1.12385168498
hsa-miR-5683	0.2997	1.61699340894	0.988710468924	1.01292303637	0.874178533483	1.04959060601	0.792468050133	3.56425492213	2.29617798046	1.08256407007	1.27014853199	0.943029974903	0.881837323885	2.08454330829	0.883759525304	2.65575968394	2.21900730879	1.04194389852	1.56677316703	3.18283605319	2.14859860769	1.65508454915	0.2225	1.70969494134	2.18413334279	3.22904948474	1.64069350724	0.2665	1.12528413541	0.952900892573	1.1906642389	2.0890794878	1.00281344214	1.0119781662	1.84011554361	0.4653	1.30312318332	0.960870366725	0.6169	1.30218079728	1.25565162729	0.88551033603	0.362489939847	1.50667648552	1.48675003216	2.58039074707	0.833613815021	1.44157955083788	1.36312854706
hsa-miR-509-3-5p	0.986527110296988	0.986527110296988	0.9887	0.2261	0.2729	0.986527110296988	0.986527110296988	0.986527110296988	2.54392767064	1.80079652583	0.957	0.3375	0.986527110296988	0.986527110296988	0.1449	0.986527110296988	0.624426358893	1.3389288919	0.3353	3.22643313965	1.3478	0.986527110296988	2.77299156254	0.1915	0.1562	0.9491	0.843448593018	1.0105	0.986527110296988	0.986527110296988	1.1906	1.32321787868	0.5163	1.5008	0.3637	3.44572694787	1.2228956842	0.559	0.986527110296988	0.574	2.31889861201	0.88551033603	1.3623	0.986527110296988	0.986527110296988	0.986527110296988	0.555124850517	1.16214783319	0.8369
hsa-miR-500b-5p	1.6219830479	2.25056417497	2.44091484266	3.13817750974	2.72745219039	3.89814965894	1.30110977255	1.69627889748	2.22694433512	1.69406006231	2.10245954149	2.52228558567	2.55773762302	3.49370395875	2.35616919305	2.48811340665	3.51419455183	1.69401330898	1.43331849659	2.77644956166	1.83813078798	0.441726522084	1.80777857736	1.94057952	2.61948348264	2.71906739613	1.37218456989	2.21797477115	2.01372082947	2.12716492714	1.54787586714	2.17155023161	2.51934644281	2.55588689099	3.17427721329	1.43976364778	2.07111097996	2.9308625819	1.8750468447	2.55743475106	1.91657668415	2.65455757608	2.54986358119	1.70072760376	3.28322593793	1.16684120969	1.98994433093	2.35781273819	1.43478383849
hsa-miR-502-3p	3.59487183328	3.91603623842	2.83842516057	3.11007293877	3.18932002321	4.09161599666	3.42775363044	2.63874678832	3.47552424913	3.1211293391	3.24360239004	3.71433961909	3.28754467949	3.12820720915	3.01401194403	3.18079233219	4.14186501863	3.09260569783	2.33782611988	3.6984209719	2.30711590873	1.28269280481	3.19689712449	2.88499061417	3.07589225871	4.27659039566	3.4325147062	3.15601718915	2.47444416176	3.20698466974	3.0474619064	2.80915725294	3.67366854867	2.90819097458	4.1631117423	4.10228597407	3.19193663602	3.1772093225	2.88818058867	3.55465555189	2.59219997429	4.09603817828	3.77722552666	2.95462153257	3.69201835639	2.7232241759	3.6345551912	3.39092842868	3.2102528219
hsa-miR-1468-5p	2.00057593685	4.87670595664	3.95605078208	5.55387361218	3.48594826178	4.03625479851	4.17652096661	3.11355386855	3.67062714841	2.85006723991	4.2390522455	3.71434240524	3.63942367182	4.5771477706	3.86021257446	4.8293885552	3.54798841581	3.45956225705	4.08399997314	3.18286104307	5.00345746707	3.72032956816	2.66336641647	3.73857221576	3.72620415245	5.46856435379	3.46739624778	4.07275419315	3.75392418191	4.41946151039	4.05345028172	3.42814476315	3.1284538235	3.42769161096	3.1277	4.35128469934	3.90775835618	3.38755799097	4.17599094366	3.98393294829	3.51193624667	4.21597947446	3.89270516148	3.29250684611	4.60254498821	3.57240775707	2.92031780223	3.90961632344	3.632242428
hsa-miR-3934-5p	0.2997	0.2485	2.37402256037	3.24531747639	2.9380648228	1.32077867497	1.43735220977	1.0843018251	1.38434036104	1.80075781033	2.25246752498	0.730305787275	1.12425982239	1.17667310361	0.964061967917	1.10607401482	1.66282343696	0.66747513531	0.4776	1.81060061192	1.24707479628	1.85882324815	1.2227571275	1.2746172546	0.543383042103	0.551257951221	1.96810360033	1.86307302807	1.33294675438	1.61282941175	1.04881622028	0.3223	1.36610999691	1.94366785459	1.1022	2.08241491775	1.58554971883	1.40945563078	0.2362	0.8595	1.35680619778	1.43017557827	0.999783884023	1.28229354556	2.0180733055	0.951517704277	0.8336	1.16214783319	2.09613041909
hsa-miR-320d	0.759276771656	1.70277129903	0.3174	0.2261	0.2729	1.32074249498	0.5734	0.247	0.757240076536	0.696876331897	1.5273431377	1.21282101475	0.2247	0.443802977708	0.798653738011	0.758381285922	0.1832	0.866756435259	1.85463347148	0.3546	0.599420330466	1.35184437777	0.2225	0.360533756494	0.42548107299	1.62958350121	1.04206117642	0.769321050070037	0.225	0.458693106736	0.5135	0.3223	0.1934	0.769321050070037	0.3637	0.465251880443	0.485677788985	0.558988706756	0.917930196742	0.2177	0.604487883497	1.04213723216	1.19243278177	0.2686	0.978639362176	0.769321050070037	1.2677576687	0.695039038783	0.93896122414
hsa-miR-1288-3p	1.72636472986	1.08925872912	0.577407761005	0.7473	0.2729	0.8922	0.5734	0.4578	0.635044423193067	0.1689	0.5564	0.1786	0.2247	0.2389	0.708341407855	0.547	0.3457	0.667520170432	0.60717113804	0.635044423193067	0.599420330466	0.6754	0.5851	0.64868774575	0.848271649891	1.11335401921	1.042	0.6859	1.12535761174	0.4587	0.2795	0.5857	0.363911890057	1.012	0.653925197098	1.0988	0.635044423193067	0.3064	1.16683772238	0.2177	0.635044423193067	0.885467052205	0.651977390649	0.2686	0.635044423193067	0.698310975291	0.555124850517	0.2706	0.939007413841
hsa-miR-1292-5p	1.62196935566	1.21139739608	0.577407761005	1.1293745743	0.502298197152	0.715524167934	0.573397123253	0.641740588336	0.2988	0.320082567635	0.665706130547716	0.1786	0.419073342976	1.48589716125	1.18128655328	1.72470760078	0.624426571473	0.665706130547716	0.335355331299	0.3546	1.13875729341	0.967301279504	0.585213505125	0.648715390019	0.543365600137	0.763910370172	0.843481917382	0.857248954678	0.665706130547716	0.80619423356	0.714858693353	0.5857	0.363911890057	0.267	0.895430565415	0.651533987154	0.1807	1.53257022113	0.616976994889	0.2177	1.02920224758	0.2772	0.651977390649	0.2686	0.978630596349	0.665706130547716	0.665706130547716	0.49837222931	0.607937437934
hsa-miR-664a-5p	4.47521635867	3.82330397739	4.02311256467	3.58827923668	3.28485900139	3.62543760757	4.4424445242	3.715436496	3.35094925413	2.74702677052	2.62689558334	3.21775480534	3.10174681552	3.53916076207	3.95167056794	3.93472159124	2.65086078676	2.65415956329	2.96386180242	3.13787438341	4.42167891249	3.96058059417	3.19688138087	3.01729376294	3.67549427543	3.60513062567	3.20288109524	3.25129650118	3.71735239585	2.84313583882	3.22286382432	2.32360423266	3.05567268288	3.02091606943	3.53699981993	3.0741465851	3.35133473709	2.78989615322	2.62253852152	2.51693363075	4.23775528503	3.90521832795	3.2583819191	3.56612601569	4.78044843966	2.3354240832	3.19132299826	4.34997677216	3.14757199915
hsa-miR-664a-3p	6.19058387459	6.34426248385	6.41220163071	7.04411383543	6.57813218037	6.50582529078	5.97128905482	6.94158140776	6.19465552213	5.26713867789	5.95839399146	5.91745321831	5.81894925783	6.55611070916	6.39658460896	6.72005912806	6.85062361614	5.70554394407	5.84905540429	5.41003161151	6.75905533574	5.78075049615	5.45991782571	6.19181602969	6.1994884418	6.24202094355	6.12596318337	6.58135211084	6.31272336284	6.90941438122	5.61120237279	5.39434485631	6.48833506869	6.60863408479	6.64669588941	5.88365714709	5.9410549198	6.16978697757	5.14282211356	6.65843922722	6.40859770102	5.86821977365	6.77155341735	7.08788566643	7.13574840784	4.76286419477	5.64275720026	6.6382566649	5.56634809334
hsa-miR-369-5p	1.25421009131	1.08009896352364	1.15735351221	1.08009896352364	0.5023	0.2798	0.315	1.08009896352364	3.06398517284	1.16479368537	1.08009896352364	0.730305787275	1.51296331441	0.2389	1.24688846765	0.2993	0.745826182134	0.866808197377	0.335355331299	1.41785755715	1.08009896352364	1.08009896352364	2.00037332008	1.08009896352364	0.652318897761	1.11332553814	0.3389	1.08009896352364	1.5971777116	1.08009896352364	1.04876965568	1.80887492916	0.516283654652	1.1504932497	1.08009896352364	0.4653	1.22294612758	0.960861819144	0.2362	0.573975682519	0.760369515232	0.2772	1.58471030509	0.862733859207	0.873350356576	1.1669	0.2097	0.2706	0.478197865828
hsa-miR-200a-5p	6.09147502819	9.47640458954	8.9759279393	1.23713590088	3.56421545091	9.04924480789	1.1506714373	9.76474610056	8.44848881	8.20576168114	9.49020396127	8.1442144085	7.70382478146	8.7743580714	9.14705231623	7.61821228692	9.66704528366	9.60432948234	9.92755965478	8.02166669818	10.474186525	9.98432208158	8.412011587	8.37985803321	8.05799048333	6.96331396786	8.1241496271	8.89739887004	9.13853171249	10.0234389852	8.60269511138	8.22251477509	9.45315358521	9.08884630644	8.74878994684	9.96781364216	7.96710115537	8.86342515169	7.26317828144	8.58726505856	9.18462306683	9.24279783248	8.11999514061	9.52949867514	8.81944233265	1.80342665204	9.50765074834	8.90760821949	8.54048413262
hsa-miR-429	5.6018355815	7.27534909792	7.61046477039	0.5936	6.60308745652	7.94259044526	6.44861817799508	7.18127090469	6.74546359171	6.64011808184	7.73959560609	6.06961191231	6.40836134156	7.29080841557	7.17987566112	5.15289923165	7.70803441212	7.18242947605	7.0943881423	5.83310919849	9.10623784316	7.73208117994	6.18702432212	5.53216093001	5.49615447958	4.1873043582	6.42166171637	6.5188757625	6.92307305115	7.66748958152	7.08848779839	6.21638068086	7.05785189912	6.31268673961	7.49099636337	7.64561843948	5.57985290244	7.10123284519	4.83643404226	6.56471925727	7.24537489922	7.66311262894	6.68211307774	6.84507768514	7.18470327209	0.9515	6.82024911348	7.91618533184	6.60642758391
hsa-miR-5187-5p	2.08146634351	1.61696238731	0.713691687815312	1.12936262209	0.502298197152	0.7154	1.56176470472	1.31825626202	1.10456497736	0.803422395677	1.27014853199	0.1786	1.23164168374	0.926356358611	2.09591972244	0.942674957578	1.05877757131	0.1605	0.1774	1.08034859656	1.02160242771	0.6754	0.2225	0.64868774575	1.09991193481	0.713691687815312	0.6131	0.2665	1.12535761174	0.4587	0.2795	0.713691687815312	0.1934	0.267	1.44374532961	1.53752642171	0.737318987234	0.3064	0.77527528098	0.2177	0.7603	1.18342863126	1.19240488922	0.2686	1.07672106325	0.951508495691	0.5551	0.713691687815312	0.939035435721
hsa-miR-1247-5p	0.2997	0.955779302393	1.89031786866	1.88367023855915	1.96917537632	0.514049671092	0.315	0.95133131931	3.24989669108	1.90011583852	1.88367023855915	3.64002114642	3.18434332675	1.88367023855915	0.276565776535	1.25283214001	1.31578422659	1.04194389852	1.88367023855915	4.76516062272	1.88367023855915	1.88367023855915	0.2225	1.88367023855915	1.88367023855915	1.92301272404	2.77081419712	1.88367023855915	1.88367023855915	0.4587	3.08432512946	3.7024121108	2.95258130375	0.4923	0.3637	0.9646	3.74499567483	3.35457875862	1.64820719643	2.3425939896	2.21490725844	1.88367023855915	2.44024911521	2.22739240346	1.55634107515	1.80343971471	0.392751940756	0.868127306351	2.61121824526
hsa-miR-6833-3p	1.38748756082	0.460420316412	0.797627736755	0.593581415096	0.2729	0.2798	0.524539621711794	0.524539621711794	0.2988	0.524539621711794	0.5564	0.1786	0.524539621711794	0.443802977708	0.524539621711794	0.547049398796	0.3457	0.436169766966	0.477660535611	0.3546	0.8941	0.1627	0.874699793243	0.3605	0.524539621711794	0.3018	0.3389	0.685857817755	0.419597673665	0.642887341268	1.04879695181	0.5857	0.516384322558	0.492218329706	0.524539621711794	0.651533987154	0.1807	0.558988706756	0.2362	0.4068	0.429718763168	0.509626217126	0.1926	0.524539621711794	0.978623037762	0.524539621711794	0.833593326941	0.2706	0.335713829385
hsa-miR-337-3p	2.60398926446	2.06868685947	3.65158708397	2.84390529992162	2.77206443665	2.61724885788	1.15060139765	1.92625554915	4.88412790933	2.74705243238	2.84390529992162	3.52907917384	3.92201180143	3.21468699709	2.72228028963	2.70761238138	1.66283671603	4.47114885052	2.47987688072	3.84549398569	2.84390529992162	0.563240071729	4.15700869187	0.888816165446	1.85988992463	3.90312093054	2.5923347874	2.50256312704	3.28948198806	0.6428812742	3.72072672863	4.15171065602	3.88449336693	2.78593954375	1.58829786302	1.79653654782	3.49478512179	4.07507915036	2.81712645023	2.7443876548	2.31890836895	0.88551033603	3.9337466362	3.91821528036	3.66076402573	3.45438220582	2.82798771954	1.79725161366	3.14762413315
hsa-miR-323a-3p	0.759276771656	0.460420316412	1.3083930393	0.782439844366252	0.502298197152	0.782439844366252	0.5734	0.641714905032	2.29612771723	0.456930259796	0.782439844366252	0.480627214184	0.743470488084	0.4438	0.782439844366252	0.782439844366252	0.1832	0.556485196641	2.13791118065	1.56097815238	0.782439844366252	0.309	1.58536904761	0.782439844366252	0.782439844366252	0.94920704889	0.3389	0.491362758733	0.591041601392	0.458693106736	0.5135	0.808252627297	1.00285926764	0.782439844366252	0.782439844366252	0.782439844366252	0.1807	1.2749	0.2362	0.406815718842	0.782439844366252	0.2772	0.782439844366252	0.2686	0.3531	0.391	0.555171260814	0.2706	0.607959436293
hsa-miR-326	5.45004382873	3.02532416325	1.15735763414	1.51917672949	1.02943554887	1.43934079451	1.97391674218	2.40441656032	2.59972014666	2.27807615271	1.5273431377	3.11178035817	2.38232569078	2.02200610253	1.86430772105	1.62048855983	1.23511185864	3.09259897695	1.85455102945	3.63515619766	2.53790793726	1.95079305029	2.17033078059	2.73921788615	0.93718552949	3.03789482787	2.71372151173	1.14893101724	2.18418440277	1.32031449444	2.14406450679	2.32359846713	1.65603252773	2.15598089925	1.10220906395	3.25753147219	1.97647067597	3.41982863089	3.47753096009	1.64040862508	1.1468091633	2.65455077929	2.54985384305	2.70583618307	2.71063644969	1.80342155002	2.29596453665	2.62235639675	2.26304047491
hsa-miR-151a-3p	11.6993313898	11.1406725926	11.9903931009	11.1126420898	10.7622166676	10.9194024586	11.3462981045	10.2856297315	11.1894813888	11.6436364888	11.8227620721	11.6863825223	10.3595632592	10.8284011475	11.694333714	11.5197185189	10.8540419457	11.5895379056	11.4955473944	11.2794348376	11.9953119998	11.9754358375	11.5459428935	11.1106460468	12.0700717702	11.9249298383	12.1189361998	10.9798489893	11.6075715274	10.8554568416	11.2774676878	11.1700077381	10.7958456601	9.90283960339	10.9768041821	11.8343832713	11.4877615241	9.91342877114	11.5244940515	10.6281348728	11.6542572044	12.3693499193	11.8495010948	11.2474275225	12.1743184769	11.3812001014	11.5199901697	11.1693760238	11.8478839367
hsa-miR-340-3p	2.00055451114	2.60271160629	4.06612508146	3.58828935752	2.63373121519	2.84913806038	3.13897224806	2.68139625663	3.02372260058	2.35014092605	1.5273431377	2.97335824577	2.67659042237	3.3983610652	2.87547750795	2.36436756716	3.05507867211	2.10254599127	2.04948499468	3.42666161056	3.06743811065	2.75099579278	2.27342775816	1.77096072708	1.99019082272	2.30907238886	1.37223323195	2.78334125269	3.045852294	2.72555749312	2.7594854223	2.52531600369	2.44526121789	2.60495170553	3.07967922421	2.32090352286	2.02452091533	3.73389487411	1.87506011784	2.47527181178	2.63314744897	2.87886462466	2.3622107583	2.56331685644	2.9101320864	2.33542827624	2.34124661199	3.39092621459	2.0961783763
hsa-miR-330-3p	4.08163143026	1.86047202694	1.68473288434	1.68060932258	1.41463888849	2.34078246811	1.30104666861	1.77708526586	2.0776900981	2.16274240981	2.1024330806	1.9137050837	1.59576902526	1.95658711534	2.35618581923	2.54619225428	1.7812089377	1.93502862813	1.62899262054	2.37284579817	2.09161002353	2.75099970862	1.663410195	1.09451161638	2.41816880566	2.438566252	3.02657220347	1.01044380059	1.82042103181	1.52181540004	1.54789425293	1.90843676632	1.51836212628	2.08860191378	2.55433807063	2.7045672555	1.97647595945	1.94092279459	2.62256686266	1.56294834932	1.91664600008	2.95967837822	2.47774403588	2.45980631374	3.7074197761	1.92663319498	2.29592310064	1.79728386287	2.30184176423
hsa-miR-328-3p	6.5589202749	8.1111835475	7.90522207247	8.0028183508	6.61538958275	7.8533685841	7.21329293197	7.97583674031	5.90451166809	6.12793668628	6.83227143027	7.24330659566	6.37939301019	8.78088269766	6.91394814035	6.23314000562	6.81464688302	6.45287596411	6.86748259652	6.50347078853	8.74560036416	6.67956439149	6.26101807292	7.13897665898	6.7958504061	8.34486642501	6.98596816873	7.50454552722	6.16779202441	7.26755338273	6.61540990689	6.44501758887	6.4150703608	5.77834144322	8.55458516453	7.31763729654	5.79617999621	6.99016712886	7.78807379394	5.90998019757	7.66338101182	7.80790668165	6.27173319452	7.48551974505	7.43175581465	6.3565291831	6.65087296845	7.70131019041	6.35249939728
hsa-miR-342-3p	6.33376167191	6.37403081512	6.21123156529	7.22840849149	6.41517488268	7.14123323266	5.63116630128	7.68263143195	7.50655344734	5.22941125186	5.14388541074	6.11420676732	8.20843042229	7.40711751239	6.66937224312	7.39929993518	7.01065917965	6.29316401973	6.07022902796	7.977692933	5.28335813763	6.41260197813	6.52928418652	5.07222951566	5.73480289718	6.72706295303	5.15721520171	6.22613167314	6.51263039231	6.07141514943	6.23627281704	6.31949362655	6.7548420398	8.37347209674	6.89970721768	5.56203698752	5.8371362208	8.85974811652	5.44919980598	8.66396238097	5.60072662372	5.26672733203	6.45200351875	6.56543403795	6.77571048113	4.71237998973	6.37993339565	6.51023177495	6.07259468189
hsa-miR-135b-5p	1.50950256103	7.42801410793	8.54249387529	7.74431206208	8.30986845822	8.68298667756	6.28299426748	8.2769758655	7.73559483162	7.0862752142	6.60703544463	6.86038671644	7.46458414	8.01909483767	6.93778729042	6.49889305906	9.19422518481	8.15736919334	8.57813621179	6.97219364288	8.71109163717	8.32010999482	7.98824978269	6.91460505638	6.7987988714	6.87168413726	7.16168698877	8.01172533951	8.88915284005	7.99619289712	7.45469939102	7.18448724701	8.03284280166	8.70614416048	7.23507463838	7.80142887238	6.58084237686	8.36908112853	7.56640757588	7.41968669514	8.29584201733	7.50717913927	7.25026550827	8.48148826188	8.1391340759	6.01833740293	7.52376509377	9.16928696046	7.62985729623
hsa-miR-148b-3p	8.69931434053	8.10433551525	8.88651707394	8.31630930561	7.76402558908	9.1007341097	8.73586626373	7.55806215942	7.60699555081	7.30600262315	8.32652089303	8.57457405369	8.22233561917	8.5093717351	8.49474649861	8.42532572665	7.62539533006	7.95475974927	8.06390261872	7.94541188303	8.30957891187	8.73997826492	8.07821799065	7.54526612562	8.50383726338	8.31667375369	8.58139337467	7.69884982444	7.57791446136	7.81505821858	8.30606805105	7.48592304933	7.97478915174	7.6012439271	9.03717108969	8.17168694254	8.28597468464	7.90834148652	8.48594847674	8.14610395364	8.10450584923	8.84644631885	7.85939376227	8.22458508804	8.67230744561	7.32260912315	8.16076550021	8.2839417173	8.19767260076
hsa-miR-27b-5p	3.80011714464	3.9689079886	5.076007957	5.41158849503	4.39179591848	5.17370868058	4.97747640921	5.26783935916	4.44013335916	4.67061207936	5.04453210832	5.07975206854	4.57011488999	4.77986854199	4.36801471792	4.62898161824	6.17697244309	4.27466727958	5.23870962452	3.60240910387	5.45695254521	5.27114827304	3.64435529295	4.65123324337	4.94146949938	4.40891748367	5.26048480982	4.92705671851	5.24021770665	4.76552420828	4.39870964673	4.64586369498	4.18677165619	3.15870936581	4.80474479027	4.32408189678	4.20769656499	4.07507520611	4.13274696625	4.07042098254	5.55884237937	5.15962164553	5.03772988964	4.98599499103	4.83051340127	4.62405242687	5.10752742889	6.07085537145	4.4398512523
hsa-miR-708-3p	2.9001082018	6.25477814798	6.94904850972	7.38447334035	7.17476923745	4.99161310615	8.06329326506	6.34490448208	7.09294510757	6.47470618879	4.98142875089	6.88952022427	6.51853207348	3.3735501225	3.54477298838	7.2630359105	5.60862585607	7.28613365598	9.68984690907	6.14290199721	5.43422513914	6.33362616252	7.01733002933	7.22494221567	7.08537274018	6.19697505652	7.94971166813	6.70439118114	6.88236625886	7.20668539936	7.64389463047	7.26185247243	7.81769745656	7.64290046256	4.43574794342	7.18050206557	6.76198205613	7.45256081772	7.91577466361	7.18471477692	6.73652955508	3.96515571447	5.83610434114	7.60864099286	7.95227168525	5.21381922449	6.83017364968	6.26137577334	6.65225940797
hsa-miR-708-5p	0.94373901044	4.58063872842	5.36158878272	5.65443353851	5.29714637921	4.5657701773	6.18476088807	4.45359949167	6.28257226897	4.8490691042	3.91832271661	5.19324358008	5.52893212861	1.95655320811	2.93652916457	5.51478349621	4.39497408634	5.62524578686	8.27420400713	4.50686080497	3.79468205548	4.83110879232	5.39851658349	5.06000740975	4.98896868484	4.16876151368	6.04146134084	4.54356953769	5.89661012163	5.33267597088	6.22802547596	5.76358540588	6.11119889992	6.39170104595	2.48212402222	5.55620786332	5.10797356392	6.7856574958	6.00328232542	5.48600630908	5.67121196828	2.87884358191	4.83611042895	6.22622157963	6.65382790545	3.96639724047	5.64274537726	5.35835250078	5.53409569908
hsa-miR-6730-5p	0.943756566856	0.2485	1.30834231917	0.593598742511	1.52311546388	0.892241114244	0.573397123253	0.951319293104	0.2988	1.24257955146	0.5564	0.480627214184	0.743438825947	0.623187784143	1.04006424584	0.2993	0.857848705592	0.3049	0.818779866546703	0.639	1.76712831826	0.1627	0.415225756676	1.09461206922	0.818779866546703	0.949175135722	0.818779866546703	1.14883825556	1.33288578672	0.952890681526	0.2795	1.46077311932	0.363911890057	0.858547697	0.895430565415	1.94653823932	0.818779866546703	0.960861819144	0.818779866546703	0.818779866546703	0.901038651108	0.818779866546703	0.777472404315	1.28235733911	0.1873	0.818779866546703	1.06699238879	0.4984	0.335713829385
hsa-miR-6733-3p	1.50949410636	0.955779302393	0.5774	0.648564330707532	0.5023	0.2798	0.7924705216	0.804813059025	0.2988	0.696915379967	0.648564330707532	0.4807	0.881817981379	0.623187784143	1.18128733406	0.9427	0.648564330707532	0.7706	0.607226473932	0.3546	1.53041400345	0.87640865537	0.7372	0.511823457351	0.2971	0.763874083225	0.3389	0.648564330707532	1.3329512036	0.6428812742	0.71482428788	1.00101784804	0.516283654652	0.687050569336	0.3637	0.964559649587	0.648564330707532	0.648564330707532	0.917888833024	0.2177	0.648564330707532	0.88551033603	0.892879798507	0.494954741261	0.636552612673	0.391	0.648564330707532	0.695063270522	0.607937437934
hsa-miR-6734-5p	1.72632611419	0.515669240217557	0.515669240217557	0.74730732175	1.02939791955	0.715524167934	0.573397123253	0.247	0.546207089646	0.581899848477	0.515669240217557	0.610827817257	0.590364793767	0.443802977708	0.883706115614	0.547	0.1832	0.304918507402	0.477710667822	0.639011727307	0.515669240217557	0.1627	0.2225	0.773736414741	0.543365600137	0.3018	0.3389	1.01043158105	0.591041601392	0.4587	0.515669240217557	0.585582289324	0.363911890057	0.515669240217557	0.3637	1.22162216993	0.1807	1.12637948272	0.2362	0.2177	0.515669240217557	0.509626217126	0.1926	0.515669240217557	0.873318272176	0.515669240217557	0.2097	0.2706	0.1776
hsa-miR-508-5p	0.2997	0.2485	0.7977	0.4215	0.8742	0.2798	1.02598085767642	0.4578	1.25127268011	1.16481069646	0.5564	0.337505729422	0.2247	0.4438	0.3972	0.2993	0.745856073504	1.04191745748	2.4798399639	2.99392875847	1.61368342261	1.02598085767642	1.2227749823	1.18742171643	0.1562	1.2607	0.6131	1.27523435534	0.225	1.32031070083	0.891442382495	2.8091467582	1.95177149882	1.78237957712	0.3637	3.31388837804	0.1807	1.2749	1.02598085767642	0.859482380229	0.6044	0.709815336316	1.09930351608	0.862733859207	0.759830562794	0.391	0.5551	0.695	0.938985701244
hsa-miR-590-5p	2.54814951166	4.20770968478	4.54812659467	4.22060528772	3.63854438225	4.457580559	3.98971416054	3.39532856323	4.2785	3.20125667339	3.44407000776	3.89133604365	3.69677865788	3.91133446443	3.5961	2.54619885449	4.13075199618	3.64745700569	4.09508085607	3.75904281172	3.20812880484	3.09137217098	3.85844572774	3.46951605525	2.25493511223	4.05220279618	3.32218584425	3.65144211963	3.78955006381	4.0472379651	3.97724191061	3.28725965659	3.64092164996	4.75634966655	3.67290266255	4.37791650876	3.0128	4.9120377213	4.02656993145	3.90768824846	3.5336398128	3.53513217547	2.86473616922	3.89853419876	2.6798079872	2.85318979829	3.97307728499	4.34999241687	2.91674728877
hsa-miR-3170	0.943756566856	1.0892447234	1.79113758491	0.886219917945	1.0295	0.514	1.16613104249849	0.6417	1.2513	0.9025831836	0.5564	0.840579323961	0.881873560518	1.2873	0.7987	1.50796088542	1.23506727849	1.19804915769	1.62905702454	0.639	0.8941	2.46929329607	1.1157	0.8887	1.31402448142	1.26072531709	1.3722	1.0105	2.18414644806	1.0860418733	0.891442382495	1.00105929578	0.895757229374	0.6871	0.8954	1.43972115558	1.3791	2.51921332463	0.616963977232	0.573975682519	1.35684961787	1.0421	0.3625	2.0247	0.978639362176	1.16613104249849	0.955	1.0225	0.836911307054
hsa-miR-585-3p	1.36757600213679	0.2485	2.37397685813	1.33740178761	0.874158095793	0.514049671092	1.43733335669	1.42245421074	0.94146934946	1.63759105171	1.27010133068	1.03872922942	1.51305050805	1.28730541435	0.708300594602	1.10612672142	2.26036372191	0.3049	0.3353	0.639	0.4259	1.0528585423	0.585213505125	0.648715390019	1.09991460689	2.16678589529	2.31371999161	2.01562944029	0.591041601392	0.952895575447	1.04879695181	0.3223	1.00288529355	1.36757600213679	1.44373790856	0.651576277963	0.848404546333	0.3064	1.94336295545	0.573975682519	1.25559960631	0.885523913762	1.44036864373	2.56329354864	1.55638731743	1.5199323452	0.701141566763	1.28937430931	1.28766968045
hsa-miR-548b-3p	1.65746748206873	1.86035884662	1.79117402216	2.43587068134	1.16957872912	2.66671502371	1.30111150971	1.69621795229	1.72280915522	1.3164063787	1.27014853199	0.840637356947	2.28588020071	2.2021317173	1.53681555964	1.65746748206873	2.5543919628	1.3389288919	0.4776	0.87647207814	1.8381071722	0.309	0.874699793243	0.64868774575	0.753668949886	1.65746748206873	1.64066554473	1.69244349105	1.00919648532	1.61289270251	1.54785778287	1.46080271671	1.84061696878	1.27706077155	1.44373982947	1.09883646465	1.64829012455	1.12640036614	0.616963977232	1.78384102909	1.25560309458	2.06275114927	2.1465044721	1.60696147841	1.48675619576	0.951517704277	1.26774558375	2.10465155144	0.939007413841
hsa-miR-589-3p	0.94377412306	1.32389432279	1.56989588167	2.0784340353	1.29735862831	1.04965223712	0.7924705216	1.61058482231	1.1046376947	0.1689	0.95694135609	1.29266124387	2.0712323162	2.08457202208	0.798716607963	1.62041042108	1.94237617626	1.12209018428	1.0332	1.69118302225	0.754293249909	1.21012167839	1.32231868271	0.360533756494	0.543383042103	2.2396769285	1.21653062986	1.78033074767	1.1253680285	1.52178412693	1.31976279703	1.70193782179	1.51836100042	0.8587	2.32591426765	0.816549416357	1.04778957387	2.88539470533	1.56397608628	1.71388238946	1.02907538297	0.885523913762	0.777472404315	1.15552996426	0.978574507435	0.391	0.955	0.695	1.03437319719
hsa-miR-550a-3p	2.08146698638	1.21142824745	2.15225110915	0.2261	1.21189143513699	1.54895072028	0.573397123253	0.804813059025	1.38443130936	0.803397325924	1.21189143513699	3.15507724625	1.7482958429	1.17674098275	0.276565776535	0.547049398796	2.08730582852	0.667548958623	1.62908454096	1.08033299064	1.53042926777	1.54123429267	0.874811385823	0.3605	0.42548107299	1.73418630589	0.843481917382	1.14883825556	0.882751340036	0.2475	0.513539557733	0.808151744224	0.89571546728	1.39323116816	0.653925197098	0.465251880443	0.341265522907	1.12637948272	1.64829008953	0.723775542266	0.901038651108	1.04208622014	0.777472404315	2.09554321574	2.32793216642	0.951517704277	0.955044051286	1.28937430931	1.80299951667
hsa-miR-625-5p	1.10731693762	1.61699340894	2.5048595359	1.23715040733	1.96917763637	1.43936366383	0.982619145504	0.804813059025	1.72283371264	1.94735656003	1.27010133068	2.01128545039	2.07121471736	0.782727604831	0.964054425091	1.91313043659	1.72324598956	1.64061900901	2.00317766025	1.56092393799	2.03232233372	1.65506714794	2.05927284292	2.22957860956	0.848355532417	2.99644385061	1.04203213733	2.60238370814	2.28757829329	2.98627249678	1.31978294482	1.80890501074	2.05501773405	2.74278593584	1.84007722301	2.70461239355	1.30309876395	2.2588641849	1.27683162705	1.7837585352	1.98142351879	1.04218824238	1.27986286817	1.95026796545	1.86175994852	1.84750538257674	1.35859735139	1.79730722701	1.56824894742
hsa-miR-4701-3p	1.91479960349	1.61701099889	0.3174	0.2261	0.502298197152	0.892279330093	0.982616979225	0.951310596242	3.8880752253	2.08041983311	1.93492032129	0.840527968997	1.23161585071	0.782719022038	2.38563459413	2.07981981307	0.624397027626	1.5851709892	0.1774	3.26870236814	1.49747793977993	1.49747793977993	1.00035932141	0.995392486073	0.1562	1.51681171427	1.49747793977993	0.857248954678	0.882749652513	1.52179532005	2.14414693275	1.46067880242	2.05513231208	1.27686655679	2.32597197953	1.53748688158	0.737399912835	2.83838230541	0.2362	0.406815718842	0.604504505758	1.04213723216	3.44022925109	0.862791042322	1.33629786434	1.92664220105	0.955079225821	1.49747793977993	1.95699806127
hsa-miR-7706	2.42943905632	0.955779302393	0.3174	2.52362267473	1.52312938637	1.19154303718	0.315	1.85356823483	1.25140086903	1.16481210973	1.17093153990808	1.5084999629	1.12421915443	1.95657205199	0.964086475739	0.75842395225	1.83694637225	1.19805765254	1.36169494493	1.56091894316	1.13874710231	1.70879714682	0.4152	1.09461233826	2.14737951064	2.16677686313	1.21652158607	1.27517740692	0.744256827952	1.20792040192	0.2795	0.3223	1.10263071699	0.267	2.15069531947	2.01606292413	0.737350122798	1.53256021308	1.16683666311	1.09770761657	1.777645963	1.43020679381	0.892925312594	0.494954741261	1.41350457019	0.391	1.06695983971	0.4984	1.28747775199
hsa-miR-3615	3.56705105061	2.25059873027	0.7977	1.95759874369	1.71837218057	2.97229947737	2.2204913467	2.29896521773	2.48587407498	0.320082567635	1.74551273268	2.55497103832	3.18435486249	2.97138845389	1.53683964268	1.10610436102	1.59977332443	1.33893563485	2.22119485462	2.37288910478	0.894136074627	1.48087118868	2.32233736674	1.43464123104	1.85987033391	2.43852691212	2.06255829292	1.27525598541	2.07283547392	1.77941012422	1.1906817028	1.58633219948	1.6560253742	2.60491887913	1.84006552159	1.79660734132	1.87514610177	2.68765084408	1.80339006832	2.34259809817	1.54000067984	1.90847060589	2.32160638339	2.16293995125	2.54918094162	1.16683327785	1.06699238879	1.61499122116	2.05127767619
hsa-miR-3614-5p	0.943756566856	0.460420316412	0.3174	0.593581415096	0.871561239490734	0.892169480439	0.7925	0.641714905032	1.50627168983	1.0825932323	0.5564	0.871561239490734	1.00812907265	0.443802977708	0.1449	1.10613788932	0.1832	0.556485196641	0.1774	2.02333451899	0.871561239490734	0.871561239490734	0.585213505125	0.1915	0.937138196594	0.3018	0.843448593018	0.2665	1.23283407726	0.458693106736	0.5135	1.80886856614	0.5163	1.78239172035	0.6539	1.22159647564	0.737368778346	0.558988706756	0.616963977232	1.09772255441	0.6044	0.2772	0.514464983402	0.494954741261	1.0766779456	0.698310975291	1.26776789357	0.49837222931	0.939054039224
hsa-miR-3614-3p	0.562196108730196	0.2485	0.3174	0.2261	0.502298197152	0.562196108730196	0.315	0.804813059025	0.757240076536	0.581899848477	0.562196108730196	0.562196108730196	1.00809587245	0.562196108730196	0.2765	0.2993	0.1832	0.436169766966	0.1774	0.876482025602	0.562196108730196	0.562196108730196	0.2225	0.562196108730196	0.1562	1.11335401921	0.3389	0.491362758733	0.225	0.6428812742	0.71482428788	0.808252627297	0.654180245816	1.69454109697	0.562196108730196	0.2513	0.341265522907	1.64599013964	0.562196108730196	0.573975682519	0.562196108730196	0.2772	0.562196108730196	0.2686	0.3531	0.562196108730196	0.555171260814	0.2706	0.1776
hsa-miR-3613-5p	3.50969647582	4.61426063897	5.04409622946	4.43949416936	3.79817928453	5.14777835589	4.44245020349	4.10801807766	4.48531549546	3.82433255884	3.50511992335	3.83916252892	4.26328541334	4.54411676267	4.74292906424	4.31487039455	4.27898136254	4.1653765855	3.01147590856	4.57588836649	4.76015647108	2.75103926105	4.14344388744	2.76959947555	2.99543302566	2.81752393112	2.71369870046	4.38447361777	4.18719773715	4.01419418658	3.59873593066	4.13127417917	3.72156371184	4.23985888725	4.59827199319	3.82078931249	3.17070933991	4.2822727769	2.58025243853	3.57450437616	2.92433199941	4.28028952656	3.5846076285	3.23096098456	3.28322483551	3.93736402128	3.85330302343	4.44865289112	3.01363212523
hsa-miR-3613-3p	0.9438	0.955900705458	1.15736282613	0.886212241668	0.700176942885	1.74585843017	0.7925	0.4578	1.10456497736	0.995391074574	0.5564	0.1786	0.7435	1.1767	1.63828850525	0.942640971422	1.14958708198	0.957081653951	0.1774	0.87647207814	1.61368681762	0.1627	0.798346663795116	0.511823457351	0.652372917272	0.3018	0.798346663795116	0.8573	0.744256827952	0.2475	0.5135	0.585582289324	0.5163	0.4923	0.8954	0.2513	0.4857	0.773873336599	0.2362	0.2177	0.7603	0.798346663795116	1.36235367485	0.4949	1.55637407104	0.798346663795116	0.833631590751	0.868127306351	0.3358
hsa-miR-3940-3p	0.547723102271	0.645055273083	1.15730131613	0.593598742511	0.502298197152	0.892241114244	0.315	0.247	0.642651661563151	0.995401990716	0.642651661563151	0.3375	0.2247	0.642651661563151	1.309761619	0.94271250742	0.857848705592	0.7706	0.3353	0.642651661563151	1.13872707668	0.779390421695	0.2225	0.511793061516	0.297128298381	0.3018	0.642651661563151	0.642651661563151	0.591041601392	0.80619423356	0.2795	0.3223	0.3638	0.4923	0.642651661563151	0.2513	0.485677788985	1.64599527239	0.2362	0.2177	1.54005234841	0.642651661563151	0.642651661563151	0.4949	1.41347905488	0.391	0.2097	0.695	0.335713829385
hsa-miR-1307-3p	8.72237646617	10.9321055764	9.9927723774	11.1441327918	9.83898804799	10.3881549066	10.0599114825	10.0733198833	8.27508072771	8.12717353673	8.53676835682	9.17134718891	9.23492636257	10.7412122556	10.1560957381	8.79908581866	10.0644198019	9.00594274359	9.26240711604	10.1507173108	9.73285786248	8.94264997341	9.31412422497	9.38722760057	9.65370058344	9.56190366881	9.12157219487	10.1992580904	9.0599534471	9.89459862465	8.30704907413	9.28865897557	9.37582959214	9.96320030229	10.8809274694	9.85731999601	8.7199261696	10.24215906	8.66475583797	9.27946338351	8.94473351925	9.41433085938	8.19784133817	9.89144089632	9.79463864514	8.48535025287	9.36777389835	9.00349891722	8.39701532881
hsa-miR-1306-3p	0.94377412306	0.645161127789	1.89027756203	0.886204744911	1.02939791955	0.7154	1.78247601155	0.641714905032	0.757332586856	1.16479447214	0.95694135609	1.75378788123	0.4191	0.2389	0.708329856052	0.2993	1.46475427011	0.556485196641	0.937911728664	1.69111352337	0.2286	0.967301279504	0.87479265574	1.27466581384	0.753639215515	1.39445823523	1.21652158607	0.685890362158	1.00911061808	0.6428812742	0.891463871454	1.00101784804	0.895728032623	0.858547697	1.10224599778	1.62910323043	0.485737068132	0.773883067033	0.616963977232	1.09772453113	0.760384435111	0.885523913762	1.27987162254	1.70076728602	1.33636769381	0.698310975291	1.26779646822	1.16208927368	1.20802127263
hsa-miR-103a-2-5p	0.5477	1.5258	2.37396215907	1.6805	1.5232	2.97230763269	1.56176470472	1.8535424607	0.9414	0.696889757404	1.27010133068	1.21284680841	2.82129118457	2.71861566677	0.276565776535	0.2993	2.04054750879	1.33895690582	1.36169115158	1.69118230369	0.2286	0.5633	1.3223049478	0.648721700275	0.42548107299	0.551257951221	0.6131	1.27520593811	0.4196	1.92870635782	1.1906	1.80884365654	1.2835	2.28203133294	2.92482712573	1.09883646465	0.3412	2.51922684288	0.775229618066	2.70883993185	1.77751678378	1.18336807169	1.19240159287	1.0165509478	1.33636156919	0.951517704277	0.955	2.4148	1.12383995837
hsa-miR-224-3p	2.75962096848	3.15271342178	2.88724469736	2.34245624284	1.89034594573	2.45776091149	1.97388914353	3.31643921517	1.50627435565	1.24257232643	2.62685702243	1.21282203356	1.88628852845	1.28726034182	1.63820562851	0.547049398796	2.98283000329	1.88994435569	3.5517157648	1.41781687484	3.06747507021	0.675354362451	1.41543785689	1.64571101527	0.652335071016	0.949175135722	0.613139093346	2.27957467497	1.74980526224	2.18766558672	1.4383103053	1.46073092657	2.05496995232	1.50081785758	2.05440305728	1.62912375616	1.04774538234	1.94093364164	1.2768388849	1.20352990288	2.71166159249	1.4301876511	1.58473169855	2.61241766916	2.24600429695	1.35416874342	1.87162675946	4.54102429111	1.95699073327
hsa-miR-889-3p	2.98670851145	1.32398838606	3.02449091808	0.4215	2.58446779016	0.892241114244	0.7925	0.641714905032	4.27844460366	1.99312579134	1.98446101422035	1.44008116777	2.33495251968	1.38999255692	1.6863476623	1.38607911415	1.72325793338	3.18885606805	2.44565782085	2.88924707296	0.4259	0.1627	2.70088975295	0.6487	1.81372724462	2.90981004485	0.8434	1.39142543425	1.74978209488	1.20792450288	1.54783657325	2.32362972151	2.81232737424	1.1506	0.3637	1.22165065612	2.72327485735	2.18575509453	1.72781458851	2.74438545272	1.45132643338	0.2772	2.14653843898	1.95034093185	1.9677813539	1.80341172848	2.24920363755	0.695063270522	2.00490626529
hsa-miR-1291	0.2997	0.2485	0.988647167098	1.01293599324	0.700175371103	0.892241114244	0.792468050133	0.95133131931	0.9414	0.456914404803	0.737436528788904	1.21286483136	0.881798638613	0.443802977708	0.708281092595	0.737436528788904	0.1832	0.3049	1.9058135617	0.737436528788904	0.2286	1.2827159777	0.737436528788904	0.88880547977	0.543383042103	2.37524055439	0.3389	0.2665	0.419597673665	0.2475	0.2795	0.737436528788904	0.516384322558	1.0119781662	0.737436528788904	0.737436528788904	0.737436528788904	0.773883067033	0.2362	0.983488236342	0.760384435111	0.509626217126	0.651945556836	0.2686	0.873358487329	0.737436528788904	0.2097	0.868105813862	0.4783
hsa-miR-6730-3p	0.759296722634	0.576873853396877	1.15730650832	0.576873853396877	1.1696	0.514	0.576873853396877	1.20605436144	1.25127924035	0.581872099561	0.576873853396877	0.576873853396877	0.5904	0.4438	0.508434330901	0.576873853396877	0.491767844463	0.576873853396877	0.576873853396877	0.576873853396877	0.5994	0.576873853396877	0.4152	0.995380671674	0.2971	0.3018	0.576873853396877	0.2665	0.4196	0.806199651284	0.2795	1.17115157319	0.654088748375	0.267	0.576873853396877	1.33477414887	0.576873853396877	0.559	0.2362	0.576873853396877	0.429718763168	0.2772	0.514474037719	1.15559223258	0.576873853396877	0.576873853396877	0.701099622532	0.695063270522	0.335713829385
hsa-let-7a-2-3p	2.23087580637	2.25055037703	4.860770369	2.18992527538	3.70913695366	3.60020566951	1.88134675604	2.98336399282	3.21460151054	2.9227099777	1.27014853199	3.46163212314	3.49585073339	4.28894682767	0.964054425091	1.3861067283	2.9067185261	3.22558963236	4.31959219811	3.46356128491	1.90584233173	2.84988746228	3.05938709962	2.91242183684	2.07091874087	4.98705447466	2.65426839027	3.18849724242	2.42991962878	1.99793988514	3.08431571065	3.42813527216	3.42671582543	3.40013042792	3.91148590267	2.86394175177	3.08257080348	3.99166180248	2.98861694896	2.81292196872	3.82608480563	2.74848384209	3.40174332938	4.46430291335	3.24150987819	2.65356359925	3.03492459721	3.64992475838	3.9824318732
hsa-miR-6837-3p	2.42945345112	1.5258260335	0.3174	0.747324028212	0.700175371103	1.74587149215	0.315	0.95133131931	0.546207089646	0.1689	0.5564	1.03862260676	1.12420487244	1.17669360378	1.42772604435	0.758381285922	0.491800233048	0.1605	0.1774	1.2589276907	1.02163838054	0.308896927127	0.415225756676	0.1915	0.543383042103	0.949175135722	1.51271020511	0.491362758733	0.744256827952	0.2475	0.71482428788	0.3223	1.10264160346	0.687050569336	0.8954	0.964574596259	0.616994914459	1.40944966836	0.439114725667	1.09770761657	0.2308	0.885580773078	0.892932277707	0.494954741261	0.978589315998	0.813179753096566	0.3927	0.813179753096566	0.726966289906
hsa-miR-191-3p	1.62200927254	1.42846901264	1.79113772718	0.74730732175	0.502298197152	0.514049671092	1.78252480286	1.42254283931	0.757332586856	1.08257466975	0.95694135609	1.80910686048	0.590364793767	1.39002227339	1.04014794594	1.10604048503	1.2350744518	1.33891212726	1.12267256338	2.02330087206	1.83814259125	0.563240071729	0.415225756676	1.43469410896	1.50054269588	2.37527922176	1.86699229932	0.491362758733	1.82041089395	1.32031768003	1.30818830789739	0.808252627297	0.895805420048	1.2769613745	1.10222753098	1.9465495967	0.617	0.3064	2.18821835058	0.573989681483	1.35688572375	1.04218824238	0.999851160559	2.16299993518	1.48668303668	1.16684120969	1.60102536682	1.79728546554	0.607937437934
hsa-miR-423-3p	5.73286016447	6.7740076778	7.74065710293	7.66931049906	7.10664796544	7.30831111802	7.28954793864	7.11678606903	6.54325922706	6.23170218122	6.47585791828	6.52884828863	7.02173826977	7.38866665595	6.68867466845	6.38011487496	7.50047050999	6.68170273739	6.99285072291	7.21340033543	6.93333390833	6.9402333	6.92925262375	6.68914125395	6.76583609744	7.24804064903	6.69669513316	7.11030161454	7.08428098101	7.47300393025	6.45940653093	6.98505818055	6.678117152	6.68187099215	7.42515007169	7.31243723019	5.68083393728	7.87382752978	6.88094694673	7.10839362349	7.26014598809	7.03896339847	6.3968189993	7.28440418452	6.71410821944	5.71057958837	6.69731163322	7.48745113073	6.3571809629
hsa-miR-424-5p	9.07471139005	8.8939570224	10.4282838844	9.05991925444	7.55943828127	6.75480822635	7.6674711186	7.64407371639	7.57429059056	5.17591122986	9.41163578047	7.73159515812	7.3544535937	9.57534538118	9.21478632164	8.9639844396	7.94367038883	9.54329333554	5.44774445447	7.15817824218	11.2638534677	5.19793750265	7.90839049712	9.21909996558	8.0004814878	9.07528288223	7.76189859031	8.8269009858	9.68538348798	9.20440686628	8.42483162514	7.53152579529	8.47217968716	7.44831884945	7.92973254642	7.94871778483	6.8022294733	7.5004700619	9.09886965031	8.39678153262	8.36427103047	8.72311753965	8.154422231	10.0984083803	9.56618267068	7.65893344769	8.81815959643	9.50167411709	8.01533547278
hsa-miR-425-3p	2.42945694893	3.72422573285	3.59387623427	3.02242320365	3.05113844492	3.41002718117	2.61456892307	3.20403490795	3.64432572137	2.77350063367	2.62688794961	2.58694258152	2.63804686746	3.3735635807	2.62681405597	2.48811545243	2.55439633363	3.18881315266	3.39913209365	3.42664314757	4.21049187569	3.0293993747	2.70084836743	3.11503905432	1.76599473052	3.57728192591	2.97889866212	3.01829040254	2.42991811021	3.08501315455	2.51162055336	3.04628380453	3.15196551074	3.15871757921	3.46395638691	4.4798290733	2.32265222018	3.17720914534	2.95589107296	2.55744996761	3.16658202167	3.56128654281	3.32157015317	2.99223247987	2.91008773607	2.14544065004	3.19133636327	3.36230416683	2.91676502248
hsa-miR-874-5p	1.25417739207	2.99165323629	0.988647167098	2.89662425819	1.71837218057	3.32014424346	2.72519833563	1.08423854554	1.61859919158	0.456930259796	0.5564	2.26968658622	1.81898006277	2.6786493746	1.9457158366	2.6557555069	1.14966119548	0.770643622528	1.43334048696	1.92088445323	3.03759822182	1.05289326866	1.11583128819	2.13957587314	1.1748722152	3.36558159906	1.75825269343	1.94141626866	0.882790560456	2.30158817571	1.83396884366	1.00105929578	1.44421922648	1.39324793153	3.21945368027	2.37480767123	1.30308306636	2.39488262863	2.81714757103	1.09769787923	1.02914455081	2.65451451797	1.51434701347	1.95029137667	1.91578238638	1.84963831808179	1.60102164893	1.79730722701	1.0343961079
hsa-miR-874-3p	4.98679311956	7.66558954709	5.43727577632	8.17188740728	5.98814161008	7.12801808052	8.14518647417	5.28176935177	6.20366955457	5.6130064956	5.28991016328	7.2077458497	6.11752193946	7.57456744374	6.94148316473	8.23975874784	6.32806790854	5.67257961469	6.43550672524	6.54277628882	7.49390135043	6.28807870488	5.02288369179	7.72532547037	7.01955738161	9.16047885131	7.15362737708	7.05633060896	4.82500364126	7.49113452546	6.29631051238	5.63871043378	6.26439901374	5.40877307851	7.96989394817	6.80421514499	6.39664018104	6.6115250697	7.68834292766	5.74011583218	5.69552828627	7.41530191103	5.50059749287	5.86517143545	6.39803223142	3.96637739007	5.78055602411	6.20198454755	4.97866337257
hsa-miR-103a-3p	13.1723914114	14.8906655642	14.2061856727	15.4807006787	14.2879728424	15.7209196728	14.0565519298	15.4096339287	14.4301591692	13.7792854448	14.7483240342	14.4859291603	14.7501917125	15.4249743383	15.9614954154	15.2203568972	15.3199352866	13.6566631041	13.4393522579	14.2956328549	15.7099754163	14.8736349158	13.839483963	13.7565237701	15.3983754771	14.2115508189	14.4837415467	14.5357104733	14.7016055752	15.1385250539	13.9555732347	14.2049244621	14.3758416587	14.0519686542	15.8367054081	14.1822162987	14.6371714572	14.0418241443	13.8441164884	14.80875111	14.4939727199	14.6706854281	14.6782010931	14.3446517879	15.5208280668	14.5903963759	14.1191745107	14.1325167578	14.5268976366
hsa-miR-29b-3p	11.5840416077	10.2396642833	11.5409887511	10.9062031886	11.0240919031	12.1111709141	10.0406649872	11.560710542	11.1225565115	9.76745271254	9.61496399345	9.84842911337	11.7219254178	11.4410422973	10.3067461866	9.58223706751	11.0553011022	10.5632558	9.9254371075	10.2798638141	11.1485802161	10.369411202	11.1439102592	10.692757501	9.19298114034	9.63971308837	9.16678460266	11.1403413251	10.5757693453	11.3495980262	10.3278310345	10.426795852	10.9601449887	11.9559751501	11.3896573366	11.0685036803	8.81234101896	11.3536988268	10.0113985236	11.2451806746	10.2779259725	10.4847260061	10.2011977783	10.8431043655	9.6668263255	9.30526344022	10.8209976836	11.4974915157	9.68307373801
hsa-miR-106a-5p	3.53866445633	3.3780959664	3.1497914373	3.34498652926	3.28488690401	3.95896462242	2.36414969157	3.14436555682	3.28438937471	3.03628604866	3.09256041106	4.10526219327	3.38385723793	2.75755607329	2.57657095229	3.18082819478	3.27279074322	2.48254478998	2.44565460484	3.63511033574	2.94413694626	2.37283243577	2.73745410461	2.09235483968	2.03111476657	3.54886162333	1.75829899036	2.33864769707	2.60018791702	2.50552328953	2.75944624764	2.52531934592	2.62370928875	2.1560094212	3.1743200816	3.25751038094	2.80813897878	2.25884094578	2.88817814217	3.05829178238	2.74933113704	3.21139047502	3.74687126372	1.95032852334	4.10622841904	1.16683389196	2.92031056244	2.71595249555	3.48804010097
hsa-miR-125b-1-3p	2.08149470492	1.78377066619	3.90953042314	1.51918619945	2.58447373979	1.74590107471	1.6763833942	1.99542514356	2.59977270559	2.89890306914	1.5273431377	2.7371368002	1.51301486438	2.59510640966	0.798645837363	1.6204729053	2.21898495493	2.68085315041	2.30000963746	1.9208557469	3.56279926247	3.11147144921	2.80784863875	2.04357287416	1.90465087977	2.5573841913	2.59231824892	1.86304874285	3.01602936392	1.52181149924	2.14405756987	2.17159789769	2.48277555826	2.34107997811	1.58831677117	3.07412396252	2.32268918981	2.1086383278	2.24346979233	1.71384632601	3.34957327363	2.91982554267	3.19229214373	2.5633056622	2.06660208524	1.35416874342	3.11519278264	3.20981583353	3.504768934
hsa-miR-130a-5p	1.25416090877	1.61697324458	1.89023016501	1.23713590088	1.4146879868	1.8351	1.150624396	2.1245637857	1.50372830657536	0.803409925833	0.5564	1.50857151584	1.74835721872	2.75753294073	1.1124	1.1061	2.74130243583	1.6940406146	2.09435650501	1.25890627062	1.76711154793	1.59927876507	1.50287619229	0.995272777845	0.2971	0.949166015288	1.64066554473	1.39139073394	1.2328654243	1.69856843565	1.54783849858	1.32321787868	1.65599347001	1.69455803007	1.84007722301	1.43968187181	0.848386966231	2.02720750919	0.616963977232	1.9142060412	1.6236361124	1.43021446568	0.999802642706	2.79362174459	1.80561761958	1.50372830657536	1.67361615344	2.96490879214	0.726958194492
hsa-miR-140-3p	11.4208634862	10.4681443747	9.44546656094	10.3857209536	9.28028089208	10.3423042384	10.6367018231	10.4888217568	10.1332901176	10.6201516291	9.76297456554	10.6880942145	11.0071325176	9.72928410123	10.1086944738	11.1443577768	10.5883567377	9.65976493857	9.43016745175	10.6089237121	9.03956203052	9.15333996926	9.11466336853	10.0289167245	10.8652652185	11.4915648978	9.72878809575	9.76300728325	9.63636607381	10.168404067	10.166806301	10.1651181592	10.3449511508	9.74085823202	10.844016033	9.51446846311	10.9722171843	9.83670492566	10.3924528346	10.9066393225	9.62200192281	9.98414816662	10.8430611141	10.8138805079	10.7518417927	11.0084121146	10.4932599947	9.43271670811	10.6354028867
hsa-miR-132-5p	2.48998814334	1.7838270744	2.62482654117	1.68062139883	1.41463297999	1.65081716748	1.15059946947	2.59482758943	1.50627985304	1.24258987966	2.25245128138	1.44008072207	1.67406802461	1.38997090248	0.964014080593	1.82205543328	2.17638043082	1.52738404214	0.937971116346	1.5609607786	3.56276239917	1.28267993954	0.87479265574	1.43467792891	1.24617626849	1.39445823523	1.64073755605	1.14886885831	1.74979869475	1.99795771123	2.84777303306	1.32325043694	1.84068351806	0.858654942108	0.895430565415	2.47696192564	1.22291597262	2.10870189859	2.29666410398	1.48118962668	3.79036125247	1.53937265536	2.58466033782	1.78881985977	1.80561855864	1.51993807427	2.04567049121	3.55182525258	1.6904322366
hsa-miR-141-5p	4.98677978446	9.48587072873	9.68646163767	9.54457405269	9.14146236107	10.1421032788	9.48728116265	8.82697533434	9.03840157766	8.94536091306	9.45291209331	9.75074340683	8.15827554187	9.56444110823	9.43864018677	9.32610811458	9.63129248418	10.0553414086	10.8184375783	8.26976348825	10.2466335858	10.6844704881	9.20101378256	9.88258245244	9.44306940833	9.49370234095	9.81445020724	9.40802405314	9.68063947867	9.48089495747	9.00745655663	8.98225058014	9.2064804245	8.84214913124	9.68969229862	10.2905445766	9.0621654025	8.78430480334	10.3623648654	8.80622252131	9.00538031408	10.0304667062	8.98904777194	9.77462218695	9.42461990688	7.49439142044	9.84920788164	9.29730460063	9.47570701999
hsa-miR-143-5p	8.47430706079	6.06128704832	6.32191220335	6.67162876511	4.64086509631	6.11399106628	7.09978936181	5.43906560354	5.93197922775	5.69483316132	4.72319709876	5.68959313665	6.00465775912	7.3155353602	4.05618627342	4.24640340791	6.30846544518	5.70227642662	5.05227723571	7.04097354195	4.14195175738	2.64486326504	5.80351745904	4.77601919817	3.82261541915	7.17087082419	4.90007155885	5.32045331112	4.00204104403	5.16972898037	6.15203712474	5.81586064205	5.65360911647	4.33013853045	6.71522593862	4.26818879852	4.57378216264	6.41745935203	7.15747477412	5.34851928347	5.17147828007	5.40295370336	5.2529402683	6.50500991217	4.37079107107	5.46834010489	6.33313194254	6.63525141777	5.24607568063
hsa-miR-766-3p	2.30016303344	3.5029074376	2.62483774953	2.24260187026	2.72745219039	1.91911296858	1.5618	2.40444066914	2.48588595879	1.90014120906	1.7454756492	2.67894308513	3.8563871171	2.36232958911	2.29536566455	1.72472452466	1.66280271213	2.75813917332	2.22121027155	4.16976478192	2.87827235703	1.4808644601	2.84175218582	2.18530125378	1.94809137712	3.36561672138	2.45974379282	2.44995487068	2.38398326513	1.92867785479	2.21221184179	2.39400393496	2.72111814489	4.00425303678	3.12779696042	2.32083481271	1.64833560939	4.61041410031	2.95591983222	3.29219591783	1.77753607196	2.06278703654	1.89279911595	2.75040359851	3.03742595655	1.6686084247	2.4276617888	2.46954753998	1.12389027183
hsa-miR-361-3p	7.25452111154	7.35039052471	8.25236789267	8.13667296781	8.42447690708	7.73512939862	7.55590002777	7.42491357282	6.92283546762	7.18439478316	7.53882473829	7.19223134899	8.86219483764	7.16433767884	6.94025240423	8.10134119852	8.29851288607	7.79344872513	7.5379133995	8.25138927657	7.09788029271	7.73770147965	8.17211100105	7.50070637027	6.79136789313	7.92887882434	6.91177636196	7.75277026047	8.00122220185	8.05013979315	7.56954802255	7.78181518065	7.95656715815	8.79665185632	7.60162702159	8.13114570151	7.42659387924	8.75144147606	6.3437759199	8.56940824166	7.00746918148	7.99563508837	8.1103461419	7.78089496223	8.19069416216	6.24839829736	7.65607384658	7.81934780171	8.86425942723
hsa-miR-362-3p	0.759296722634	1.70276319615	1.30834699526	1.68060498217	1.96920166941	2.457799811	1.78254088837	0.95135204208	2.15422029181	1.5788111298	1.27010133068	1.6962499061	2.01217090392	1.7403514885	1.30976415195	1.25291003385	2.41488488091	1.69402535853	1.28626608497	1.08032435396	0.754306553002	0.309	1.7373644994	0.995353969796	1.09990511221	2.81756812973	1.21652158607	2.08632374547	0.591039535711	1.85601564273	1.54782479033	1.17111473508	1.7816901365	2.50510593203	2.48213983014	2.78646207916	1.22292929676	1.27484698597	1.16678406938	2.14424450055	1.35681606559	2.87886374217	2.14649927124	0.494954741261	1.55635855633	1.51997214778	1.93192340121	1.79730722701	1.69046598359
hsa-miR-130b-5p	2.60397797116	3.37803636345	3.59390645651	5.99101182786	2.18280080042	4.65425649733	4.11687304835	2.98333681681	2.75534594859	1.85128463615	3.01067814219	5.20357988208	2.98378216301	6.16890893764	2.09585003439	2.22903466425	3.12388634472	3.29636480441	2.91467336922	3.53464330329	1.76711754512	3.09142407737	2.97005492412	2.18533619555	4.71528161682	3.7862945361	4.26820048433	1.94140121759	2.95451287934	2.35535646874	2.75944881905	2.58670198461	2.78255426936	3.25405297789	5.33191070754	2.78645698467	3.81502689552	4.36743712664	5.93776143088	3.29216232386	2.82190840334	4.31143775632	2.7772427735	3.79601603036	5.21140835998	1.80343175405	2.62345451841	3.36226848895	2.78588745467
hsa-miR-374a-3p	9.38333314581	9.68282863457	10.4339285791	10.0663797031	8.82108820146	9.85699938137	9.25173106004	9.26197225618	9.38324626774	9.72060404029	9.32323049469	10.6154093761	9.22887560942	9.53566916359	10.4975682898	11.2510555666	10.1756375269	10.4011054044	11.0646465056	9.54972697249	10.2715078916	12.3862645473	9.58605021781	9.59239031121	11.2741177544	9.67053333599	9.86242462453	9.75351014263	11.1823443946	10.024477898	10.0489241958	9.50196251448	9.86574810391	9.36063046092	9.38336074773	9.40490965965	10.3492406381	9.23713111655	9.4254265009	9.66653275125	8.66295443631	9.97929483008	9.38883119508	10.4061667947	11.0772939856	9.86963552507	10.0676915984	9.25653425108	9.32639671297
hsa-miR-323b-3p	2.49001010824	0.4603	1.79118853843	0.861105501290092	1.1695795677	0.861105501290092	0.315	0.641714905032	0.7572	0.1689	0.861105501290092	0.1786	0.419073342976	0.9263	0.861105501290092	0.2993	0.3457	1.33893390256	2.26110223236	0.639	0.861105501290092	0.861105501290092	1.80774195849	0.1915	0.2971	2.16681790183	0.3389	0.4914	1.00915210558	0.2475	0.2795	0.808252627297	0.654195101182	0.4923	0.3637	0.861105501290092	0.861105501290092	1.75116591471	0.4391	0.861105501290092	0.2308	0.861105501290092	0.1926	0.861105501290092	1.0767	0.861105501290092	0.2097	0.695063270522	0.1776
hsa-miR-584-5p	7.73134911321	6.42220306215	5.16773069813	6.66925427527	5.10968117565	5.81824962125	6.77282178703	5.54095229294	6.02151731869	6.26006907796	6.27134910354	7.83262179383	5.00816201787	6.65227882157	6.09815710275	6.61880697901	5.28209762824	5.33267288556	4.81135772302	6.20953756606	5.36376664991	4.33809041666	5.35214261676	6.17768032746	6.70549866276	6.14099772905	5.92687605766	5.64105646373	6.16099381889	5.57846864589	5.79460742053	5.84754017113	5.52917928228	5.59018906711	6.60476488593	6.72595903362	6.67422135758	4.86591256656	6.96552601309	5.19023845219	5.31037982164	5.5074457948	6.17809381367	6.23797931791	7.61328425632	6.2718735969	6.04604163749	5.86162766011	6.68756631782
hsa-miR-577	0.5477	1.61700508958	1.44504251887	3.89837439039	0.874178533483	2.89133636707	3.80050531949	1.08429085779	1.7228540285	0.696915379967	0.957	5.61010702876	1.51303675899	4.17850850193	2.7222533799	3.41708303382	1.14962692004	0.770574890655	4.78422403361	2.83399685909	1.3478	5.06528276488	1.87483273492	1.18739003585	1.81373164402	4.39304688888	1.86698500053	2.27959871751	1.23282931919	1.85602578491	4.24452690303	1.17110930643	2.15128014203	2.1560033858	2.6886322458	2.08241770134	2.72326080188	2.45840381125	2.07098733749	1.78384102909	1.25561367946	2.4459833183	1.19244919558	2.12947223042384	2.67980405545	2.12947223042384	2.24921083025	1.61500838941	1.12386190327
hsa-miR-576-5p	2.70958642884	2.41217532406	3.47124836133	3.83116133757	3.05118165035	3.93899168419	3.09844271092	3.4701736902	3.31806401483	2.54693883098	1.93498255951	4.92557170166	3.51726979116	3.62584389419	2.95628362961	3.3205156471	3.47958593437	3.29642250375	3.99211612124	3.53465374858	2.94414227592	4.30363444927	3.58537663334	2.64417316011	2.672190134	2.90979579851	3.11741511345	3.45190473482	3.3623076046	4.07953695076	3.76674948997	3.00179584546	3.55544822367	3.9483772102	3.38691970364	2.52544883676	3.03644112837	4.70507048732	2.88817620185	3.79371578499	2.78606970163	3.27590265508	2.51422480402	3.46283141618	4.28105408272	2.24355324358	2.76296185643	3.52624513766	3.34653893968
hsa-miR-582-5p	2.75962613037	2.2505454545	3.02449172747	1.9576493831	1.80689953208	1.91916954247	1.15060139765	2.12465307712	2.29612776721	2.31455729073	1.27010133068	1.63632940173	3.10177360826	2.08460644028	1.73298824754	2.07972061554	1.66283709499	2.62695337223	4.73549109841	3.34983415986	1.44202133664	4.96952480209	2.32232275072	1.77098893761	1.37898142138	2.61330268866	1.51273339578	1.14886186614	1.42644722429	1.52178571786	1.83395443502	1.70182508013	1.95185012881	2.39782239154	2.48210904851	2.32083238541	1.3790760169	3.48224890746	1.80334411631	2.84595296293	1.2557221092	2.0627493573	1.94724474235	1.95034848481	1.6228127589	1.35416177743	2.15104819903	1.88050905661	1.74784354323
hsa-miR-581	1.10731693762	0.2485	0.797627736755	0.593581415096	0.502298197152	0.892169480439	1.15062246786	0.804835996936	0.5461	0.456930259796	0.566941106742252	0.730305787275	0.419073342976	0.782727604831	0.708281092595	0.566941106742252	0.345735839526	0.770588292486	0.1774	0.639011727307	0.566941106742252	0.441726522084	1.00035932141	0.360533756494	0.297128298381	0.3018	0.613139093346	1.0103978962	0.419597673665	0.952895575447	0.714858693353	0.566941106742252	0.3638	0.4923	1.28306437622	0.465251880443	0.485737068132	0.7739	0.2362	0.2177	0.2308	0.566941106742252	0.1926	1.28233526626	0.759787055153	0.566941106742252	0.392751940756	0.2706	0.335713829385
hsa-miR-580-3p	0.470754740729159	0.2485	0.3174	0.5936	0.502298197152	0.514	0.470754740729159	0.247	0.546207089646	0.470754740729159	0.5564	0.943082801503	0.881873560518	0.2389	0.470754740729159	0.470754740729159	0.1832	0.770611442068	0.4776	0.639011727307	0.470754740729159	0.470754740729159	0.470754740729159	0.1915	0.1562	0.5513	0.8434	0.2665	0.470754740729159	0.2475	0.470754740729159	0.470754740729159	0.1934	0.267	0.470754740729159	0.2513	0.341265522907	1.12640590419	0.470754740729159	0.4068	0.470754740729159	0.2772	0.3625	0.690516633718	0.501711559593	0.470754740729159	0.470754740729159	0.470754740729159	0.4783
hsa-miR-5703	1.72635054106	0.2485	0.566907286237387	0.566907286237387	0.566907286237387	0.566907286237387	0.566907286237387	0.566907286237387	0.566907286237387	0.581872099561	0.5564	0.1786	0.2247	0.566907286237387	0.566907286237387	0.2993	0.345735839526	0.4361	0.1774	0.566907286237387	0.4259	0.967301279504	0.566907286237387	0.3605	0.848308374679	0.551257951221	0.613139093346	0.566907286237387	0.225	0.566907286237387	0.566907286237387	0.566907286237387	0.1934	0.566907286237387	0.3637	1.62910700215	0.485677788985	0.3064	0.775229618066	0.2177	0.604504505758	0.709815336316	0.651977390649	0.4949	0.353053984199	0.566907286237387	0.833652078287	0.49837222931	0.4783
hsa-miR-5698	1.0586932062756	0.8088	0.988647167098	0.747324028212	0.2729	2.45779467935	1.0586932062756	0.4578	0.2988	0.456930259796	1.2702	1.0387	1.23164168374	1.0586932062756	1.42772604435	0.2993	1.14966119548	0.957014116362	0.726084797143	1.92086448998	1.44204027687	1.0586932062756	0.2225	1.0586932062756	1.2461	0.3018	0.3389	0.2665	1.59720308273	1.0586932062756	0.2795	1.80884365654	0.1934	0.4923	0.89540925217	0.2513	0.341265522907	2.57755990166	0.2362	0.4068	0.9009	1.0586932062756	0.777415552446	1.50663132591	0.636552612673	1.0586932062756	0.2097	0.695	0.8369
hsa-miR-3605-3p	4.2486353223	2.06865941992	1.68476227858	2.9291120386	1.02941627226	2.45784356221	2.29407322499	3.11355224595	1.10459647835	1.24257232643	1.2702	2.26970061747	1.4252218558	3.26960882705	1.73304395194	2.07972035991	1.66279882011	1.694001848	2.04950772504	1.41785755715	3.6442764856	2.07864889232	1.5028734737	1.94059841273	1.71667588879	2.66711970709	1.75828131484	1.78024596192	2.07281944525	2.12720464687	1.43833931559	1.32317984032	1.58881084088	1.27702793193	2.97834569044	2.66185688847	1.13802006145	2.68765045968	2.0709643597	1.64040674183	1.84873455558	2.13413488964	1.5143488634	1.87180662607	1.68633921532	1.66864432977	1.60107166006	2.03371511173	1.85621046011
hsa-miR-3605-3p	8.61350539567	6.4317055359	6.70205831091	6.48477986394	4.8636079941	6.64188892479	6.98778846535	5.88884352434	6.79714287955	3.67796771516	3.50509997824	6.6050546001	5.10317314377	5.79609132322	4.96901784781	4.68175783582	5.57217463636	5.59044215301	6.15473665524	6.19870236419	5.35169250857	4.71129942701	6.78619841003	5.13188680547	3.22446589668	8.28044672556	5.65095438048	4.50536734803	4.38664505589	5.19208060086	6.42395710689	4.77019569645	4.58183302282	5.0935843892	4.51023246558	6.86199324176	3.80131299738	5.36556214872	8.4393886371	4.81774077416	6.4663612434	4.42959729065	4.48685171975	4.99533351335	4.73611598421	2.6535570229	5.10751877451	6.83094643955	4.86648557515
hsa-miR-3605-3p	0.759296722634	0.645161127789	0.3174	0.593598742511	0.2729	0.715480971005	0.315	0.457829175228	1.9967904914	0.1689	0.635769623645005	0.4807	0.2247	0.782727604831	0.635769623645005	0.635769623645005	0.491800233048	0.1605	0.635769623645005	0.639	0.2286	0.1627	1.58532808886	0.360533756494	0.1562	1.73415087548	0.635769623645005	0.635769623645005	0.591041601392	0.2475	1.04881622028	0.635769623645005	0.635769623645005	0.4923	0.3637	0.2513	0.341265522907	0.635769623645005	0.775298610449	0.635769623645005	0.604487883497	0.2772	0.1926	0.635769623645005	0.353053984199	0.635769623645005	0.2097	0.868084321053	1.36308154509
hsa-miR-3610	2.48996764985	1.32403621787	1.02263171099203	1.43118827534	0.874178533483	1.02263171099203	0.792468050133	1.69635613198	0.546207089646	0.995371830013	1.93495009454	0.610832557832	1.12417216964	1.05696665792	0.611899506654	0.2993	0.857898784252	1.33894040412	0.477710667822	1.08031571723	2.30716903153	1.48075693518	0.737266794211	0.360533756494	0.848346998904	2.3752845985	2.65434644378	0.491362758733	1.42641333751	0.80619423356	1.02263171099203	0.3223	0.1934	1.02263171099203	1.02263171099203	1.22161245502	0.485737068132	0.773873336599	1.94338821501	0.2177	0.760384435111	1.43017712134	1.44036801192	0.2686	0.353053984199	1.9266468854	1.35859711208	0.49837222931	0.726900584164
hsa-miR-3909	0.2997	0.645055273083	0.3174	0.2261	0.2729	0.2798	0.315	0.247	0.546207089646	0.696915379967	0.589638531111135	0.480627214184	0.419073342976	0.2389	0.1449	0.2993	0.491767844463	0.66747513531	0.589638531111135	0.3546	0.599405519674	0.441726522084	0.874811385823	0.511793061516	0.297128298381	0.3018	0.6131	0.491362758733	0.4196	0.4587	0.513539557733	0.3223	0.1934	0.492218329706	0.589638531111135	0.651576277963	0.1807	0.3064	0.2362	0.589638531111135	0.604487883497	0.2772	1.27988689598	0.494954741261	0.873350356576	0.698310975291	0.392751940756	0.695063270522	0.335713829385
hsa-miR-4772-3p	1.50950256103	0.955815362999	0.5774	0.886219917945	1.80696078387	0.892169480439	0.315	2.18509684124	1.61866274999	1.94735507691	0.5564	1.63631943537	3.12980751977	1.39000978692	0.708243418597	1.62036637326	0.491767844463	1.52737292818	0.335355331299	3.42667257697	0.4259	0.675331805622	2.93905417833	1.35683042587	1.09989965246	1.73415087548	0.843448593018	1.86312193104	1.95215095035	0.642887341268	1.54782479033	1.70188627896	2.7521194193	3.19113185088	1.10221951448	1.94656566277	1.58554322319	3.17721323494	0.439114725667	3.40738848279	1.1468091633	1.18338237837	1.27981485828	1.60696147841	2.11360762903	1.65835560510156	1.17084808472	1.6149467918	1.36311631896
hsa-miR-151b	1.50948801923	1.21131303572	3.88576269598	2.07837634979	2.48069393541	2.76078517985	2.77751593282	2.24306231868	2.599771617	2.48431536433	1.93497139388	3.29729534558	1.88627593619	2.3108196349	2.26398664207	2.4275821387	2.4148640666	3.49010920396	4.74959002553	2.11898452833	2.7368667535	4.67807577335	2.73738757174	2.54243223452	2.47855519275	2.66717866421	2.71369375262	2.78334132634	3.362326458	3.17742684161	3.00971055857	1.80889181851	2.58974680583	2.60491203197	2.48215041108	2.86396689899	2.39762275911	2.93090932142	2.53667382973	1.91422371164	2.82190619696	2.9984098355	3.2797701804	3.23096733822	3.61251995743	1.80343461274	2.97874036273	3.1772293079	3.08216147908
hsa-miR-514a-3p	0.2997	2.81025355207	3.189248327	1.68060822432	3.22185552027	2.56606017836	1.97388855252	2.9833197613	5.04357683276	4.62050779437	4.30925887122	2.61830569134	2.51586903254	2.83247944118	2.4706095948	3.2523092238	3.23181652439	4.43234769088	5.67529646591	6.31430868976	5.5122647398	2.46924660638	4.65392658598	4.541213463	2.61948455187	4.99758480554	3.11742852695	5.19822037635	3.26430538358	4.6303467736	3.25553280207	7.03826847841	6.01846377102	5.46297368268	3.21946721506	7.53451837185	2.83534621768	3.99167923446	2.00862873193	3.8436694508	3.80830873233	3.53516025937	3.1230303709	4.32398716076	2.47909990529	2.14544065004	3.50139588233	3.52625509628	4.43979727793
hsa-miR-508-3p	3.91499041588	2.51063639213	4.60761386521	2.34245502256	4.61657847456	4.41472002378	4.84897407758	4.57160768864	6.20374961868	5.84268749894	5.45372361745	3.86548812609	3.51729693345	4.66165805959	2.81182857389	4.73266056174	4.63401646513	5.74087571912	7.44021880114	7.65358253721	6.32778260448	3.24463060479	5.69629725151	4.84177118022	3.66244564153	5.41446586539	4.26817704706	5.80189587228	4.36320648813	5.42355327257	5.1975721845	7.56241756641	6.71204945038	6.73238433908	4.58105506016	8.04539943996	3.5615617117	5.25367828461	1.56396258149	4.91442280781	5.29767540994	4.94820314993	5.15227111531	5.30253508133	3.7674434582	4.40840159162	4.56578562764	5.70495999929	5.58225681357
hsa-miR-509-3p	2.95700139216275	1.61701099889	2.50486620365	1.01290913906	2.85744870069	2.0738262703	0.792468050133	2.59481317006	4.17202836143	3.77281838565	3.24356754058	1.5084495362	1.74832115865	1.81606350542	0.708340946411	0.942674957578	3.54798512265	4.3431587404	5.40384320427	5.40055061827	3.94696286649	2.03727746156	3.62498811162	2.35506970797	1.02082922589	3.11750081568	2.7708333366	3.76347258741	1.95208937657	3.0850611113	2.80430835186	5.46965776028	4.42694689306	4.87108117596	1.28308066748	6.29724613144	1.13798259479	3.32076518928	0.917951329771	3.21840189223	3.3248054099	2.99842998558	3.49605676488	3.29251358532	1.4866466091	2.42176762242	2.89022870414	3.20976264962	3.47112536307
hsa-miR-532-5p	9.15814641798	10.049649125	8.93734524811	10.1531771756	10.0996477706	10.534999142	9.7773831463	9.24527710515	9.22418239835	9.06227229436	8.60458362889	9.71637845275	9.85429912049	10.242575818	9.61206214531	9.7238404357	10.5245227634	8.62284764055	8.63246019515	10.1475427491	9.08036387418	6.89610146417	9.53125653897	9.55255566692	9.81915494119	11.4621269502	9.15941607519	10.2773292919	8.69483731124	10.145701059	9.13795661064	9.55665157929	10.0472327849	9.34353729603	10.8889950343	10.53032854	9.97710775818	9.36746186286	9.18694720896	9.44439047011	9.10414075409	10.1311993527	9.38512369026	9.34883557644	9.85721018362	8.72818135038	9.95621758608	9.30017205518	9.13935724765
hsa-miR-203b-3p	0.2997	6.37402857632	6.53597371501	3.56772612472	6.28256078454	6.09153088113	2.06083990266	4.99972506895	4.01664280747	4.62054544186	3.67422478574	4.36723683144	3.49592566194	5.95528625565	6.06893012156	7.07113371577	2.4148999357	5.56554106649	7.24379837393	4.99685492982	4.93228021027	7.46777586464	6.17378778144	5.54977259087	4.71524960042	2.66715427278	6.42165482173	5.39888161575	5.92086952041	6.03070240584	4.74763273383	5.50194703151	5.34290777861	6.08530171304	4.163119765	5.32916900466	5.65049428832	6.56546430844	2.98857175369	4.37223711532	4.22439793329	3.21140338686	4.42109567623	5.25694090317	6.29986274267	2.85318733378	6.32752417868	4.30547551805	6.5967096189
hsa-miR-4709-3p	4.26608350453	4.46259786076	3.26507285701	3.66748764645	3.4589148182	4.44343544752	2.49480402533	4.5828838675	3.97509645019	3.3840050109	2.7328	0.730311014122	3.01420583718	4.67188451329	4.71421177304	2.75767440326	4.0386919228	3.50516152541	0.1774	3.42666586347	3.88125891951	0.87639756716	3.52400831689	2.85694016936	3.03624908798	3.54884841588	1.7582872994	3.9455364699	3.54027933603	3.14733701532	1.8339307618	2.58670556668	3.88446950302	3.1911565638	4.69725644962	3.39435960712	1.45127404216	4.11499770873	0.917952588499	2.97104982404	3.53364292091	3.50856958958	3.40174441192	4.32394773653	0.7598	3.49485238012	4.05682870103	3.60171472734	2.48182384818
hsa-miR-6798-3p	1.7264	0.8088	0.3174	0.4215	0.484212398895839	0.892169480439	0.7925	0.4578	0.2988	0.1689	0.484212398895839	0.1786	0.4191	0.9263	0.6119	0.547	0.484212398895839	0.3049	0.4776	0.3546	1.1387	0.484212398895839	0.4152	0.1915	0.2971	1.3944	0.484212398895839	0.2665	0.744258685501	0.484212398895839	0.484212398895839	0.3223	0.3638	0.484212398895839	0.3637	0.4653	0.484212398895839	0.558988706756	0.2362	0.484212398895839	0.2308	0.7098	0.484212398895839	0.484212398895839	0.6366	0.391	0.2097	0.4984	0.3358
hsa-miR-6820-3p	1.38749314511	0.6451	0.797627736755	0.2261	0.717388102636363	1.43930653244	0.9827	0.4578	0.941352650391	0.456930259796	0.95694135609	0.730305787275	0.4191	0.2389	0.1449	0.2993	0.1832	0.717388102636363	0.717388102636363	0.717388102636363	1.13874847536	0.441632508988	0.737225586535	0.64868774575	0.42548107299	1.26071796807	0.717388102636363	0.717388102636363	0.744256827952	0.458693106736	0.7148	0.717388102636363	0.3638	0.267	0.3637	0.2513	0.951540569411	1.27486394792	1.04764497336	0.717388102636363	0.2308	0.7098	0.651977390649	1.2823209888	1.74726365436	0.391	0.701077163435	0.717388102636363	0.836911307054
hsa-miR-345-5p	3.18289568329	7.86948831148	5.3615773203	9.29705065559	4.99193923381	7.4875760163	8.14392529448	3.9942713029	5.89895863362	4.22013756265	4.67089710379	6.56945057371	5.17902106094	8.48566198686	6.71941567946	5.5787935106	5.0658833435	5.94197653606	5.02931908316	5.29186947012	5.77908490625	4.67803850785	4.85018891344	5.74945182012	5.74710029222	7.51169955857	8.18841066358	4.92708602836	4.30280030192	5.24285622421	5.59852452475	4.78334563196	5.22064665694	5.00497063395	6.80301300847	5.80727124767	4.77696325298	6.06653456419	7.96383786431	6.37102818313	5.37811244024	6.74334625023	5.34705915372	5.61715406727	5.63019516569	3.68142394657	4.8657823605	6.07966357024	5.28052016184
[truncated: 40 more rows]
[truncated: 514 more columns]
